# Supplementary material for: Transcriptional Analysis of Tendril and Inflorescence Development in Grapevine (Vitis vinifera L.)
Source: PLoS One. 2014 Mar 17;9(3):e92339. doi: 10.1371/journal.pone.0092339 (PMC3956920; doi:10.1371/journal.pone.0092339)
Supplement: Table S1 — Whole expression dataset. Dataset containing expression values for all the sample replicates. Also includes component score values (CS) for each probe-set in both tendrils and inflorescences series (for PC1, PC2 and PC3) and also in the whole experiment PCA (PC1, PC2 and PC3). (TXT) [file pone.0092339.s002.txt]

Grapegen probeset	Unique ID	B1-1	B1-2	B1-3	D-1	D-2	D-3	G-1	G-2	G-3	IP-1	IP-2	IP-3	Z1-1	Z1-2	Z1-3	Z3-1	Z3-2	Z3-3	Z5-1	Z5-2	Z5-3	I_PC1_CS	I_PC2_CS	I_PC3_CS	T_PC1_CS	T_PC2_CS	T_PC3_CS	T+I_PC1_CS	T+I_PC2_CS	T+I_PC3_CS
VVTU17580_at	AF196485	6.35	5.96	6.04	6.25	6.35	6.29	6.62	6.84	6.52	5.46	5.41	5.7	6.67	6.34	6.38	6.76	6.86	6.79	6.66	6.45	6.71	1.157305	0.541291	-0.677088	0.13914	0.38894	0.191207	0.677217	1.626886	-0.047278
VVTU25285_at	AJ862915	5.46	5.04	5.1	5.35	5.4	5.39	5.17	5.14	5.16	5.39	4.8	4.95	5.34	5.12	5.36	5.01	5.78	5.25	5.09	5.2	5.06	0.366565	0.159492	0.259926	-0.229476	0.220144	-0.21901	0.44002	0.154681	-0.130701
VVTU19999_s_at	AW707969	11.08	10.98	10.98	11.21	11.16	11.23	11.09	11.15	11.07	11.11	11.33	11.32	11.42	11.3	11.3	11.86	11.52	11.77	11.82	12.04	11.77	-0.207153	0.207002	0.13256	0.644706	0.181674	0.155168	-0.659149	1.117173	-0.243186
VVTU34537_at	BM436280	4.47	4.55	4.52	4.65	4.53	4.66	4.83	4.76	5.03	5.18	5.58	5.35	4.52	4.62	4.9	4.62	4.94	4.86	5.1	4.93	5.13	-1.099898	0.301255	-0.158207	0.445117	-0.017784	-0.338861	-1.147114	-0.182982	-0.332944
VVTU17470_at	BM437680	4.13	4.15	4.21	4.37	3.86	3.95	4.29	4.31	4.16	4.08	3.93	4.04	4.09	4.53	4.21	4.26	4.19	4.28	4.22	4.48	4.18	0.187641	0.043417	-0.209065	0.012343	-0.080077	-0.110098	0.082961	0.4028	-0.032357
VVTU34417_at	BQ792568	6.47	6.48	6.71	7.54	6.94	7.05	6.75	6.94	6.94	6.79	6.28	6.18	7.38	7.38	7.27	6.67	6.51	6.73	6.26	6.5	6.79	0.746496	0.780831	0.335849	-0.986552	-0.516475	0.123098	1.19502	0.104998	-1.024625
VVTU34414_x_at	BQ792613	3.71	3.67	3.69	3.67	3.71	3.72	3.48	3.67	3.57	3.85	3.6	3.76	3.61	3.67	3.93	3.53	3.56	3.63	3.64	3.59	3.87	-0.073005	-0.039994	0.206482	-0.041732	-0.188357	-0.182152	-0.018768	-0.095621	-0.091473
VVTU34383_at	BQ793147	4.37	4.5	4.43	4.7	4.7	4.69	4.71	4.53	4.8	5.05	4.46	4.53	4.91	4.53	4.54	4.75	4.49	4.86	4.62	4.61	4.56	0.607956	0.083626	0.634023	-0.47725	-0.002114	0.067751	-0.012733	0.046277	-0.409326
VVTU34383_s_at	BQ793147	9.62	9.64	9.52	9.93	9.97	9.97	9.15	9.32	9.47	8.92	9.48	9.44	9.64	9.67	9.62	9.57	9.3	9.58	9.27	9.37	9.13	-0.089717	0.417189	0.090452	-0.082925	0.080186	0.275534	0.835686	-0.15272	-0.198253
VVTU34381_at	BQ793160	5.46	5.09	5.13	5.31	5	4.86	5.21	5.32	4.63	5.05	5	5	4.96	5	4.92	5.14	5.05	5	4.86	4.53	4.71	0.155792	-0.185084	0.026461	-0.344571	0.30068	0.104514	0.365805	-0.385841	0.223365
VVTU34350_at	BQ795168	5.71	5.53	5.74	5.62	6.2	5.6	6.99	6.72	6.93	5.87	6.2	5.96	5.88	6.84	6.14	6.34	6.27	6.23	6.29	6.55	6.4	-0.085066	0.930704	-1.355968	0.14447	-0.129767	-0.195152	-0.308021	0.825077	-0.544842
VVTU34346_at	BQ795468	4.28	4.02	4.15	4.18	4.31	4.1	4.46	4.31	4.33	4.58	3.93	4.07	4.1	4.14	4.22	4.66	4.43	4.26	4.24	4.02	4.33	0.077575	0.1988	-0.375724	0.077736	0.270643	0.347124	0.014765	0.201926	-0.062909
VVTU34346_x_at	BQ795468	4.5	4.5	4.4	4.39	4.49	4.46	4.83	4.84	4.57	4.48	4.44	4.47	4.63	4.53	4.28	4.91	4.76	4.54	4.5	4.54	4.65	0.057852	0.244355	-0.159194	0.02262	0.381118	0.139205	-0.028571	0.308997	-0.001664
VVTU21477_x_at	BQ795619	3.53	3.43	3.48	3.39	3.49	3.71	3.49	3.56	3.55	3.66	3.35	3.43	3.22	3.39	3.53	3.53	3.49	3.41	3.58	3.56	3.49	0.07142	0.105894	0.002244	0.189506	0.043008	-0.149077	-0.040953	0.049071	0.031682
VVTU34340_s_at	BQ795624	8.49	8.5	8.52	8.72	8.68	8.64	7.71	7.76	7.5	8.17	8.45	8.66	8.21	7.99	8.09	7.61	7.66	7.5	8.27	8.22	8.21	-0.015929	-0.426839	1.252339	0.226366	-0.794186	0.028527	0.034456	-0.87848	0.06214
VVTU34339_x_at	BQ795631	4.52	4.04	4.09	4.04	4.18	3.81	4.37	4.2	3.9	4.14	3.92	4.02	3.84	3.93	4.17	4.15	4.19	4.08	4.14	3.97	4.02	0.139538	-0.147484	-0.173653	0.054949	0.203597	-0.15905	0.072384	0.020634	0.299193
VVTU34333_at	BQ795663	5.83	5.56	5.42	5.37	4.94	5.16	5.51	5.66	5.28	5.3	5	4.98	5.22	5.37	5.21	6.17	5.71	5.66	5.65	5.11	5.3	0.444925	-0.346382	-0.407441	0.055225	0.747838	0.269505	0.237757	0.572853	0.614945
VVTU24126_s_at	BQ795692	6.01	6.09	5.46	5.68	5.77	5.72	6.29	6.63	5.82	5.79	5.22	5.26	5.89	5.84	5.54	6.41	5.75	6.25	5.75	5.3	5.62	0.690631	0.237588	-0.703618	-0.272902	0.397829	0.270758	0.662714	0.395558	0.21113
VVTU3552_s_at	BQ795692	5.81	5.86	5.8	5.97	5.75	5.88	6.43	6.52	5.67	5.95	5.47	5.53	6.06	5.77	6.08	6.47	5.66	6.35	5.94	5.72	5.62	0.4167	0.362635	-0.433554	-0.28401	0.622821	0.459596	0.443552	0.377121	-0.097312
VVTU34325_at	BQ795730	5.3	5.33	4.88	4.37	4.37	4.55	5.12	4.69	4.47	5.34	4.32	4.58	4.75	4.43	4.67	5.2	5.18	5.01	4.61	4.66	4.62	0.06069	-0.747846	-0.30463	-0.046297	0.709276	0.175572	0.029036	0.041715	0.843524
VVTU34290_at	BQ796927	4.74	4.7	4.59	4.34	4.35	4.22	4.33	4.62	4.12	4.41	3.92	4.26	4.16	3.84	3.96	5.13	4.24	4.91	4.47	3.99	4.37	0.395513	-0.428434	-0.046141	0.301839	0.906463	0.492409	0.13797	0.214816	0.799662
VVTU34286_at	BQ796990	4.84	4.33	4.63	4.73	4.37	4.5	4.5	4.45	4.34	4.88	4.1	4.29	4.61	4.06	4.53	4.49	4.4	4.49	4.33	4.47	4.4	0.215731	-0.07021	0.187197	-0.003239	0.100723	0.129065	0.209023	-0.083212	0.134427
VVTU34279_at	BQ797385	3.66	3.69	3.61	3.82	4.3	3.61	3.63	3.65	3.65	3.66	3.51	3.93	3.66	4.17	3.82	3.64	3.8	3.57	3.69	3.71	3.76	0.105708	0.215809	0.314559	-0.200759	-0.215724	-0.159818	0.219604	0.000421	-0.374106
VVTU34262_at	BQ798049	4.17	4.26	4.14	4.03	4.4	4.21	4.28	4.43	4.02	4.2	3.86	4.35	4.2	4.52	4.23	4.19	4.35	4.23	4.02	4.19	4.04	0.119928	0.077269	-0.056218	-0.30694	0.036782	-0.093411	0.261734	0.019363	-0.131879
VVTU40842_at	BQ798771	3.76	3.91	4.34	4.06	4.16	3.81	4.14	4.14	4.19	3.94	4.11	4.25	4.36	3.99	3.91	4.2	4.28	4.08	4.34	4.06	4.06	-0.101518	0.135406	-0.151295	0.071783	0.091798	0.261965	-0.154028	0.194559	-0.096188
VVTU34246_at	BQ798794	4.74	4.7	4.67	4.67	5	4.76	5	5	4.68	5.02	4.63	4.44	4.95	4.99	4.38	4.88	4.94	5.1	4.59	4.62	4.78	0.166726	0.26306	-0.078044	-0.181554	0.294726	0.270144	0.231185	0.135146	-0.169784
VVTU34243_at	BQ798807	3.64	3.86	3.91	3.92	4.42	3.91	3.65	3.91	3.76	3.83	3.75	3.67	3.89	3.91	3.99	4.2	4	4.16	3.72	3.69	3.87	0.270691	0.226048	0.375956	-0.2454	0.368959	0.063897	0.372853	0.18048	-0.239001
VVTU34237_at	BQ798828	4.27	4.11	4.06	4.02	4.19	4.2	3.98	4.03	4.06	4.28	4.03	3.99	3.97	4	4.02	4.13	4.25	4.08	4.04	4.08	4.22	0.031006	-0.181841	-0.138841	0.120278	0.144517	-0.017934	-0.011919	0.018648	0.100992
VVTU34237_x_at	BQ798828	4.26	3.95	4.05	3.77	4.06	3.8	4.14	4.05	3.82	4.04	3.86	3.99	3.97	4.01	4.21	4.05	4.29	4.24	4.15	4.14	4.01	0.052757	-0.059614	0.165929	0.017727	0.176379	-0.229309	-0.039081	0.296195	0.181473
VVTU4386_at	BQ800271	6.12	5.89	5.95	6.57	6.47	6.49	6.25	6.36	6.16	6.36	6.1	5.98	6.76	6.64	6.65	6.22	6.37	6.21	6.29	6.07	6.18	0.208983	0.62354	0.297266	-0.603899	-0.273217	0.037546	0.515351	0.175362	-0.866384
VVTU17301_at	BQ800355	8.02	8.35	8.04	8.38	8.53	8.71	8.26	8.47	8.57	8.26	8.64	8.53	8.45	8.75	8.8	8.35	8.37	8.47	8.6	8.65	8.53	-0.154501	0.482835	0.106727	-0.075788	-0.328407	-0.266577	-0.102718	0.237472	-0.632577
VVTU13939_x_at	BQ800513	4.69	4.69	4.52	4.89	4.71	5.09	4.36	4.41	4.37	4.65	4.59	4.41	4.38	4.63	4.44	4.56	4.47	4.56	4.36	4.52	4.73	0.035713	-0.151755	-0.271999	-0.061924	-0.048063	-0.090034	0.246074	-0.151562	-0.080516
VVTU20184_x_at	BQ800513	4.22	4.06	3.97	3.77	3.89	3.85	4.23	4.03	3.97	4.12	3.91	3.85	3.98	3.97	4.11	3.91	4.02	3.97	3.87	4.02	4.05	0.244811	0.055523	0.610343	0.043757	0.010855	0.005046	0.037292	0.024844	0.167679
VVTU33559_at	CA808016	4.53	4.16	4.29	4.15	4.52	4.5	4.65	4.33	4.34	4.38	4.2	4.09	4.16	4.37	4.49	4.74	4.45	4.64	4.42	4.2	4.24	0.2399	0.153659	-0.113322	-0.102835	0.421569	-0.058978	0.228054	0.262522	0.009075
VVTU33527_at	CA808887	5.28	5.12	5.13	5.21	5.38	5.13	5.04	5.41	4.85	4.76	4.72	4.99	5.21	5.41	5.08	5.26	5.06	5.36	4.92	5.03	5.1	0.547102	0.02978	0.086935	-0.284295	0.097615	0.110861	0.588372	0.261963	-0.023171
VVTU33512_at	CA809102	5.44	5.2	5.37	5.37	5.36	5.46	5.65	5.95	5.86	5.57	5.04	5.3	5.43	5.44	5.36	5.88	5.63	5.75	5.46	5.47	5.66	0.260033	0.418624	-0.519082	0.104871	0.386864	0.174951	0.08761	0.516286	-0.061217
VVTU33508_at	CA809124	3.24	3.5	3.52	3.52	3.67	3.6	3.58	3.51	3.52	3.37	3.63	3.46	3.57	3.51	3.51	3.45	3.55	3.36	3.57	3.58	3.47	0.05682	0.222536	0.058957	0.01076	-0.124741	0.013605	0.048452	0.045589	-0.207615
VVTU33497_at	CA809237	4.67	4.41	4.54	4.88	4.56	4.66	4.6	4.8	4.59	4.77	4.4	4.54	4.72	4.93	4.81	4.83	4.94	4.78	4.5	4.58	4.5	0.116167	0.266502	0.080313	-0.386928	0.210476	-0.055454	0.297541	0.172324	-0.342312
VVTU33496_at	CA809277	4.47	4.24	4.28	4.28	4.2	4.16	4.49	4.61	4.5	4.32	4.23	4.32	4.34	4.43	4.28	4.5	4.43	4.58	4.41	4.2	4.26	0.045239	0.085243	-0.379374	-0.096935	0.24804	0.042463	0.05063	0.16723	0.044165
VVTU33494_at	CA809289	3.91	3.97	3.85	4.17	3.92	3.97	4.2	4.18	4.18	4.68	4.1	4.13	3.99	4.18	4.25	4.24	4.58	4.22	4.02	4.15	4.13	-0.399334	0.325976	-0.059338	-0.093492	0.321666	-0.198208	-0.287083	0.062818	-0.342758
VVTU33490_at	CA809348	5.26	5.06	4.91	4.72	4.9	4.65	5.27	5.15	5.02	4.78	4.95	4.71	4.96	4.93	4.83	5.22	4.94	5.14	5.06	4.89	4.99	0.196746	-0.162872	-0.498183	0.074743	0.213431	0.182377	0.053883	0.290839	0.353028
VVTU33486_at	CA809370	6.18	6.03	6.35	6.07	6.46	6.16	6.81	6.46	5.64	5.95	5.52	5.45	6.07	6.06	6.08	6.7	6.26	6.31	6.13	5.72	5.85	3.146214	-0.912785	0.46273	-1.117104	-0.956587	0.172949	0.833307	0.454392	0.176306
VVTU33486_s_at	CA809370	11.97	12.06	12.18	11.66	11.67	11.6	11.14	10.89	10.82	10.07	9.31	9.32	11.29	11.16	11.01	10.13	10.09	9.99	10.11	10.22	10.24	0.891355	0.187661	-0.208923	-0.249048	0.596759	0.242119	3.336081	-0.524137	1.095002
VVTU33484_at	CA809387	4.09	4.17	4.27	4.42	3.9	4.11	3.95	4.21	4.18	4.32	3.96	4	4.2	4.04	4.04	4.06	4.18	4.11	4.21	4.19	4.17	0.114799	0.001015	0.115047	0.115738	-0.029549	0.047303	0.032042	0.079619	0.029021
VVTU33477_at	CA809439	5.99	5.42	5.88	5.69	5.18	5.46	6.12	6.12	5.58	5.79	4.86	5.27	5.61	5.73	5.51	6.08	5.85	5.81	5.74	5.3	5.6	0.557478	-0.014483	-0.603315	-0.118786	0.445495	0.20033	0.441436	0.469825	0.331571
VVTU33475_at	CA809465	5.33	5.22	5.33	5.26	4.95	5.03	5.54	5.64	5.13	5.42	5.12	5.06	5.39	5.26	5.15	5.94	5.2	5.71	5.37	5.26	5.31	0.062065	0.003313	-0.376589	0.026224	0.433994	0.409888	-0.037711	0.419284	0.139506
VVTU33469_at	CA809540	6.3	5.97	5.99	6.12	6.11	6.01	6.38	6.34	6.01	6.15	5.71	5.71	6.1	5.95	6.04	6.29	6.68	6.46	6.24	6.17	6.21	0.411075	0.170259	-0.217087	0.158506	0.527525	-0.053975	0.179039	0.642875	0.135467
VVTU33467_at	CA809557	6.05	5.8	6.33	6.64	6.5	6.57	6.08	6.61	6.32	6.76	6.27	6.48	7.03	6.97	6.57	6.48	6.47	6.66	6.41	6.32	6.24	-0.206947	0.618135	0.383638	-0.656442	-0.154388	0.199834	0.205181	0.08719	-1.020086
VVTU33466_at	CA809580	4.93	4.61	4.68	5.09	5.08	5.19	5.16	5.18	4.99	4.93	4.73	4.59	5.13	5.01	5.15	5.34	4.91	5.08	5.01	4.8	4.82	0.360829	0.575022	-0.049036	-0.277905	0.14667	0.184919	0.433249	0.334757	-0.459125
VVTU31158_at	CA809830	5.33	5.36	5.36	5.77	5.79	5.87	6.09	6.12	6.05	5.67	5.55	5.54	5.92	5.84	5.85	6.2	6.34	6.27	6	6.58	6.54	0.171492	0.865471	-0.384203	0.57986	0.239067	0.020188	-0.332163	1.355621	-0.525952
VVTU33397_at	CA810231	4	3.91	4	4	4	4.03	3.91	4.1	3.94	3.8	3.79	4	4.3	4.31	4.01	4.06	3.95	4	4.16	3.98	4	-0.031987	0.058581	0.038156	-0.182749	-0.214558	0.173385	0.221857	0.261871	-0.19612
VVTU33397_x_at	CA810231	3.63	3.56	3.77	3.68	3.64	3.62	3.66	3.75	3.6	3.91	3.62	3.54	3.57	3.74	3.75	3.78	3.89	4.08	3.68	3.74	3.72	0.190621	0.066347	-0.00297	-0.009218	0.313504	-0.177851	-0.044718	0.217268	-0.038051
VVTU33380_x_at	CA810417	4.03	3.98	4.08	4.46	4.45	4.02	4.08	4.11	3.98	4.25	4.07	4.03	4.22	4.12	3.87	4.12	4.2	3.95	4	3.97	4.04	0.089631	0.287756	0.347989	-0.087558	0.038977	0.220507	0.17567	-0.138374	-0.292928
VVTU33334_at	CA810723	4.21	4.28	3.94	4.34	4.25	4.23	4.23	4.24	4.1	3.85	3.75	4.04	4.44	4.41	4.28	3.95	4.68	4.36	4.2	4.09	4.21	0.497599	0.165313	0.016182	-0.291201	0.069322	-0.164434	0.526981	0.44366	-0.167122
VVTU33327_s_at	CA810754	4.95	4.19	4.59	4.62	4.59	4.58	4.64	4.79	4.49	4.96	4.29	4.61	4.64	4.8	4.82	4.79	5.1	4.61	4.69	4.66	4.75	-0.001486	0.122057	-0.003929	-0.086715	0.151861	-0.12029	0.008963	0.290752	-0.163255
VVTU33321_at	CA810806	4.81	4.92	4.86	5.1	5.09	5.01	4.99	4.86	5.18	5.14	4.92	4.92	5	4.93	5.1	5.06	5.06	4.92	4.88	4.84	4.78	-0.002382	0.289325	0.104353	-0.231116	0.114027	-0.003618	0.155073	-0.098242	-0.292827
VVTU33311_at	CA810907	5.04	5.08	4.97	4.9	4.82	4.97	5.56	5.62	4.89	5.27	5.04	5.09	4.91	4.76	4.94	5.31	5.29	5.01	5.12	4.66	5	-0.134149	0.16123	-0.52614	0.037375	0.45104	0.113796	-0.142511	-0.072731	0.14802
VVTU33270_at	CA811072	4.89	5.08	4.96	4.96	4.88	4.9	4.97	4.96	4.63	5.34	4.96	4.75	4.83	5	5.03	5.38	4.98	5.4	4.97	4.85	4.72	-0.101723	-0.064535	0.17512	-0.171826	0.481942	-0.001483	0.009553	0.044429	0.006152
VVTU33251_at	CA811295	3.31	3.26	3.35	3.27	3.43	3.31	3.11	3.11	3.15	3.29	3.16	3.15	3.37	3.63	3.17	3.45	3.11	3.38	3.29	3.37	3.22	0.144192	-0.057054	0.270786	0.054193	-1.375926	-0.784821	0.177753	0.130052	-0.112791
VVTU33251_s_at	CA811295	8.39	8.02	7.33	10.67	10.2	9.76	8.67	8.92	9.38	7.61	9.35	9.97	9.64	10.73	10.29	8.87	9.44	9.39	10.16	10.19	10.28	0.070521	0.057577	0.008789	-0.133336	-0.349272	-0.068906	0.01719	1.744762	-2.864065
VVTU33251_x_at	CA811295	3.21	3.3	3.24	3.39	3.21	3.18	3.24	3.25	3.31	3.21	3.21	3.24	3.34	3.68	3.47	3.26	3.26	3.1	3.4	3.28	3.44	0.168633	2.334711	1.160821	-0.117507	-0.094665	0.16462	0.102894	0.173638	-0.225902
VVTU8587_at	CA811322	5.54	5.43	5.38	5.23	5.22	5.2	5.14	5.34	5.21	5.42	5.25	5.26	5.29	5.37	5.37	5.46	5.56	5.49	5.57	5.73	5.66	0.009113	-0.281052	0.036724	0.365811	0.029403	-0.084874	-0.26328	0.468518	0.250951
VVTU33226_at	CA811490	4.96	4.7	4.66	4.56	4.63	4.35	4.87	5.03	4.51	4.67	4.35	4.47	4.69	4.68	4.88	5.07	4.81	4.91	4.79	4.58	4.42	0.263747	-0.109217	-0.341765	-0.212241	0.357002	0.014834	0.27114	0.318493	0.210524
VVTU33225_at	CA811504	4.67	4.5	4.47	4.41	4.43	4.56	4.87	4.64	4.32	4.75	3.93	4.39	4.15	4.25	4.17	4.85	4.29	4.6	4.39	4.43	4.4	0.27777	0.049518	-0.180299	0.240488	0.388476	0.204219	0.094774	0.083004	0.295553
VVTU33180_x_at	CA812092	4.23	4.28	4.12	4.22	4.37	4.28	4.56	4.44	4.24	4.28	4.07	4.04	4.69	4.48	4.61	4.46	4.54	4.28	3.96	4.24	4	0.248643	0.238598	-0.17663	-0.660414	0.077593	0.097428	0.545921	0.130214	-0.337172
VVTU33153_x_at	CA812309	6.03	5.4	5.79	5.65	6	5.86	5.64	6.33	5.73	5.95	5.32	5.57	5.98	5.72	5.67	5.85	5.92	5.81	5.65	5.63	5.86	0.332564	0.23301	-0.079199	-0.113487	0.128497	0.21575	0.32569	0.194016	-0.099615
VVTU33146_x_at	CA812344	6.27	5.82	5.99	5.98	5.97	6.19	6.3	6.86	6.41	6.04	6.04	5.99	6.02	6.14	5.84	6.46	6.32	6.36	6.39	6.24	6.28	0.169456	0.365159	-0.611251	0.336339	0.321221	0.150256	-0.122962	0.521976	0.055401
VVTU33121_at	CA812580	6.71	6.48	6.22	7.07	7.26	6.9	6.09	6.46	6.48	5.53	6.12	6.29	7.05	7.55	7.18	6.06	5.87	6.21	6.19	6.27	6.58	1.07207	0.368733	0.645904	-1.051816	-1.171939	-0.104633	1.501814	0.077657	-0.882649
VVTU33120_at	CA812635	5.19	4.86	4.82	4.86	4.61	4.77	5.05	5	4.78	4.9	4.97	4.75	4.86	4.86	4.95	5.04	5	4.86	4.95	4.63	5.1	-0.01466	-0.128618	-0.222514	-0.011639	0.109626	0.049349	-0.038609	0.101274	0.158116
VVTU33118_s_at	CA812670	9.53	9.35	9.47	8.9	8.44	8.98	10.4	10.28	10.58	9.2	9.42	9.96	9.51	8.88	9.31	10.4	10.43	10.14	10.42	10.45	10.47	-0.313369	0.134536	-2.021189	1.42664	0.803468	0.233783	-1.362714	1.687118	0.782012
VVTU33092_at	CA813471	5.21	5.26	5.28	5.14	5.31	5.26	5.45	5.54	5.35	5.22	4.87	5.26	5.26	5.27	5.15	5.47	5.33	5.51	5.27	5.18	5.03	0.257055	0.161121	-0.283944	-0.113106	0.316779	0.088032	0.247169	0.193001	0.03961
VVTU33068_at	CA813744	4.18	4.13	3.79	4.19	4.21	4.28	4.36	4.23	4.16	4.01	4.16	4.3	4.46	4.29	4.28	4.07	4.3	4.02	4.12	4.01	4.29	0.000007	0.293594	-0.082062	-0.241525	-0.183067	0.081819	0.12848	0.043257	-0.366373
VVTU33065_at	CA813777	5.97	5.94	5.88	6.01	6.01	6.01	6.6	6.64	6.04	6.12	5.76	6	6	6.04	5.85	6.68	6.09	6.64	6.18	5.94	6	0.160786	0.441856	-0.524316	0.046699	0.640135	0.274642	0.047765	0.434815	-0.04993
VVTU33046_at	CA814100	5.34	4.88	5.03	5.12	4.89	4.82	5.26	5.38	5.22	5.13	4.86	4.59	5.07	5.11	4.9	5.48	5.47	5.36	5.2	4.97	4.94	0.317254	0.104202	-0.396415	-0.039815	0.550961	0.144539	0.213143	0.47205	0.157316
VVTU33024_at	CA814334	4.32	4.43	4.5	4.25	4.49	4.37	4.78	4.47	4.28	4.57	4.14	4.1	4.53	4.25	4.32	4.86	4.67	4.83	4.45	4.26	4.23	0.235834	0.082384	-0.166745	-0.109344	0.617333	0.228863	0.216291	0.325614	0.105841
VVTU33017_at	CA814476	4.18	3.95	4.08	4.05	4.06	4.15	4.11	4.59	4.11	4.21	3.91	3.92	4.11	4.31	4.12	4.3	4.42	4.35	4.66	4.14	4.35	0.176313	0.195864	-0.211261	0.231504	0.134311	-0.067192	-0.060384	0.601214	-0.040282
VVTU40363_at	CA814575	4.77	4.53	4.66	4.75	5.02	4.94	4.93	5.22	4.94	5.02	4.78	4.76	4.87	4.91	4.56	4.97	5.09	4.96	4.87	4.6	4.94	-0.003943	0.471073	-0.143655	-0.005613	0.281923	0.176248	-0.002687	0.131721	-0.288174
VVTU34153_at	CA815469	4.9	4.54	4.75	4.38	4.48	4.96	4.49	4.63	4.22	4.54	3.95	4.18	4.55	4.47	4.72	5.16	4.7	4.52	4.72	4.25	4.8	0.618234	-0.233683	0.122716	-0.005184	0.295743	0.245023	0.460814	0.500751	0.311443
VVTU34140_at	CA815897	6.12	6.21	5.96	6.1	6	6.02	6.15	6.68	6.15	6.02	5.54	5.94	6	5.91	5.76	6.38	6.31	6.27	6.17	6.19	6.3	0.438263	0.173665	-0.365614	0.369438	0.376835	0.207054	0.090557	0.563724	0.244675
VVTU34134_at	CA816164	4.28	4.32	4.58	4.69	4.57	4.69	4.81	4.6	4.6	4.58	4.33	4.52	4.64	4.59	4.57	4.91	4.94	4.53	4.28	4.06	4.57	0.135308	0.424173	-0.04086	-0.402965	0.43864	0.204524	0.343692	0.054251	-0.340905
VVTU34133_x_at	CA816220	6.48	6.33	6.49	6.68	6.56	6.84	7.32	7.44	6.91	6.8	6.46	6.38	6.76	6.87	6.68	7.08	7.21	7.11	6.68	6.66	6.85	0.24908	0.777395	-0.677715	-0.100237	0.512969	0.053082	0.179957	0.622404	-0.37067
VVTU34122_at	CA816469	4.37	3.99	4.25	3.98	4.19	4.16	4.23	4.16	4.13	4.38	4.19	4.08	4.14	4.38	4.19	4.26	4.03	4.39	4.05	4.06	3.96	-0.071368	-0.051332	-0.034892	-0.280098	0.100399	-0.013984	0.10278	-0.134162	-0.039519
VVTU34118_at	CA816644	5.64	5.71	5.33	5.14	5.31	5.36	4.97	5.02	4.75	5.69	4.57	5.42	5.54	5.11	5.24	5.7	5.59	5.18	5.18	5.04	5.23	0.158876	-0.584708	0.497293	-0.197487	0.348522	0.385943	0.249043	-0.011458	0.357746
VVTU34110_at	CA816804	5.01	4.77	4.98	5.24	5.1	5.51	5.48	5.27	5.29	5.09	4.92	4.7	5.02	5.23	4.92	5.4	5.4	5.44	5.49	5.22	5.16	0.406321	0.596415	-0.152382	0.247738	0.342907	0.025301	0.145762	0.653763	-0.237492
VVTU34108_at	CA816863	4.26	4.18	4.06	4.53	4.23	4.33	4.51	4.32	4.17	4.23	4.23	4.04	4.33	4.74	4.36	4.1	4.62	4.24	4.28	4.26	4.18	0.1917	0.30741	0.018069	-0.310962	-0.086084	-0.21748	0.315949	0.174448	-0.376752
VVTU34106_at	CA816929	6.02	5.8	5.62	6.09	5.95	5.82	5.8	6.02	5.92	5.79	5.8	5.67	6.18	6.19	5.89	6.09	6.22	6.03	6.08	5.91	6.17	0.323281	0.04779	-0.046839	-0.058611	0.038153	0.15754	0.162141	0.525721	-0.254176
VVTU34106_x_at	CA816929	6.47	6	5.8	6.27	6.11	5.9	6.11	6.1	6.07	5.87	5.71	6.05	6.18	5.91	6.08	5.99	6.82	6.16	5.97	6.05	6.33	0.227045	0.213496	0.038555	0.023902	0.351871	-0.106506	0.208192	0.429637	0.096953
VVTU34102_at	CA817043	6.94	6.85	6.95	6.77	6.8	6.67	7.22	7.43	6.65	6.85	6.63	6.98	6.72	6.83	6.86	6.86	7.05	7.27	7	6.82	6.91	0.080988	-0.257436	-0.398677	0.086693	0.309463	-0.200312	-0.025604	0.23873	0.196065
VVTU34102_x_at	CA817043	5.92	6.11	6.11	5.6	5.76	5.73	6.24	6.12	5.68	5.8	5.71	5.97	5.97	5.79	5.81	6.14	6.1	6.54	6.13	5.91	6.07	0.086003	0.043272	-0.425854	0.171336	0.461754	0.059058	-0.114693	0.460454	0.426919
VVTU34094_at	CA817201	5.79	5.73	5.61	5.42	5.46	5.45	5.81	6.04	5.68	5.99	5.52	5.66	5.77	5.59	5.46	5.88	6.15	5.81	5.68	5.67	5.76	-0.132266	-0.059015	-0.401614	0.075152	0.403001	0.156719	-0.204535	0.215967	0.196
VVTU34090_at	CA817341	4.82	4.48	4.52	4.37	4.15	4.67	4.56	4.62	4.34	4.78	4.55	4.76	4.46	4.4	4.13	4.54	4.29	4.88	4.75	4.39	4.48	-0.288447	-0.20169	-0.085303	0.239812	0.193543	0.162379	-0.364696	-0.144225	0.264022
VVTU34089_at	CA817352	4.3	4.06	4.06	4.22	4.42	4.44	3.99	4.51	4.22	4.24	3.88	4.13	4.27	4.44	4.21	4.31	4.37	4.53	4.28	4.15	4.15	0.282748	0.268308	0.122322	-0.171728	0.195111	-0.032209	0.315484	0.272829	-0.230784
VVTU34080_at	CA817545	4.26	4.5	4.46	4.71	4.51	4.76	4.9	4.94	4.74	4.87	4.51	4.87	4.89	4.65	4.63	4.74	4.83	4.62	5.24	5.08	4.8	-0.198402	0.526142	-0.201701	0.402438	-0.188632	0.101451	-0.441829	0.476251	-0.415368
VVTU34076_at	CA817592	4.08	4	3.87	4.37	4.33	4.38	4.3	4.23	4.63	4.25	4.29	4.08	4.3	4.61	4.33	4.25	4.25	4.09	4.25	4.24	4.23	0.048168	0.574735	-0.046353	-0.205868	-0.219282	-0.014841	0.152048	0.123818	-0.596756
VVTU34065_at	CA818069	6.21	5.89	5.78	5.8	5.91	5.5	5.81	6.25	5.56	5.76	6.08	5.47	5.72	5.89	5.74	6.15	6.21	6.18	6.02	5.77	5.92	0.121662	-0.176478	-0.136416	0.100416	0.479314	-0.008467	-0.010832	0.354101	0.302053
VVTU34064_at	CA818101	3.85	4.06	3.81	4.27	4.39	4.29	4.12	4.13	3.99	3.66	3.86	3.65	4.28	3.98	4.17	3.93	3.78	4.14	4.06	3.97	4.02	0.595323	0.449264	0.177932	-0.144025	-0.189172	0.075829	0.577477	0.270491	-0.354268
VVTU34058_at	CA818301	5.25	5.04	5.21	4.68	4.33	4.79	4.99	5.08	5	5.05	5.08	5.04	5.19	4.61	4.33	5.08	5.33	5.04	5.04	5.02	5.24	-0.243664	-0.490145	-0.440684	0.441177	0.345461	0.480564	-0.506025	0.157546	0.642876
VVTU34053_at	CA818367	4.73	4.68	4.74	4.96	4.87	4.63	5.09	5.58	4.98	4.96	4.8	4.81	4.81	4.68	4.55	5.42	5.11	5.27	4.96	4.94	4.96	0.020175	0.465592	-0.438465	0.286247	0.631927	0.299255	-0.193571	0.435984	-0.042594
VVTU34051_at	CA818387	5.14	5.03	5.23	5.46	5.22	5.75	5.37	5.74	5.13	5.07	4.78	5.11	5.28	5.36	5.34	5.61	5.23	5.41	5.17	5.25	5.37	0.535627	0.482469	-0.020945	-0.089551	0.147245	0.135065	0.466392	0.431993	-0.281487
VVTU34049_at	CA818398	3.82	4.1	4.18	4.33	4.37	4.29	4.12	4.2	4.35	4.19	4.07	4.01	4.47	3.94	4	4.5	4.53	4.25	4.27	4.14	4.42	0.18782	0.392734	0.135352	0.307287	0.092885	-0.043917	0.058002	0.400736	-0.237454
VVTU34049_x_at	CA818398	3.69	4.06	4.02	4.42	4.3	4.34	4.24	4.41	4.14	4.48	4.12	4.02	4.25	4.15	4.14	4.2	4.75	4.15	4.33	4.46	4.56	-0.010887	0.608985	0.167913	0.145365	0.308818	0.385865	-0.197293	0.447615	-0.476978
VVTU34048_x_at	CA818401	7.93	7.63	7.73	7.73	7.56	7.69	8.56	8.54	7.96	7.88	7.57	7.66	7.78	7.89	7.73	8.55	8.12	8.35	8.05	7.81	7.94	0.202307	0.373144	-0.869975	0.108873	0.656207	0.218247	-0.006784	0.672315	0.090139
VVTU34034_at	CA818689	3.93	3.71	3.78	4	3.67	3.93	3.87	3.89	3.77	3.78	3.82	3.74	3.63	3.78	4.01	3.97	3.76	3.96	3.83	3.73	3.67	0.097189	0.102819	0.028962	-0.090843	0.178571	-0.141999	0.135364	0.026267	-0.038782
VVTU40691_at	CA818710	6.83	6.4	6.69	6.87	6.95	6.75	7.01	7.1	6.52	6.75	6.52	6.42	6.9	6.77	6.69	7.1	6.88	6.95	6.84	6.87	6.75	0.341292	0.38242	-0.054719	0.020639	0.225351	0.218467	0.230862	0.46905	-0.208162
VVTU34030_at	CB001082	4.09	4.17	4.06	4.24	4.12	4.04	4.45	4.43	4.17	4.25	4.15	4.09	4.26	4.3	3.95	4.1	4.15	4.28	4.36	4.08	4.23	0.013838	0.22932	-0.24159	0.060228	-0.03598	0.103315	-0.041429	0.117201	-0.119368
VVTU34013_at	CB001384	4.48	4.23	4.28	4.45	4.33	4.24	4.03	4.14	4.19	4.01	4.24	4.22	4.39	4.47	4.09	4.24	4.18	4.07	4.22	4.06	4	0.209561	-0.108541	0.241796	-0.273228	-0.106507	0.187166	0.350819	-0.143063	-0.035151
VVTU34006_at	CB001496	4.88	4.76	4.66	4.57	4.67	4.84	4.64	4.81	4.41	4.57	4.43	4.47	4.61	4.63	4.64	5.08	4.82	4.76	4.83	4.63	4.61	0.329797	-0.125457	0.044748	0.055753	0.318545	0.128893	0.205531	0.332013	0.224173
VVTU33991_at	CB001813	4.89	5.14	4.97	5.02	4.9	5.02	5.02	5.53	4.97	4.38	4.68	5.02	4.91	5.16	5.02	5.02	5.02	5.32	5.46	4.97	5.05	0.473336	0.108348	-0.346465	0.142003	0.058288	-0.154593	0.229164	0.59745	0.122686
VVTU33977_at	CB001977	4.52	4.64	4.49	4.6	4.33	4.53	4.65	4.57	4.5	4.86	4.28	4.28	4.44	4.39	4.58	4.83	4.62	4.76	4.52	4.2	4.79	0.109071	0.040485	-0.040887	0.005515	0.365379	0.082075	0.069357	0.180122	0.076604
VVTU33965_at	CB002221	4.67	4.79	4.99	4.65	4.21	4.82	5.06	4.91	4.28	4.57	4.56	4.48	4.58	4.75	4.61	4.96	4.45	4.58	4.48	4.51	4.49	0.23656	-0.196217	-0.255451	-0.194369	0.094115	0.197366	0.289284	-0.056292	0.257719
VVTU33955_at	CB002384	4.68	4.6	4.53	4.52	4.64	4.48	4.84	4.65	4.47	4.37	4.56	4.5	4.31	4.62	4.77	4.74	4.45	4.64	4.61	4.57	4.69	0.167021	0.01577	-0.170157	0.062363	0.034461	-0.148782	0.073232	0.189163	0.091197
VVTU33945_at	CB002630	3.93	4.21	4	3.98	3.85	3.97	3.98	3.83	3.91	3.93	3.87	3.83	3.88	3.93	4.2	4.21	4.18	3.97	4.14	4.03	3.96	0.148479	-0.140198	0.045934	0.03115	0.159852	-0.113963	0.069349	0.273147	0.13986
VVTU33920_at	CB003136	4.06	4.06	4.06	3.89	3.95	4.03	4	4.08	3.94	4.07	3.92	4.02	3.89	4	3.97	4.07	4.18	3.87	3.95	3.98	4.01	0.009635	-0.086176	-0.04061	0.01012	0.096059	-0.021963	-0.002127	-0.004747	0.110788
VVTU33918_at	CB003191	3.97	4.15	4	4	3.92	3.86	3.94	3.96	3.88	3.93	3.91	3.74	4.18	3.7	3.77	3.94	3.78	4.04	3.86	3.92	4.08	0.173822	-0.11401	0.020819	0.081272	-0.004376	0.293875	0.095864	0.056004	0.160219
VVTU33775_at	CB009382	3.81	3.98	3.72	3.96	3.86	3.97	3.79	3.84	3.63	3.87	3.68	3.74	4.2	4.17	3.85	4.14	3.78	4.04	3.86	3.68	3.77	0.166013	0.050653	0.218054	-0.377538	0.033963	0.31381	0.336291	0.142269	-0.249076
VVTU33763_at	CB009705	6.1	6.07	6.19	6.35	6.43	6.56	6.17	6.04	6.12	5.99	5.96	5.97	6.19	6.31	6.22	6.04	5.96	5.97	5.6	5.62	5.86	0.441549	0.263468	0.329465	-0.676858	-0.032605	0.056006	0.828159	-0.425075	-0.333386
VVTU33744_s_at	CB339208	3.77	3.7	3.72	3.73	3.44	3.6	3.76	3.58	3.52	3.84	3.73	3.69	3.75	3.82	3.87	3.68	3.87	3.73	3.74	3.68	3.97	-0.148487	-0.135513	0.023154	-0.027975	-0.063638	-0.10023	-0.137027	0.131506	-0.020583
VVTU33722_at	CB339408	5.13	4.84	4.84	5.04	5.09	5.08	5.17	5.12	4.79	4.94	4.86	5.02	4.93	4.93	4.84	4.75	4.92	4.98	5.02	5.15	4.85	0.115936	0.185042	0.012738	0.125549	-0.092168	-0.079088	0.039201	0.010641	-0.07221
VVTU33718_x_at	CB339429	5	4.85	4.66	4.53	4.79	4.65	4.57	4.8	4.66	4.81	4.43	4.54	4.38	4.53	4.36	4.89	5.07	4.87	5.25	5.06	4.77	0.221857	-0.198539	-0.010567	0.69775	0.355922	-0.079591	-0.263396	0.5461	0.491858
VVTU33714_at	CB339467	3.25	3.26	3.66	3.47	3.76	3.41	3.49	3.37	3.49	3.42	3.42	3.47	3.66	3.62	3.73	3.49	3.4	3.34	3.56	3.22	3.6	0.058353	0.187858	0.121398	-0.245323	-0.22726	0.04104	0.185755	0.046764	-0.338288
VVTU33713_at	CB339474	5.62	5.61	5.47	5.33	5.04	4.86	5.66	5.58	5.14	5.26	4.98	5.2	5.23	5.07	5.31	5.49	5.41	5.48	5.21	5.44	5.1	0.279063	-0.360811	-0.444191	0.028157	0.329916	-0.007091	0.161508	0.169745	0.573902
VVTU33709_at	CB339508	4.18	4.13	3.98	4.15	4.22	4.39	4.63	4.71	4.21	4.6	4.22	4.22	3.99	4.49	3.93	4.13	4.55	4.44	4.06	4.24	4.23	-0.129316	0.439678	-0.285257	-0.002744	0.283379	-0.165922	-0.097095	-0.044209	-0.218105
VVTU33702_at	CB339544	3.4	3.12	3.32	3.56	3.54	3.44	3.29	3.54	3.33	3.62	3.36	3.31	3.49	3.52	3.51	3.16	3.7	3.44	3.44	3.35	3.49	0.067352	0.12655	0.196685	-0.141814	-0.095131	0.049303	0.065584	0.066562	-0.361239
VVTU33702_x_at	CB339544	3.66	3.36	3.7	3.88	3.5	3.72	3.67	3.52	3.46	3.7	3.48	3.6	3.68	3.74	3.58	3.58	3.57	3.54	3.49	3.66	3.51	-0.013453	0.293002	0.205644	-0.116956	-0.044031	-0.202569	0.154989	-0.050037	-0.211075
VVTU33701_x_at	CB339545	6.35	6.4	6.46	6.46	6.49	6.34	6.29	6.46	6.46	6.51	6.4	6.46	6.52	6.63	6.57	6.86	6.72	6.57	6.47	6.21	6.46	-0.046809	0.055393	0.083491	-0.262445	0.308284	0.11901	0.085338	0.164124	-0.163915
VVTU33689_x_at	CB339710	3.96	4.17	3.94	4.26	4.37	4.39	4.03	4	3.9	4.29	4	4.01	3.71	4.33	4.06	4.18	4.12	4.06	3.96	4.14	4.25	0.106008	0.239999	0.454644	0.080865	0.043157	-0.172329	0.08379	0.000027	-0.241622
VVTU33682_at	CB339850	6.45	5.78	5.76	5.66	5.43	5.82	5.55	5.68	5.31	5.69	5.23	5.47	5.38	5.73	5.4	5.97	6.02	5.77	5.59	5.65	5.88	0.407973	-0.591226	-0.35261	0.147378	0.284649	0.0197	0.211573	0.299827	0.648172
VVTU33682_x_at	CB339850	6.18	5.56	5.77	5.39	5.41	4.86	5.41	5.96	5.22	5.35	4.86	5.51	5.37	5.58	5.32	5.69	5.68	5.73	5.57	5.55	5.59	0.4383	-0.538162	0.123963	0.204003	0.433649	0.046918	0.164077	0.430961	0.727937
VVTU2629_x_at	CB339860	9.33	9.29	9.29	10	9.69	9.85	9.19	9.52	9.37	9.33	9.62	9.65	9.76	9.84	9.85	9.43	9.48	9.48	9.68	9.82	9.82	0.305616	0.206363	-0.518244	-0.082323	-0.495717	-0.090225	0.051859	0.274768	-0.717289
VVTU33681_x_at	CB339860	7.29	6.8	6.97	6.98	6.88	6.98	7.51	7.56	6.92	6.96	6.7	6.87	6.98	6.98	6.93	7.26	6.93	7.29	7.19	7.04	7.03	-0.017491	0.303278	0.237812	-0.028871	-0.474826	-0.102926	0.116029	0.38078	0.121034
VVTU35038_x_at	CB339860	10.38	10.41	10.6	11.25	11.03	10.96	10.7	10.72	10.82	10.86	10.88	10.94	11.03	11.25	11.08	10.71	10.76	10.74	11.01	11.03	11.07	0.033806	0.45909	0.568885	-0.576311	0.142826	0.037321	-0.062394	0.220361	-0.932951
VVTU40863_x_at	CB339860	4.64	4.44	4.97	4.79	5.05	4.82	5.06	4.65	4.62	5.43	4.76	4.32	4.97	5.11	4.98	4.95	4.99	4.86	4.48	4.56	4.66	-0.143358	0.680541	0.43548	0.137015	0.191003	0.107288	0.335999	-0.11742	-0.49665
VVTU33679_at	CB339879	5.87	5.5	5.63	6.27	6.4	6.22	6.67	6.79	6.33	6.32	5.77	6.14	6.32	6.45	6.33	6.4	6.49	6.72	6.27	6.14	6.19	0.03735	0.562832	-0.033026	-0.106244	0.235094	-0.134975	0.156292	0.606497	-0.888369
VVTU33679_x_at	CB339879	5.67	5.35	5.35	5.84	5.67	5.81	5.76	6.13	5.64	6.07	5.51	5.43	5.64	5.67	5.62	5.55	5.71	6.08	5.64	5.57	5.54	0.09441	1.144564	-0.394338	-0.243918	0.340292	-0.079544	0.106844	0.05872	-0.392262
VVTU33674_at	CB339897	5.45	4.57	4.85	4.29	4.47	4.12	4.76	5.08	4.35	4.41	4.17	4.42	4.53	4.52	4.33	4.69	4.71	4.91	4.53	4.3	4.37	0.431599	-0.585068	-0.561244	-0.127388	0.457177	0.087972	0.365385	0.126841	0.807158
VVTU33674_x_at	CB339897	5.02	4.12	4.5	4.27	3.93	4.19	4.16	4.73	4.3	4.36	4.18	3.79	3.99	3.95	4.18	4.38	4.73	4.42	4.23	4.11	4.25	0.357007	-0.336419	-0.295119	0.135135	0.586139	-0.143114	0.186653	0.161453	0.665097
VVTU33672_at	CB339925	5.07	4.98	5.15	4.97	4.75	4.91	5.09	5.6	5.04	4.95	5.02	4.85	4.74	4.78	4.47	5.25	5.63	5.44	4.83	4.96	5.13	0.125634	0.018484	-0.422297	0.286658	0.875078	0.075733	-0.098782	0.297783	0.4359
VVTU33663_x_at	CB340057	4.79	4.46	4.52	4.84	5.3	5.08	5.69	5.43	5.42	5.24	5.2	4.85	5.74	5.57	5.55	5.5	5.42	5.56	4.68	5.11	4.77	-0.15435	0.998987	-0.553938	-0.967911	0.267514	0.155274	0.350759	0.331413	-1.089782
VVTU33660_at	CB340093	4.79	4.35	5.03	4.45	4.16	4.11	4.43	4.65	4.45	4.67	4.3	4.39	4.32	4.57	4.31	4.73	5.02	4.62	4.47	4.46	4.56	0.047309	-0.427157	-0.231561	0.062974	0.466029	-0.025196	-0.05253	0.218678	0.50033
VVTU33659_at	CB340094	5.06	4.7	4.59	4.67	4.57	4.79	4.67	4.38	4.52	4.6	4.46	4.62	4.85	4.67	5	4.66	4.5	4.53	4.56	4.44	4.66	0.196735	-0.225078	0.147956	-0.333446	-0.198953	0.031752	0.352257	-0.074232	0.026172
VVTU33648_at	CB340222	6.92	6.13	6.58	6.37	6.14	6.32	6.63	7.02	6.45	6.56	6.51	6.25	6.51	6.47	6.13	6.81	6.79	6.88	6.72	6.53	6.6	0.03551	-0.043655	-0.479014	0.111906	0.422224	0.313735	-0.195713	0.451415	0.30084
VVTU33648_x_at	CB340222	6.81	6	6.35	6.07	6.34	6.26	6.62	6.56	6.24	6.36	5.94	6.13	6.31	6.24	6.07	6.73	6.41	6.6	6.3	6.11	6.59	0.298581	-0.020393	-0.345536	0.25944	0.461794	0.214028	0.126741	0.383848	0.277798
VVTU33645_at	CB340246	5.23	5	5.08	5.34	5.11	5.15	5.29	5.7	5.09	5.12	4.9	4.74	5.13	5.3	5.1	5.46	5.19	5.44	5.22	4.97	5.05	0.433095	0.312055	-0.216693	-0.149887	0.305079	0.104572	0.404776	0.346141	-0.090545
VVTU33637_at	CB340352	4.53	4.57	4.47	4.39	4.54	4.39	4.99	4.88	4.18	4.23	4.27	4.48	4.26	4.3	4.26	4.67	4.6	4.6	4.49	4.41	4.36	0.274696	0.071697	-0.365857	0.144827	0.395202	0.049499	0.119835	0.174617	0.27944
VVTU33625_x_at	CB340600	5.79	5.68	5.74	5.98	5.98	6.04	6.36	6.47	5.75	6.04	5.58	5.76	6.11	5.89	5.96	6.29	6.35	6.32	6.17	6.02	6.2	0.238547	0.55921	-0.264873	0.142104	0.377166	0.118295	0.043584	0.704887	-0.278054
VVTU33620_at	CB340705	4.37	3.96	4.21	4.18	3.71	4.16	4.23	4.36	4.15	4.24	3.85	3.93	3.84	4.53	3.87	4.39	4.31	4.41	4.12	4.22	4.27	0.189934	-0.012752	-0.254015	0.108091	0.287062	-0.034003	0.03679	0.381832	0.160594
VVTU33616_x_at	CB340761	7.13	6.91	6.93	7.19	7.19	7.28	7.53	7.84	7.4	7.36	7.21	7.08	7.27	7.3	7.42	7.56	7.59	7.47	7.27	7.24	7.2	0.005437	0.61106	-0.445306	-0.147899	0.358187	-0.038755	0.037848	0.357349	-0.384537
VVTU40475_s_at	CB340831	4.98	4.92	4.86	5.12	4.9	5.02	5.12	5.18	5.25	5.47	5.02	4.82	4.83	5.09	4.98	4.98	4.98	4.95	5.38	5.02	5.02	-0.098716	0.307882	-0.114784	0.212398	-0.096768	-0.124881	-0.198743	0.044565	-0.180132
VVTU33603_at	CB340841	5.7	5.6	5.64	5.8	5.7	5.48	5.81	5.77	5.38	5.75	5.5	5.46	5.58	5.58	5.72	5.68	5.79	5.65	5.8	5.89	6.16	0.140802	0.08258	0.044418	0.393979	-0.081121	-0.077977	-0.146185	0.442436	0.010833
VVTU33603_x_at	CB340841	5.77	5.16	5.41	5.41	5.3	5.78	5.77	5.71	5.3	5.39	5.27	5.1	5.48	5.61	5.53	5.62	5.65	5.69	5.92	5.46	5.72	0.372778	0.175143	-0.19881	0.179752	0.069979	-0.054862	0.131545	0.628042	-0.001928
VVTU33594_at	CB340926	3.57	3.71	3.67	3.82	3.84	4.15	3.76	3.69	3.84	3.77	3.84	3.85	4.05	4.08	4.09	3.74	4	3.72	3.85	3.84	4.06	-0.020406	0.297219	0.190265	-0.185461	-0.258574	-0.068876	0.074598	0.195361	-0.492736
VVTU33592_at	CB340932	6.19	5.46	5.76	5.5	5.46	5.33	5.81	6.51	5.65	5.7	5.1	5.52	5.66	5.81	5.68	5.93	6.01	6.43	5.82	5.81	5.83	0.368716	-0.078705	-0.673001	0.071951	0.502398	-0.118146	0.134988	0.743625	0.375096
VVTU33585_at	CB341021	3.82	3.74	3.82	3.56	4.22	3.71	3.94	3.83	3.93	4	3.85	3.73	4.19	4.02	4.13	3.75	3.94	4.05	3.68	3.84	3.88	-0.028412	0.128238	-0.058186	-0.394633	-0.089097	-0.045136	0.179363	0.059888	-0.297108
VVTU31585_at	CB341248	4.63	4.6	4.65	4.44	4.49	4.49	4.57	4.76	4.64	4.89	4.46	4.36	4.76	4.6	4.54	4.58	4.79	4.64	4.78	4.6	4.47	0.025965	-0.030766	-0.146868	-0.032731	0.062388	0.05252	0.010279	0.14296	0.043367
VVTU31582_at	CB341255	5.41	5.16	5.27	5.26	4.99	5.25	5.61	5.38	5.43	5.25	5	5.1	5.17	4.98	5.25	5.81	5.25	5.7	5.3	5.03	5.23	0.233169	0.090203	-0.391754	0.023173	0.606962	0.20588	0.131726	0.320026	0.226306
VVTU31578_at	CB341262	5.02	5.19	5.15	5.23	5.27	5.23	5.26	5.46	5.34	5.43	4.81	4.91	5.39	5.06	5.31	5.32	5.58	5.29	5.45	5.18	5.4	0.284293	0.322201	-0.104659	0.094186	0.164286	0.038931	0.13528	0.491163	-0.146011
VVTU31255_at	CB341263	4.01	4	4.21	4.14	4	4.36	4.24	4.33	3.93	4.16	4.04	4.07	3.93	4.23	4.25	4	4.36	4.19	3.91	4	3.98	0.073745	-0.259521	0.101912	-0.133905	-0.786078	0.209438	0.213279	-0.064651	-0.129773
VVTU31255_x_at	CB341263	4.6	4.75	4.68	4.58	4.46	4.66	4.74	4.66	4.45	4.74	4.44	4.54	4.6	5.01	4.51	4.78	4.85	4.63	4.39	4.76	4.84	0.081216	-0.080151	-0.034289	-0.055123	0.010393	-0.197894	0.075307	0.200906	0.005556
VVTU31577_x_at	CB341263	6.06	5.89	6.02	5.7	5.77	5.89	6	6.39	5.81	5.42	5.48	5.46	5.91	5.86	5.8	6.28	5.79	6.32	6.04	5.98	6.07	0.689655	-0.062531	-0.449047	-0.077399	0.043597	0.06077	0.351721	0.782199	0.380213
VVTU32996_x_at	CB341263	4.63	4.56	4.55	4.31	4.42	4.45	4.36	4.21	4.46	4.64	4.18	4.44	4.19	4.63	4.5	4.41	4.54	4.37	4.35	4.33	4.55	0.075839	0.16632	-0.006356	-0.246004	0.176309	-0.297978	0.091863	-0.042641	0.180398
VVTU33414_x_at	CB341263	4.57	4.26	4.61	4.64	5.17	5.21	6.06	4.89	5.01	5.38	5.14	4.97	5.74	5.84	5.25	5.11	4.98	4.97	5.61	5.63	5.15	-0.410762	0.965291	-0.397705	0.193142	0.259689	0.20228	-0.36143	0.632121	-1.227638
VVTU31564_at	CB341316	4.38	4.37	4.21	4.52	4.01	4.01	4.27	4.31	4.15	3.96	4.12	4.23	4.52	4.39	4.28	4.21	4.37	4.17	4.17	4.2	4.07	0.201362	-0.105453	-0.080904	-0.309552	-0.068327	0.100037	0.313996	0.077413	0.001839
VVTU31560_at	CB341338	5.52	5.09	4.89	5.01	4.77	5.11	5.49	5.44	4.73	5.07	4.54	4.81	4.91	4.95	4.88	5.38	5.1	5.34	4.94	5	5.07	0.436697	-0.058246	-0.363979	0.070356	0.435335	0.132249	0.268276	0.349472	0.365751
VVTU31559_at	CB341354	4.84	4.74	4.72	4.48	4.57	4.71	4.72	5.26	4.68	5.1	4.92	5.03	4.47	4.42	4.18	4.59	4.93	4.76	5.11	4.86	4.68	-0.434036	-0.034715	-0.260101	0.616127	0.239822	-0.001612	-0.690902	-0.14835	0.318915
VVTU32990_x_at	CB341370	3.58	3.47	3.41	3.6	3.69	3.64	3.65	3.6	3.57	3.52	3.63	3.45	3.9	3.74	3.71	3.5	3.62	3.68	3.8	3.6	3.47	0.06982	0.220123	0.028244	-0.192189	-0.16539	0.013984	0.146812	0.172718	-0.320066
VVTU32987_x_at	CB341392	3.97	3.9	3.95	4.15	3.76	3.62	4.15	3.92	3.85	3.79	4.05	4.17	4.04	3.8	3.82	4.33	3.83	3.93	3.88	3.78	4.05	-0.159229	-0.017282	-0.130373	0.010566	0.171419	0.391903	-0.148357	-0.004712	0.033929
VVTU31551_x_at	CB341398	5.5	4.97	5.64	5.33	7.14	6.61	6.78	6.62	6.46	6.67	6.63	6.08	7.05	6.8	6.61	6.7	6.84	6.5	5.93	5.87	6.04	-0.585542	1.533515	-0.340407	-1.104251	0.309911	0.331981	0.110148	0.202888	-1.739962
VVTU31549_x_at	CB341401	4.01	3.98	4.05	4.26	4.36	4.02	3.91	4.03	4.05	4	4.01	3.94	4.06	4.27	4.31	4.09	4.04	4.3	3.96	3.84	3.94	0.19093	0.179187	0.271285	-0.387871	0.088992	-0.15365	0.393522	-0.001146	-0.284978
VVTU31548_at	CB341404	4.34	4.55	4.7	4.52	4.45	4.52	4.77	4.69	4.74	4.43	4.13	4.46	4.17	4.64	4.35	4.76	4.39	4.4	4.54	4.48	4.77	0.327939	0.155039	-0.316095	0.253685	0.029194	0.062944	0.095787	0.266478	0.127922
VVTU32985_at	CB341409	5.69	5.42	5.81	5.83	5.36	5.62	5.84	5.99	6.11	5.71	5.79	5.79	5.89	6.08	5.64	5.7	5.74	5.93	5.43	5.62	5.7	-0.105716	0.238245	-0.419066	-0.377435	0.027987	0.084182	0.102176	-0.043929	-0.252604
VVTU31546_at	CB341410	3.86	4.3	4.05	4	4.11	4.39	4.17	4.17	4.34	4.15	4.07	3.99	4.17	4.04	4.1	4.48	4.31	4.31	4.25	4.22	4.15	0.121482	0.187105	-0.084682	0.101425	0.295844	0.136903	0.011961	0.326794	-0.036976
VVTU32983_x_at	CB341421	5.48	4.95	5.29	4.76	4.95	4.92	5.35	5.84	5.14	5.01	4.87	5.41	5.1	5.11	5.18	5.38	5.29	5.62	5.39	5.19	5.35	0.030503	-0.120083	-0.708642	0.185353	0.32161	-0.04493	-0.180699	0.464092	0.368026
VVTU31543_at	CB341422	5.1	5.08	5.16	5.6	5.27	5.27	5.16	5.51	5.25	5.43	4.74	4.91	4.91	5.08	4.98	5.25	5.57	5.22	5.34	5.4	5.64	0.398849	0.422221	0.127288	0.545877	0.208293	-0.100712	0.006304	0.52318	-0.05963
VVTU31542_at	CB341427	4.16	4.21	4.39	3.82	4.41	4.09	4.25	4.43	4.23	3.87	4.15	4	4.46	4.07	4.19	4.38	4.03	4.2	4.39	4.35	4.18	0.279644	-0.067937	-0.292916	0.092897	-0.098642	0.278232	0.120441	0.348916	0.162343
VVTU31538_at	CB341448	5.31	4.88	5.03	5.47	5.05	5.07	6.22	6.16	5.64	5.53	5.2	5.36	5.21	5.41	5.15	5.96	5.86	5.96	5.94	5.8	5.71	0.036346	0.072935	-0.268119	0.111381	0.297622	-0.088309	-0.55617	1.008688	-0.171757
VVTU31538_x_at	CB341448	4.56	4.59	4.47	4.27	4.67	4.48	4.82	4.78	4.45	4.6	4.2	4.76	4.47	4.65	4.6	4.78	4.93	4.81	4.61	4.65	4.83	-0.072042	0.780903	-0.963169	0.633577	0.581356	0.042919	-0.097058	0.423655	0.054072
VVTU31535_at	CB341480	5.2	5.02	5.05	5.22	4.94	4.7	4.8	5.2	4.82	4.95	4.78	4.73	4.97	4.85	4.93	5.52	5.1	4.88	5.23	5.19	5.06	0.28766	-0.127432	0.060214	0.29433	0.188467	0.277157	0.02354	0.453909	0.237357
VVTU31529_at	CB341507	4.4	4.43	4.59	4.8	4.81	4.56	4.94	4.86	4.4	4.74	4.26	4.33	4.39	4.31	4.53	4.57	4.39	4.57	4.53	4.42	4.48	0.311229	0.435392	-0.0111	0.072432	0.107304	-0.010378	0.249074	-0.004571	-0.145
VVTU32974_x_at	CB341516	5.3	5.2	4.97	5.4	5.46	5.45	5.63	6.01	5.7	5.81	5.35	5.28	5.68	5.85	5.66	5.88	5.96	5.8	5.71	5.65	5.73	-0.080861	0.676013	-0.356188	-0.068852	0.216884	0.021728	-0.120466	0.695604	-0.596228
VVTU31524_at	CB341554	9.66	9.57	9.71	4.44	5.14	5.75	5.34	5.62	5.68	7.46	6.62	5.69	5.31	4.66	5.42	7.01	7.07	7.14	6.98	7.01	7.05	0.438507	-6.031605	-0.193046	1.17379	0.621271	-0.04931	-0.990432	-0.336755	6.303958
VVTU31524_x_at	CB341554	8.64	8.19	8.55	4.9	5.32	5.22	4.87	5.51	5.39	6.57	6.22	5.52	5.1	4.82	5.21	5.85	5.97	5.9	6	6.04	6.1	0.436048	-4.518693	0.129993	2.185576	1.616645	0.016559	-0.280189	-1.078971	4.535224
VVTU32964_at	CB341723	7.14	6.58	6.57	6.72	6.66	6.6	7.46	7.58	6.88	7.16	6.65	6.76	6.74	6.89	6.91	7.45	7.49	7.28	7.32	7.24	7.35	-0.03164	0.348772	-0.752142	0.51403	0.508469	-0.03701	-0.456473	0.941298	0.062125
VVTU32964_x_at	CB341723	7.37	6.72	6.72	6.98	6.95	7.12	7.69	7.88	7.27	7.47	6.88	6.97	7.15	7.28	6.67	7.67	7.64	7.79	7.64	7.27	7.7	0.020393	0.572542	-0.721631	0.55767	0.595217	0.269515	-0.421121	0.942462	-0.074833
VVTU31508_at	CB341745	4.37	4.25	4.02	4.58	4.34	4.32	4.26	4.24	4.17	4.17	4.18	4.12	4.64	4.24	4.16	4.32	4.53	4.13	4.32	4.24	4.27	0.22999	0.197538	0.212934	-0.088068	0.001672	0.278962	0.238628	0.186216	-0.223031
VVTU31502_x_at	CB341767	5.86	5.99	5.84	5.96	5.91	5.98	5.87	5.71	5.75	5.79	5.61	5.56	5.87	5.72	6.07	5.97	6.13	5.89	6.09	5.91	5.87	0.378488	0.006682	0.176869	0.075299	0.138556	-0.113117	0.240255	0.397991	0.058462
VVTU31499_at	CB341814	4.22	3.74	4.06	3.71	3.8	3.8	3.96	3.96	3.91	3.91	4.05	3.91	3.93	3.91	3.8	4.02	3.77	4	3.81	4.06	3.91	-0.089436	-0.205275	-0.187621	0.044328	0.019992	0.135912	-0.118685	-0.00696	0.199524
VVTU31492_at	CB341870	5.31	5.35	5.34	5.95	6	5.93	5.88	6.17	6.01	5.95	5.71	5.89	5.92	6.04	6.06	5.88	5.71	5.67	7.17	6.99	6.79	-0.135096	0.953103	-0.051544	1.271283	-0.951133	-0.12168	-0.952478	1.329369	-0.813595
VVTU31480_at	CB341933	4.73	4.67	4.61	4.32	4.37	4.41	5	4.98	4.47	4.64	4.84	4.45	4.64	4.84	4.39	4.97	4.84	4.88	4.63	4.52	4.96	-0.116288	-0.099215	-0.51918	0.060783	0.303207	0.227711	-0.207761	0.311262	0.197138
VVTU31477_x_at	CB341947	6.99	5.96	6.51	6.63	6.57	6.34	6.85	6.82	6.33	6.51	6.09	6.09	6.47	6.27	6.75	6.91	6.64	6.69	6.68	6.43	6.47	0.470656	0.217335	-0.2295	0.016434	0.356847	0.019134	0.321763	0.513826	0.05856
VVTU31475_at	CB341953	4.53	3.94	3.99	4.04	4.2	3.83	4.3	4.27	4.04	4.32	3.71	4.12	4.27	3.96	3.81	4.2	4.07	4.2	4.03	3.85	3.97	0.110628	-0.00345	-0.191663	-0.098223	0.222609	0.323947	0.145551	-0.048122	0.122313
VVTU40158_at	CB341993	4.45	4.51	4.37	4.79	4.81	4.7	4.87	4.93	4.82	5.16	4.96	4.58	4.45	4.64	5	4.7	5.11	4.79	4.75	4.61	4.73	-0.316147	0.572824	-0.031694	-0.035756	0.275812	-0.39308	-0.222931	-0.011848	-0.460244
VVTU1140_at	CB342052	12.16	12.22	12.06	11.86	11.91	11.89	11.65	11.59	11.66	10.84	11.57	11.57	11.74	11.77	11.9	11.79	11.86	12.03	11.68	11.54	11.63	0.871982	-0.545211	0.11905	-0.45488	0.195195	-0.130118	0.837183	0.231116	0.605758
VVTU39397_s_at	CB342052	12.83	12.79	12.78	12.99	12.99	12.95	12.69	12.76	12.64	12.26	12.8	12.5	12.72	12.86	12.9	12.76	12.75	12.91	12.61	12.49	12.32	0.494983	0.073537	0.232757	-0.258432	0.258757	-0.123484	0.690978	-0.051531	-0.066035
VVTU31458_at	CB342099	4.67	5.1	4.74	5.64	5.39	5.4	4.96	5.12	5.15	5.06	4.75	5.08	5.29	5.74	5.24	4.96	4.89	4.88	4.91	4.83	4.82	0.32406	0.690916	0.46678	-0.686744	-0.405689	0.002925	0.714902	-0.163409	-0.925438
VVTU31450_at	CB342179	5.8	5.35	5.37	5.31	5.39	5.24	5	5.53	5.22	5.53	5.43	5.26	5.29	5.4	5.34	5.48	5.71	5.07	5.14	5.46	5.18	-0.025719	-0.272848	0.147981	-0.124259	0.134505	-0.00247	0.060967	-0.147118	0.172817
VVTU31448_at	CB342191	5.57	4.66	4.85	4.96	4.52	4.6	4.47	4.75	4.66	4.71	4.72	4.66	4.52	4.49	4.82	4.66	4.62	4.7	4.61	4.61	4.75	0.16782	-0.469775	0.111281	0.048071	0.062494	-0.122661	0.132451	-0.19773	0.48885
VVTU31443_at	CB342240	5.26	5.37	5.36	5.6	5.27	5.3	5.55	5.74	5.51	5.26	4.98	4.94	5.64	5.6	5.34	6.01	5.45	5.57	5.59	5.27	5.43	0.537702	0.300361	-0.277176	-0.126044	0.234554	0.42735	0.432061	0.659507	-0.130488
VVTU31438_at	CB342269	5.4	5.23	5.09	4.93	4.74	4.86	5.11	5.4	4.99	4.92	4.7	4.99	4.99	4.73	5.06	5.25	5	5.39	5.02	4.99	5.1	0.271856	-0.301634	-0.402514	0.107808	0.344343	0.056719	0.106328	0.265437	0.530184
VVTU31437_at	CB342278	5.86	5.69	5.66	6.17	5.99	6.1	5.98	6.17	5.99	6.33	5.96	6.14	6.07	6.24	6.13	6.22	6.07	6.03	5.87	5.97	6	-0.254239	0.504051	0.118394	-0.26004	0.044874	0.054206	-0.049833	-0.010688	-0.615987
VVTU31434_at	CB342286	4.51	4.55	4.63	4.27	4.43	4.74	4.55	4.75	4.56	4.23	4.6	4.37	4.13	4.25	4.33	4.49	4.36	4.47	4.7	4.71	4.77	0.197219	-0.028569	-0.237718	0.592099	-0.015098	-0.083246	-0.195524	0.25471	0.355156
VVTU31422_at	CB342343	3.67	3.76	3.83	3.53	3.71	3.75	3.61	3.76	3.93	3.9	3.75	3.85	3.57	3.75	3.87	3.81	3.71	3.8	3.72	3.92	3.85	-0.159559	-0.041388	-0.065476	0.112194	0.000366	-0.134695	-0.207146	0.038632	0.034293
VVTU31419_at	CB342366	5.13	4.88	5.22	4.9	5.12	5.05	5.54	5.73	5.52	4.97	4.76	5.11	5.62	5.2	5.29	5.25	5.27	5.67	5.42	5.34	5.32	0.309708	0.335275	-0.759424	-0.019542	0.045377	0.112671	0.14845	0.710174	-0.091864
VVTU31413_at	CB342400	4.57	4.23	4.39	4.44	4.04	4.08	4.29	4.96	4.18	4.41	4.13	4.14	4.25	4.25	4.22	4.74	4.38	4.78	4.42	4.37	4.35	0.159589	-0.030176	-0.292815	-1.168237	-0.022279	0.165309	-0.002309	0.385797	0.249744
VVTU31413_x_at	CB342400	4.62	4.44	4.66	4.4	4.32	4.38	4.57	5.13	4.41	4.39	4.09	4.42	4.47	4.01	4.32	4.61	4.59	4.88	4.49	4.48	4.48	0.31589	-0.01198	-0.42278	0.132362	0.454989	0.126371	0.088409	0.322404	0.40824
VVTU33174_x_at	CB342400	6.22	5.72	6.25	6.32	7.15	7.1	8.42	7.31	7.11	7.54	6.83	6.41	7.49	7.65	7.53	7.35	6.91	7.14	6.89	6.28	6.64	-0.274781	1.670802	-0.950553	0.224731	0.482672	0.092389	0.360012	0.303324	-1.689357
VVTU31407_at	CB342452	4.85	4.58	4.64	4.59	4.87	4.82	5.27	5.2	5.02	4.9	4.88	4.76	4.78	4.76	4.79	5.29	4.91	4.97	4.8	4.81	4.9	-0.041252	0.388534	-0.511349	-0.055538	0.244904	0.358955	-0.100292	0.22894	-0.111717
VVTU31407_x_at	CB342452	4.21	4.24	4.52	4.56	4.85	4.53	5.14	4.98	5	5.15	4.64	4.47	4.98	4.63	4.77	5.21	4.84	4.81	4.81	4.64	4.81	-0.192279	0.780667	-0.397936	0.04648	0.34157	0.204084	-0.172025	0.369192	-0.608081
VVTU31401_x_at	CB342467	3.61	3.78	3.78	4.01	3.89	3.98	3.84	3.73	3.62	4.13	3.93	3.82	3.78	4.16	3.79	3.66	3.82	3.8	3.8	3.5	3.76	-0.163927	0.220916	0.343201	-0.285075	-0.083944	-0.093679	0.080484	-0.298927	-0.404818
VVTU32937_x_at	CB342477	5.01	4.84	4.63	4.91	4.66	4.88	4.93	4.92	4.74	5.04	4.7	4.71	4.75	4.96	4.67	4.99	4.81	4.78	4.78	4.82	4.78	0.041053	0.060859	-0.022884	-0.016592	0.061921	0.120447	0.04264	0.013718	-0.030259
VVTU31397_at	CB342513	4.52	4.58	4.67	4.79	4.79	4.87	4.99	5.24	5.12	5.15	4.55	4.78	4.82	4.83	4.94	4.95	5.1	5.26	5.2	5.23	4.9	-0.014029	0.575765	-0.309274	0.271334	0.204772	-0.19348	-0.22981	0.597021	-0.323607
VVTU31395_at	CB342519	3.87	3.64	3.71	3.91	4.05	3.95	3.94	3.6	3.64	3.76	3.66	3.61	3.77	3.76	4.14	3.81	3.69	3.85	3.88	3.71	3.82	0.266159	0.132707	-0.104407	-0.107467	-0.073893	-0.159519	0.279578	0.137657	-0.221985
VVTU31395_x_at	CB342519	4	4.03	3.99	3.78	4.1	4.33	4.1	4.28	3.96	3.95	3.82	3.88	4.03	4.14	4.11	4.17	4.21	4.07	4.16	4.03	3.97	0.256058	0.199048	0.249803	-0.063601	0.105337	-0.038814	0.221543	0.288155	-0.045206
VVTU31384_at	CB342619	4.81	4.55	4.52	4.66	4.67	4.64	4.52	5.01	4.39	4.76	4.35	4.69	4.63	4.63	4.53	5.32	4.59	4.69	4.56	4.68	4.71	0.083728	0.07657	0.047884	0.04937	0.305101	0.409241	0.020602	0.231357	-0.014208
VVTU32931_x_at	CB342634	5.85	5.81	5.72	5.99	5.91	5.57	6.05	6.51	6.21	5.74	5.68	6.1	6.02	5.88	5.86	6.14	6.42	6.5	6.19	5.95	6.53	0.086107	0.368656	-0.531459	0.318367	0.427793	0.018567	-0.21475	0.785796	-0.039888
VVTU32929_at	CB342640	5.2	5.16	5	5.07	5.14	5.04	5.11	5.23	4.98	5.27	4.88	4.69	5.08	5.17	4.99	5.16	5.25	5.08	5.1	5.08	5.12	0.257579	0.026554	-0.001681	0.005185	0.090819	0.04363	0.189264	0.211981	0.040679
VVTU31378_at	CB342733	5.63	4.9	5.2	5.36	5.09	5.28	5.59	5.74	5.23	5.13	5.14	5.32	5.26	5.18	5.14	5.32	5.62	5.9	5.5	5.05	5.33	0.148526	0.219067	-0.381381	0.06391	0.550931	-0.089788	0.037861	0.358322	0.096356
VVTU31376_at	CB342769	4.45	4.22	4.18	4.2	4.37	4.31	4.11	4.62	4.24	4.18	3.96	4.15	4.42	4.07	4.24	4.41	4.42	4.37	4.4	4.2	4.39	0.30894	0.068956	-0.059999	0.094368	0.166398	0.152949	0.168456	0.343083	0.079858
VVTU31373_at	CB342792	4.18	3.84	3.95	3.91	3.9	3.8	3.97	4.17	3.88	4.03	3.76	3.67	3.93	3.59	3.81	4.22	4.26	3.93	3.96	3.77	4.18	0.205225	-0.018975	-0.144293	0.201977	0.388068	0.213331	0.023993	0.289483	0.250255
VVTU31372_at	CB342793	5.97	5.84	5.92	5.89	5.8	5.91	6.32	6.19	6.21	6.05	5.81	5.99	6.37	5.98	6.09	6.42	6.15	6.29	5.95	6	6.07	0.018564	0.225691	-0.448718	-0.185631	0.264592	0.321343	0.050142	0.37058	-0.143096
VVTU31370_at	CB342817	6.82	7.16	7.16	7.69	7.51	7.76	7.31	7.49	7.21	7.46	6.92	7.06	7.58	7.75	7.69	6.91	7.72	7.42	7.23	7.09	7.08	0.293194	0.692929	0.410827	-0.680267	-0.106044	-0.385332	0.717125	0.098499	-0.849196
VVTU31370_x_at	CB342817	5.32	5.05	5.09	5.69	5.91	5.7	5.36	5.53	5.36	5.62	5.17	5.12	5.7	5.69	5.73	5.16	5.75	5.59	5.22	5.25	5.37	0.372133	0.705996	0.375379	-0.547104	-0.022129	-0.231303	0.580398	0.114448	-0.80513
VVTU31365_at	CB342852	4.02	3.89	3.82	3.96	4.01	3.82	4.11	4.4	3.86	4.06	4.02	3.89	4.01	4.01	3.67	4.46	4.01	4.05	4.2	4.1	4.01	-0.03128	0.194528	-0.20066	0.243161	0.22047	0.373404	-0.200069	0.297409	-0.029078
VVTU31362_x_at	CB342902	4.6	4.59	4.41	4.56	4.81	4.42	4.48	4.78	4.52	4.41	4.28	4.56	4.45	4.65	4.48	4.56	4.5	4.93	4.5	4.59	4.56	0.24275	0.12118	-0.013287	0.001697	0.166289	-0.087884	0.180946	0.228969	-0.01278
VVTU17015_x_at	CB342930	5.69	5.15	5.37	5.37	5.26	5.19	5.66	6.38	5.66	5.27	5.09	5.56	5.55	5.51	5.4	5.85	6.02	5.93	5.81	5.81	5.95	0.203582	0.273393	-0.79019	0.408637	0.391009	0.057317	-0.211644	0.985862	0.12629
VVTU31356_at	CB342939	4.53	4.54	4.6	4.52	4.41	4.39	4.78	5.26	4.58	4.48	4.4	4.54	4.52	4.64	4.44	4.65	4.78	5.07	4.65	4.55	4.65	0.145811	0.170383	-0.526674	0.056474	0.368428	-0.063542	0.022425	0.37909	0.108698
VVTU32920_x_at	CB342946	5.81	5.44	5.77	5.87	5.71	5.73	6.12	5.95	5.67	5.6	5.47	5.65	6	5.96	5.63	5.92	5.99	6.25	5.61	5.7	5.78	0.290665	0.281902	-0.227392	-0.25145	0.341117	0.148903	0.329351	0.400777	-0.171698
VVTU31354_at	CB342949	4.87	4.57	4.74	4.41	4.2	4.37	4.55	4.99	4.09	4.68	4.42	4.46	4.82	4.57	4.69	4.88	4.82	4.72	4.5	4.67	4.57	0.006314	-0.367632	-0.193405	-0.155795	0.223233	0.166843	0.024112	0.267125	0.264248
VVTU31353_at	CB342959	4.53	4.36	4.5	4.41	4.43	4.57	4.65	5.23	4.78	4.49	4.56	4.52	4.48	4.51	4.56	4.65	4.57	4.95	4.39	4.78	4.73	0.045317	0.302534	-0.51142	0.110468	0.21045	-0.05941	-0.074269	0.296899	-0.028474
VVTU31352_at	CB342972	4.2	4.44	4.23	4.08	3.97	3.86	4.16	3.9	3.8	4.25	3.85	4.05	4.14	3.72	3.79	4.29	4	4.12	4.1	3.89	4.05	0.065538	-0.403028	0.084216	0.145022	0.269773	0.359244	-0.021196	-0.061758	0.450997
VVTU31347_x_at	CB343011	5.54	5.45	5.48	5.61	5.97	5.94	6.04	6.12	5.83	5.71	5.39	5.4	5.97	5.7	5.51	6.23	6.08	5.88	5.79	5.74	5.76	0.380081	0.632407	-0.260648	0.011008	0.421856	0.411014	0.253348	0.601314	-0.317465
VVTU31342_x_at	CB343042	6.65	6.33	6.89	6.76	6.96	6.99	7.98	7.46	7.07	6.63	6.69	6.69	6.99	7.05	6.94	7.5	7.42	7.15	7.12	7.17	6.83	0.360799	0.825859	-0.872427	0.017037	0.464164	0.120201	0.171313	0.844327	-0.332148
VVTU38605_x_at	CB343042	7.31	7.02	7.18	7.63	8.22	8.19	8.43	8.17	7.84	7.79	7.42	7.09	7.86	8.16	7.95	7.92	8.08	8.06	7.3	7.33	7.11	0.470834	1.318902	-0.293123	-0.970756	0.485485	-0.103105	0.933382	0.230239	-1.093083
VVTU32913_x_at	CB343058	6.06	5.86	5.94	5.75	5.75	5.78	5.81	6.22	5.87	6.23	5.7	6.24	5.82	5.82	5.81	6.29	6.23	6.43	5.92	6.04	6.23	-0.257135	-0.097278	-0.155838	0.248728	0.544346	0.05338	-0.401601	0.303746	0.200517
VVTU31338_at	CB343065	4.22	4.2	4.28	4.38	4.07	4.3	4.16	4.42	4.49	4.5	4.25	4.41	4.1	4.56	4.58	4.37	4.55	4.4	4.3	4.29	4.25	-0.159983	0.134569	-0.056215	-0.190646	0.127623	-0.332841	-0.039768	0.044511	-0.197094
VVTU31336_at	CB343068	5.28	5.28	5.61	5.22	4.85	5.02	5.05	5.4	5.05	5.14	4.82	5.03	4.89	4.81	4.63	5.4	5.36	5.4	5.14	4.99	5.4	0.298084	-0.345822	-0.124309	0.429058	0.594368	0.222941	-0.021486	0.242067	0.684428
VVTU30088_x_at	CB343085	11.39	10.22	10.75	11.05	11.87	11.61	11.72	11.81	11.75	11.31	11.65	12.1	11.64	11.74	11.71	11.43	11.26	11.52	12.91	12.97	13.07	-0.219618	1.071274	-0.681456	1.664433	-1.20022	-0.134613	-1.605572	1.621999	-0.988622
VVTU31971_x_at	CB343085	7.67	6.73	7.44	8.17	8.3	8.14	8.3	8.64	8.61	9.2	7.89	8.09	7.97	8.36	8	8.79	8.72	8.18	7.51	8.07	7.23	-0.591506	1.124001	-0.381401	-0.700818	0.897669	0.123946	-0.067495	-0.169126	-1.419501
VVTU32911_x_at	CB343085	8.37	7.5	8.1	8.15	8.65	8.38	8.92	9.45	8.72	9.18	8.49	7.98	8.36	8.59	8.57	8.98	8.99	8.74	7.47	7.62	7.32	-0.620363	1.604784	-0.207317	-1.373029	1.173283	0.02618	0.643955	-0.577985	-0.814229
VVTU31331_at	CB343087	4.47	4.64	4.52	4.77	4.66	4.89	4.63	4.96	4.88	4.96	4.41	4.19	4.84	4.74	4.96	4.8	4.91	4.61	4.83	4.52	4.48	0.308883	0.428748	-0.025337	-0.294785	0.052965	-0.040304	0.405855	0.232911	-0.370561
VVTU31331_x_at	CB343087	4.47	4.6	4.46	4.83	4.64	5.01	4.85	4.68	4.72	5.02	4.49	4.38	5.07	4.79	4.92	4.88	5.05	4.86	4.73	4.59	4.75	0.137079	0.449709	0.11672	-0.309981	0.153602	0.102092	0.267004	0.314552	-0.500834
VVTU31311_at	CB343130	4.09	4.26	3.92	4.09	3.88	4.06	4.24	4.12	4.17	4.01	4.04	3.72	4.12	3.99	4.17	4.06	4.18	4.05	4.2	3.89	4.17	0.232955	0.035966	-0.212169	-0.015492	0.025509	-0.015748	0.166672	0.220356	0.07013
VVTU31302_at	CB343151	4.16	4.27	4.02	4.24	4.37	4.47	4.33	4.35	4.23	4.5	4.14	4	4.35	4.04	4.32	4.31	4.43	4.24	4.31	4.17	4.32	0.118549	0.293855	0.088016	0.021324	0.116376	0.053372	0.092334	0.134563	-0.193695
VVTU31295_at	CB343164	4.26	3.98	4.17	3.8	4.21	3.86	3.99	4.12	3.81	3.94	3.79	3.93	3.9	3.86	3.77	4.09	4.04	4.1	3.75	3.85	3.9	0.210109	-0.209576	-0.027424	-0.049651	0.319116	0.121442	0.20705	-0.052305	0.318888
VVTU31286_at	CB343183	4.92	4.43	4.93	4.93	4.45	4.97	4.86	4.65	4.31	4.93	4.66	4.66	4.66	4.46	4.61	4.68	4.74	4.76	4.56	4.66	4.75	0.005926	-0.029233	0.241068	0.074537	0.165743	0.044075	-0.00139	-0.121994	0.06531
VVTU31285_at	CB343185	5.15	4.63	4.83	4.5	4.59	4.37	4.74	4.67	4.6	4.54	4.53	4.52	4.36	4.48	4.44	4.72	4.87	4.71	4.71	4.61	4.8	0.202675	-0.379198	-0.227429	0.307704	0.3067	-0.055499	-0.044442	0.199542	0.594694
VVTU31283_at	CB343189	5.44	4.8	4.97	5	5.12	5.14	4.91	4.85	4.91	4.81	4.9	4.8	4.83	5.23	4.64	5.07	5.36	5.17	5.19	5.45	5.32	0.103174	-0.148266	0.056597	-0.007544	0.117243	-0.029456	-0.06261	0.596812	0.199568
VVTU31283_x_at	CB343189	5.07	4.85	5	4.7	4.68	5.25	4.91	4.91	4.64	5.02	4.73	4.79	4.92	4.63	4.94	4.8	4.85	5.06	4.87	4.75	4.9	0.316771	-0.08398	0.170086	0.482928	0.124405	-0.03828	0.094902	-0.015125	0.17931
VVTU31265_x_at	CB343245	3.9	3.58	3.8	3.78	3.78	3.73	3.74	3.82	3.76	3.74	3.61	3.63	3.84	4.03	3.85	3.79	3.94	3.96	3.86	4.01	3.81	0.169146	0.056835	-0.009642	-0.028178	-0.015672	-0.108835	0.107547	0.374791	-0.094712
VVTU31260_at	CB343262	3.99	3.85	4.14	3.73	3.54	3.63	3.85	3.86	3.7	4.04	3.88	3.87	4.05	3.88	3.73	3.82	3.91	3.92	3.87	3.95	3.78	-0.178669	-0.347466	-0.113831	-0.034705	-0.013421	0.123654	-0.153711	-0.023664	0.215661
VVTU31252_at	CB343299	3.98	4.18	4.25	4.15	4.48	4.31	4.12	3.82	3.92	4.13	4.04	4	3.99	4.15	4.4	4.09	4.11	4.06	4.25	3.97	4.2	0.192717	0.036227	0.418338	-0.050461	-0.080783	-0.212591	0.212138	0.030975	-0.124468
VVTU31250_at	CB343306	4.04	3.77	3.83	4.13	4.1	3.95	4.01	4.05	4.06	3.95	3.84	4.04	4.35	4.06	3.95	4.06	4.21	4.55	4.08	3.96	4.21	0.073504	0.273283	0.021373	-0.080218	0.232784	0.133242	0.066576	0.400992	-0.265631
VVTU31247_at	CB343314	7.46	7.56	7.65	7.35	7.39	7.5	7.71	7.74	7.7	8.06	8.36	8.04	7.37	7.46	7.52	7.66	7.91	7.7	7.89	7.92	7.88	-0.933415	-0.002372	-0.211027	0.522475	0.166145	-0.159988	-1.067409	-0.134215	0.035033
VVTU31237_at	CB343392	3.86	3.98	3.82	3.76	4.02	4.09	4	4.01	3.74	4.1	3.99	3.86	3.98	3.98	4.08	3.95	4.18	4.1	3.94	3.87	3.81	-0.068615	0.094976	0.070643	-0.199487	0.188444	-0.134316	0.055159	0.019961	-0.150517
VVTU32896_at	CB343395	4.57	4.66	4.35	4.72	4.71	4.52	4.29	4.55	4.42	4.83	4.53	4.6	4.43	4.54	4.57	4.51	4.73	4.51	4.42	4.5	4.41	-0.113289	0.067395	0.364747	-0.115279	0.143895	-0.130564	0.018921	-0.209568	-0.153196
VVTU31235_at	CB343401	4.39	4.2	4.23	4.39	4.5	4.61	4.85	4.43	4.48	4.41	4.36	4.25	4.42	4.58	4.4	4.65	4.59	4.54	4.43	4.43	4.42	0.14752	0.404021	-0.160879	-0.070932	0.179082	0.0509	0.136636	0.267916	-0.266258
VVTU31227_at	CB343453	5.11	4.84	5.27	4.46	5.4	5.06	5.9	5.55	5.9	5.65	5.55	5.63	5.04	4.73	5.24	6.09	6.13	5.85	6.41	6.92	6.69	-0.656159	0.386033	-0.928953	2.01401	0.425127	-0.051503	-1.902512	1.724401	0.283424
VVTU31219_at	CB343479	4.65	4.35	4.54	4.28	4.15	4.54	4.51	4.72	4.29	4.39	4.04	4.26	4.34	4.25	4.52	4.85	4.6	4.81	4.4	4.39	4.34	0.310354	-0.106146	-0.250916	-0.03624	0.545584	0.025577	0.217438	0.388945	0.307674
VVTU31215_s_at	CB343496	4.39	4.45	4.49	4.57	4.52	4.56	5.61	5.11	5.77	4.83	4.72	5.01	5.31	5.31	5.66	4.74	4.87	4.85	4.93	4.51	4.93	-0.241201	0.79363	-1.155966	-0.759314	-0.423097	-0.213898	0.12476	0.246723	-0.844219
VVTU31214_at	CB343499	3.62	3.52	3.68	3.49	3.45	3.55	3.49	3.49	3.47	3.65	3.58	3.47	3.52	3.65	3.38	3.67	3.43	3.56	3.49	3.49	3.49	-0.028894	-0.13308	0.054694	-0.035956	0.040047	0.154744	0.001469	-0.072033	0.07666
VVTU31212_at	CB343505	4	3.99	3.91	3.66	4.08	3.95	3.79	3.87	3.95	4.26	4.04	3.81	3.84	3.96	3.71	4.1	4.12	4.32	3.95	4.09	4.19	-0.14567	-0.089982	0.101433	0.247981	0.311884	0.037622	-0.277229	0.196204	0.117828
VVTU31208_at	CB343510	4.53	4.59	4.29	4.52	4.45	4.16	4.43	4.32	4.12	4.34	4.12	4.14	4.44	4.22	4.32	4.78	4.31	4.46	4.33	4.2	4.39	0.304869	-0.128554	0.111785	-0.035734	0.262649	0.307022	0.256544	0.189637	0.17592
VVTU31207_at	CB343513	4.1	3.93	4.15	4.03	3.89	3.97	4	3.85	3.8	4.03	3.92	3.77	4.28	4.01	3.92	3.97	4.03	3.98	3.92	3.71	3.91	0.132348	-0.142056	0.116138	-0.284682	0.021698	0.22355	0.271757	-0.044573	0.010621
VVTU31206_at	CB343516	5.64	5.49	5.5	5.41	5.18	5.28	5.69	5.66	5.27	5.46	5.34	5.19	5.34	5.46	5.79	5.6	5.65	5.49	5.62	5.67	5.35	0.163616	-0.134066	-0.28847	0.011375	0.085007	-0.2584	0.061242	0.348908	0.199496
VVTU31205_at	CB343520	5.04	4.72	4.8	4.85	4.99	4.6	4.93	4.97	4.74	5.55	4.62	4.89	5.11	5.13	4.78	5.36	5.11	5.1	5.17	4.86	5.27	-0.213114	0.07708	0.065206	0.09306	0.167334	0.335291	-0.274629	0.355062	-0.183366
VVTU31204_at	CB343524	5.06	4.98	4.94	5.09	5.04	5.26	5.24	5.05	5.07	5.4	5.33	5.27	5.28	5.38	5.35	5.2	5.08	5.13	5.14	5.17	5.33	-0.362331	0.202199	0.071754	-0.146682	-0.221831	0.011642	-0.218961	-0.024985	-0.429445
VVTU31203_at	CB343526	3.64	3.69	3.62	3.7	3.81	3.75	3.87	3.96	3.98	3.95	3.49	3.38	3.75	3.68	3.9	3.95	3.89	3.92	3.81	3.68	3.76	0.178472	0.065723	0.304396	-0.182648	-0.417127	-0.022032	0.205294	0.326604	-0.142614
VVTU31203_x_at	CB343526	4.25	3.95	4.36	4.35	4.31	4.3	4.07	4.26	3.86	4.15	4.02	4.15	4.31	4.03	4.09	4.18	4.41	4.06	4.12	4.15	4.24	-0.181944	0.323424	0.248499	0.017526	0.074904	0.132887	0.155046	0.072834	-0.067045
VVTU32819_x_at	CB343526	5.81	5.49	5.94	6.22	5.89	5.97	6	5.76	5.81	6.02	6.07	5.98	6.1	6.17	6.04	5.7	5.8	5.7	6.11	5.76	5.93	0.250219	0.333122	-0.200963	-0.057653	0.233302	-0.02258	-0.017332	-0.13538	-0.545758
VVTU31202_x_at	CB343527	4.15	4.07	4.18	3.85	4.05	4.15	4.17	4.3	4.07	4.18	3.98	4.14	4.12	4.16	4.1	4.11	4.26	4.16	4.01	4.52	4.31	0.002467	-0.033833	-0.186326	0.175121	-0.041727	-0.041651	-0.140395	0.262741	0.074959
VVTU31322_s_at	CB343527	6.11	4.54	4.1	5.96	6.5	6.28	7.65	7.67	8.06	4.44	6.07	6.5	6.95	6.89	6.6	7.43	7.2	8.03	7.42	7.39	7.57	0.485035	2.777079	-2.402737	0.727804	0.627126	0.155312	-0.460582	3.421245	-1.636551
VVTU31198_at	CB343548	4.15	4.02	4.08	4.3	4.06	4.26	3.96	4.19	3.8	3.86	3.92	4.13	4.17	4.1	4.08	4.37	4.22	3.92	4.11	4.1	4.12	0.224158	0.053017	0.230148	-0.011475	0.055354	0.198969	0.183794	0.205051	-0.077486
VVTU31197_at	CB343550	5.79	5.68	5.79	5.79	6.11	5.73	6.3	6.36	5.87	5.96	5.46	5.57	6.06	5.84	5.9	6	5.79	6.11	5.79	5.85	5.75	0.362	0.435469	-0.384745	-0.319581	-0.249216	-0.216756	0.363543	0.282495	-0.201206
VVTU39492_x_at	CB343550	8.5	8.38	8.64	8.9	9.41	9.45	10.89	8.89	8.9	10.29	9.43	9.47	9.6	9.77	9.83	9.36	9.51	9.42	9.63	9.47	9.3	-0.993275	1.288289	-0.29828	-0.177771	0.120751	0.143314	-0.676888	0.229182	-1.52159
VVTU31195_at	CB343557	4.8	4.42	4.45	4.34	4.25	4.32	4.38	4.45	4.32	4.28	4.17	4.11	4.56	4.5	4.11	4.59	4.33	4.51	4.42	4.37	4.47	0.346118	-0.262821	-0.122506	0.024687	0.065438	0.338093	0.224457	0.285025	0.299844
VVTU31188_at	CB343595	4.17	4.01	4.01	4.3	4.16	4.21	4.01	3.92	3.85	4.01	3.83	3.79	4.21	4.22	4.15	4.04	3.76	3.87	4.03	4.01	4.08	0.3595	0.078146	0.331306	-0.164834	-0.351998	0.129681	0.404915	0.055438	-0.214678
VVTU31187_at	CB343597	4.04	4.13	4.06	4.24	4.42	4.08	4.17	4.36	4.32	4.38	4.2	3.92	4.17	4.56	4.07	4.34	4.5	4.39	4.19	4.1	4.16	0.060327	0.316043	0.010327	-0.177863	0.240896	-0.00459	0.136373	0.181548	-0.292947
VVTU31184_at	CB343630	3.81	3.76	3.76	3.78	3.94	3.52	3.55	3.67	3.75	3.72	3.68	3.83	3.76	3.94	3.53	3.82	3.67	3.86	3.74	3.66	3.94	0.013226	-0.06539	0.149373	0.031502	-0.000217	0.155057	-0.010354	0.069449	-0.009986
VVTU31182_x_at	CB343661	3.81	3.69	3.72	3.81	3.81	3.81	3.82	4.1	3.97	3.72	3.76	3.54	3.93	3.96	3.81	3.91	3.86	3.91	3.7	3.81	3.74	0.220534	0.238081	-0.203699	-0.200868	0.060737	0.087404	0.266435	0.199691	-0.167159
VVTU31174_at	CB343723	4.81	4.28	4.74	4.26	4.66	4.25	4.57	4.51	4.52	4.28	4.51	4.38	4.67	4.32	4.23	4.37	4.41	4.75	4.53	4.56	4.38	0.161207	-0.19279	-0.209605	0.083645	0.083275	0.154422	0.060779	0.107288	0.299079
VVTU31164_at	CB343788	4.62	4.61	4.6	4.26	4.4	4.53	4.56	4.83	4.59	4.43	4.16	4.47	4.36	4.35	4.57	5.08	5.04	4.71	4.66	4.41	4.3	0.263925	-0.101108	-0.348366	-0.016389	0.716076	0.021926	0.161815	0.395878	0.366661
VVTU31161_at	CB343804	4.05	4.39	3.78	4.04	4.3	4.13	4.1	4.06	4.51	4.33	4.5	4.14	4.45	4.14	4.09	4.27	4.15	4.2	4.18	4.18	4.09	-0.258996	0.170073	-0.022143	-0.096045	-0.000549	0.258965	-0.150148	-0.091463	-0.242117
VVTU31160_x_at	CB343809	4.36	4.23	3.95	3.78	3.82	4.19	4.12	4.02	3.7	3.98	3.77	3.82	3.9	4.22	3.93	3.93	3.94	3.88	4.04	3.78	3.96	0.258322	-0.317084	-0.058692	-0.11952	-0.092033	-0.032908	0.267031	-0.017756	0.2756
VVTU40314_at	CB343879	4.72	4.93	4.29	6.46	6.44	6.35	6.43	6.53	6.91	5.63	5.04	5.19	6.34	7.48	7.25	4.87	5.28	5.27	4.89	5.25	5.36	0.807005	2.694936	-0.443226	-2.199377	-1.513702	-0.77583	1.939617	-0.063762	-2.962244
VVTU32875_x_at	CB343911	5.78	5.21	5.3	4.89	4.8	4.86	5.29	5.53	5.01	4.87	4.5	5.1	5.05	4.87	4.88	5.11	4.97	5.36	5.21	5.18	5.45	0.481135	-0.486179	-0.575761	0.408231	0.07841	0.109114	0.079578	0.442435	0.801349
VVTU31915_at	CB343912	4.24	3.97	4.26	4.04	4.01	3.91	4.27	4.21	3.9	3.94	3.83	3.84	4.06	3.94	4	4.16	4.07	4.16	4.07	4.17	4.18	0.318633	-0.096643	-0.19235	0.156715	0.090882	0.07679	0.129346	0.326113	0.254248
VVTU31912_at	CB343935	5.16	5.11	4.91	5.32	5.22	5.53	5.38	5.38	5.4	5.32	5.22	5.22	5.3	5.12	5.18	5.28	5.48	5.4	5.4	4.85	5.19	0.018583	0.456493	-0.052117	-0.100233	0.313953	0.037793	0.085157	0.045343	-0.28913
VVTU31911_at	CB343938	4.36	4.07	4.11	4.49	4.36	4.24	4.3	4.28	4.07	4.25	3.75	3.91	4.33	4.25	4.03	4.36	4.27	4.18	4.09	4.09	4.15	0.472414	0.236287	0.152942	-0.13115	0.121568	0.244558	0.46774	0.187747	-0.137514
VVTU32873_at	CB343946	3.88	4.42	4.11	4.36	4.23	4.44	4.12	4.36	4.39	4.36	4.35	4.25	4.88	5.02	4.68	4.01	4.81	4.17	4.35	4.7	4.42	-0.074149	0.283334	0.105855	-0.439754	-0.536741	-0.187657	0.132157	0.341118	-0.704844
VVTU32871_at	CB344034	6.28	6.18	6.16	6.51	6.53	6.13	6.93	7.17	6.68	6.7	6.39	6.03	6.76	6.72	6.71	7.04	7.05	6.72	7.04	6.51	6.74	0.105891	0.701615	-0.599235	0.025514	0.271753	0.117427	-0.05263	0.900611	-0.468283
VVTU32869_at	CB344091	4.76	5.17	4.95	4.57	4.52	4.69	4.91	4.93	4.57	4.79	4.73	4.61	4.46	4.63	4.9	5.43	5.14	4.73	4.83	4.6	4.78	0.094458	-0.33734	-0.222509	0.051422	0.5735	0.039501	-0.000913	0.221941	0.478107
VVTU31901_at	CB344118	4.82	4.88	5.3	5.19	5.02	5.12	5.3	5.29	4.85	4.97	4.69	4.92	5.02	5.05	5.12	5.32	5.22	5.4	4.95	5.02	5.08	0.337508	0.241003	-0.073786	-0.092615	0.377152	-0.00304	0.29632	0.372084	-0.071708
VVTU31898_at	CB344123	4.55	4.72	4.68	4.74	4.5	4.76	4.32	4.63	4.46	4.74	4.36	4.23	4.77	5.1	4.58	4.6	4.55	4.57	4.4	4.53	4.61	0.302636	-0.042139	0.280735	-0.371833	-0.200936	0.102372	0.456355	0.070855	-0.192666
VVTU31894_at	CB344134	4.19	3.84	4.02	4.33	4.23	4.34	4.23	4.56	4.25	4.22	4.1	4.01	4.29	4.33	4.39	3.97	4.15	4.25	4.23	4.31	4.27	0.158609	0.470601	-0.064919	-0.076595	-0.254047	-0.178446	0.16267	0.198328	-0.424908
VVTU31890_at	CB344155	4.63	4.7	4.55	4.66	5.13	4.84	4.7	5.07	4.99	5.09	4.93	4.89	5.17	5.23	4.79	4.97	5.42	4.64	5.36	5.2	5.19	-0.239912	0.403768	0.012681	0.228892	-0.21982	0.121816	-0.386361	0.521503	-0.510944
VVTU31890_x_at	CB344155	4.81	4.7	5.06	5.15	5.08	5.18	5.07	5.15	5.22	5.34	5.03	5.23	5.36	5.44	5.3	5.05	5.74	5.16	5.22	5.37	5.45	-0.22124	0.436094	0.052435	-0.042064	-0.067515	-0.159759	-0.207551	0.435999	-0.581568
VVTU31889_x_at	CB344156	6.06	6.17	6.21	5.79	5.93	5.97	6.44	6.31	5.63	5.72	5.57	5.77	5.84	5.74	5.74	6.55	5.92	6.68	6.12	5.73	5.96	0.515638	-0.160906	-0.364135	0.148057	0.753037	0.253576	0.275033	0.489827	0.558374
VVTU31886_at	CB344180	4.45	3.88	4.31	3.83	3.81	3.9	3.99	3.9	3.91	4.03	3.77	4.13	4.14	3.87	3.89	3.74	3.81	3.85	3.77	3.77	3.89	0.04036	-0.426878	-0.089487	-0.195704	-0.147785	0.1231	0.161257	-0.33755	0.328945
VVTU32862_x_at	CB344262	5.14	4.63	4.9	4.7	4.79	4.88	4.83	4.94	4.6	4.64	4.38	4.7	5.04	4.86	4.96	5.01	4.81	4.76	4.65	4.69	4.77	0.386753	-0.107277	-0.05345	-0.311216	0.012126	0.192636	0.460016	0.198445	0.052582
VVTU31876_at	CB344295	4.36	4.37	4.45	4.14	4.33	4.14	4.35	4.43	4.25	4.34	4.33	4.39	4.3	4.13	4.49	4.61	4.43	4.17	4.35	4.42	4.56	-0.07273	-0.149981	-0.134977	0.159335	0.059147	0.084748	-0.183374	0.159367	0.173763
VVTU31875_at	CB344296	6.7	6.14	6.29	6.13	6.17	6.01	6.78	6.57	6.04	5.93	5.9	5.93	6.01	6	5.73	6.56	6.42	6.55	6.14	6.13	6.37	0.523869	-0.093888	-0.526065	0.311115	0.623895	0.254403	0.192456	0.45484	0.593071
VVTU31874_at	CB344298	4.4	3.95	4.03	3.82	3.79	3.79	4.04	4.23	3.86	4.27	4	3.83	3.71	4	3.75	3.98	4.15	3.98	3.91	3.98	3.98	-0.073031	-0.246594	-0.221026	0.130485	0.205082	-0.077249	-0.14462	-0.067506	0.353073
VVTU31873_at	CB344309	4.64	4.29	4.5	4.78	4.52	4.53	4.53	4.65	4.48	4.87	4.36	4.49	4.86	4.48	4.88	4.64	5	4.73	4.73	4.75	4.56	0.000925	0.215635	0.133537	-0.089832	0.129044	-0.088172	0.020903	0.330726	-0.279
VVTU31870_at	CB344315	4.24	3.64	3.8	4.13	4.01	3.6	4.05	4.27	4.03	4.07	3.87	3.99	3.89	4.29	4.16	4.24	4.18	4.21	3.97	3.97	3.93	-0.033754	0.221605	-0.194226	-0.223145	0.217177	-0.133465	0.056313	0.22304	-0.219794
VVTU32858_at	CB344325	4.67	4.61	4.45	4.68	4.68	4.66	4.91	5.02	4.77	4.94	4.32	4.52	4.75	4.73	4.61	4.93	4.69	4.69	4.78	4.77	4.6	-0.049878	0.18252	-0.314796	0.023202	0.071056	0.181674	0.090733	0.254559	-0.177639
VVTU32858_x_at	CB344325	4.34	4.3	4.23	4.3	4.39	4.08	4.75	4.53	4.33	4.4	4.41	4.27	4.39	4.22	4.33	4.58	4.27	4.61	4.57	4.59	4.17	0.161316	0.350757	-0.252101	0.143267	0.162229	0.086983	-0.160519	0.23676	-0.015828
VVTU32857_at	CB344330	4.75	4.71	4.48	5.04	4.74	4.73	5.08	4.54	4.39	4.51	4.34	4.59	4.63	4.38	4.59	4.79	4.54	4.93	4.59	4.59	4.54	0.387053	0.207958	0.135005	0.026207	0.286908	0.094232	0.320344	0.1325	0.002077
VVTU32856_at	CB344332	5.82	5.79	5.9	5.67	5.65	5.54	6.26	6.53	5.94	5.69	5.5	5.7	5.59	5.7	5.59	6.31	6.17	6.26	5.98	5.98	5.98	0.284646	0.162802	-0.77317	0.372914	0.640854	0.07706	-0.081544	0.685231	0.363453
VVTU32856_x_at	CB344332	6.17	5.67	6.21	5.79	5.8	5.82	6.61	6.83	5.82	5.96	5.5	6.02	5.76	5.91	5.69	6.64	5.81	6.75	5.92	6.03	5.99	0.266208	0.168868	-0.785131	0.184712	0.712981	0.258836	0.032622	0.475628	0.342401
VVTU31865_at	CB344349	3.38	3.03	3.13	3.41	4.1	3.76	3.65	3.86	4.05	3.2	3.58	3.45	4.1	4.28	4.28	3.46	3.85	4.02	3.56	3.46	3.62	0.227476	0.862715	-0.241066	-0.832364	-0.196696	-0.303211	0.587072	0.508427	-1.037024
VVTU31854_at	CB344450	5.13	4.52	4.58	4.47	4.53	4.59	4.98	5.05	4.87	4.68	4.33	4.37	4.7	4.62	4.86	4.8	4.92	4.75	4.82	4.44	4.75	0.365603	0.040816	-0.570213	-0.083795	0.193593	-0.057675	0.277412	0.363939	0.204155
VVTU31849_at	CB344458	5.77	5.65	5.87	6.1	5.89	5.99	6.11	6.17	5.75	5.64	5.42	5.72	5.7	6.03	5.66	6.38	5.87	6.2	5.74	5.66	5.92	0.48361	0.386298	-0.09432	-1.246366	-0.252043	0.215586	0.409183	0.409496	-0.114461
VVTU31849_s_at	CB344458	9.45	9.5	8.92	9.94	9.56	9.49	10.9	9.06	9.31	9.64	9.43	9.72	9.68	9.29	9.06	8.49	8.91	8.82	8.26	8.3	8.42	-0.083283	0.63151	-0.178484	-0.07008	0.476291	0.222347	0.860993	-1.791049	-0.606409
VVTU31848_at	CB344480	4.77	4.46	4.98	4.68	4.79	4.71	5.08	4.9	4.59	4.79	4.5	4.53	4.64	4.84	4.79	4.95	4.78	4.88	4.82	4.5	4.66	0.171933	-0.678909	0.02119	-0.229031	0.075001	0.267585	0.25343	0.175461	-0.007243
VVTU33847_x_at	CB344480	4.76	4.27	4.49	4.01	3.89	4.18	4.07	4.12	3.8	4	4.17	4.08	4.25	4.16	4.08	4.34	4.11	3.98	4.12	3.76	4.05	0.240206	0.131336	-0.173058	-0.141716	0.224156	-0.017118	0.26728	-0.196559	0.538949
VVTU31847_at	CB344490	5.66	5.66	5.55	6.03	5.6	5.87	6.04	5.83	5.86	5.74	5.1	5.45	5.95	5.72	5.67	6.48	5.85	5.87	5.89	5.53	5.51	0.537017	0.421185	-0.141306	-0.188893	0.460388	0.48049	0.502405	0.512138	-0.187846
VVTU32847_x_at	CB344492	6.52	6.12	6.49	5.74	5.72	5.89	6.53	6.79	5.73	5.96	5.89	6	5.81	5.78	5.6	6.69	6.08	6.63	6.27	6.18	6.08	0.232036	-0.420241	-0.708436	0.496602	0.732486	0.310065	-0.1765	0.425576	0.911493
VVTU31841_at	CB344549	5.22	4.9	4.75	4.96	5.42	4.96	5.59	5.7	5.02	5.38	4.84	5.14	5.12	5.27	5.2	5.59	5.16	5.61	5.3	4.82	5.15	0.026992	0.484533	-0.388637	-0.167894	0.427346	0.100412	0.073079	0.297794	-0.278396
VVTU31840_at	CB344550	4.91	4.85	5	4.53	4.57	4.56	4.86	4.83	4.43	4.96	4.58	4.72	4.97	4.65	4.69	4.94	4.81	5.02	4.73	4.72	4.81	-0.039055	-0.368569	-0.12426	-0.038763	0.218324	0.218353	-0.05038	0.120921	0.311596
VVTU31836_at	CB344566	4.48	4.3	4.21	4.39	4.37	4.44	4.67	4.74	4.58	4.46	4.19	4.27	4.36	4.4	4.42	4.63	4.6	4.65	4.35	4.39	4.33	0.188712	0.31822	-0.34127	-0.081325	0.347262	-0.007107	0.168157	0.249436	-0.075988
VVTU31835_at	CB344567	4.6	4.56	4.28	4.37	4.4	4.41	4.57	4.35	4.19	4.28	4.1	4.18	4.34	4.11	4.2	4.45	4.57	4.36	4.33	4.41	4.33	0.358459	-0.096573	-0.023827	0.147841	0.252027	0.098598	0.200256	0.187257	0.295511
VVTU31834_at	CB344568	4.71	4.78	4.59	4.84	4.64	4.76	4.71	4.57	4.44	4.83	4.5	4.71	4.95	4.81	4.69	4.57	5.26	4.6	4.71	4.68	4.83	0.041776	0.010945	0.239554	-0.117494	0.034434	-0.011625	0.089173	0.165937	-0.152232
VVTU16961_x_at	CB344640	4.58	4.81	4.78	4.82	4.85	5.16	4.82	4.73	4.91	5.15	4.63	4.76	4.74	4.86	5	4.93	5.13	4.9	4.81	4.86	4.86	0.019124	0.269234	0.183454	-0.054699	0.18854	-0.164661	0.051928	0.133273	-0.255746
VVTU31820_at	CB344665	4.92	4.81	4.54	4.43	4.65	4.68	4.95	4.55	4.53	4.62	4.54	4.54	5.06	4.69	4.61	4.78	5.1	4.5	4.79	4.79	4.66	0.154583	-0.166339	-0.151807	-0.056202	0.016952	0.243219	0.104795	0.294349	0.12308
VVTU32837_x_at	CB344668	4.42	4.06	4.03	3.86	4.21	3.88	4.18	3.95	3.82	4.29	3.98	3.97	3.97	4.15	3.97	3.75	4.06	3.98	4.17	4.17	3.93	-0.028289	-0.22399	0.036521	0.066936	-0.181575	-0.18571	-0.057051	-0.094713	0.156014
VVTU33176_x_at	CB344668	6.28	5.69	5.84	5.85	5.86	5.97	6.15	6.16	5.76	5.99	5.68	5.92	5.9	5.87	5.83	5.89	6.09	5.84	6.1	6.15	6.19	0.118693	0.061897	-0.182032	0.340296	-0.076714	-0.009022	-0.13343	0.322459	0.092274
VVTU31818_at	CB344698	6.54	6.21	6.44	6.21	6.26	6.3	6.7	7.23	6.54	6.55	6	6.18	6.59	6.67	6.46	6.97	6.83	6.98	6.75	6.54	6.63	0.279893	0.24437	-0.684861	0.043003	0.438291	0.128975	0.07211	0.847196	0.031527
VVTU31817_at	CB344701	4.64	4.22	4.5	4.32	4.34	4.41	4.83	4.46	4.39	4.49	4.31	4.22	4.56	4.27	4.21	4.49	4.57	4.82	4.31	4.48	4.39	0.149059	0.038641	-0.265265	0.017097	0.346954	0.145495	0.082093	0.206793	0.149193
VVTU31816_at	CB344712	5.27	5.1	5.34	5.19	5.42	5	5.27	5.39	4.97	5.07	4.97	5.1	5.62	5.23	5.12	5.37	5.29	5.55	5.32	5.11	5.27	0.260818	0.005284	-0.023058	-0.130336	0.155383	0.29991	0.243028	0.358624	-0.014626
VVTU32830_at	CB344740	4.63	4.54	4.51	4.68	4.54	4.73	4.57	4.61	4.68	4.91	4.41	4.42	4.86	4.64	4.65	4.72	4.76	4.74	4.64	4.5	4.71	0.081203	0.164364	0.085847	-0.136016	0.088461	0.142463	0.132472	0.165446	-0.201658
VVTU31806_at	CB344768	4.58	4.64	4.59	4.59	4.21	4.52	4.53	4.61	4.3	4.71	4.33	4.25	4.11	4.09	4.31	4.82	4.7	4.14	4.44	4.34	4.44	0.142445	-0.133966	0.012115	0.264948	0.394382	0.106375	-0.01524	-0.034608	0.380596
VVTU32825_x_at	CB344789	4.96	4.46	4.82	4.26	4.33	4.24	4.51	4.82	4.53	4.21	4.25	4.48	4.4	4.49	4.43	4.84	4.89	5.1	4.55	4.5	4.59	0.292601	-0.405911	-0.451395	0.067823	0.639802	-0.040663	0.105547	0.511474	0.622112
VVTU31801_at	CB344794	4.62	4.83	4.42	4.62	4.84	4.39	4.72	4.83	4.61	4.8	4.47	4.71	4.61	5.11	4.64	4.75	4.74	4.77	4.56	4.7	4.9	-0.011818	0.103114	-0.079799	-0.104185	-0.043379	-0.034536	0.016597	0.181155	-0.178755
VVTU31799_at	CB344805	6.39	6.24	6.12	6.5	6.5	6.58	6.92	7.11	6.49	6.58	6.22	6.39	6.52	6.53	6.68	6.95	7	6.9	6.71	6.47	6.46	0.155097	0.643016	-0.412505	-0.275136	0.404229	0.168041	0.101833	0.599742	-0.341157
VVTU31799_x_at	CB344805	6.11	6.14	5.83	6.36	6.38	6.39	6.5	6.88	6.48	6.29	6.16	6.24	6.61	6.58	6.44	6.81	6.67	6.82	6.35	6.31	6.39	0.112562	0.686369	-0.321455	-0.081362	0.55983	-0.055609	0.175406	0.588239	-0.554154
VVTU31798_at	CB344812	4.02	3.8	3.69	3.75	3.86	3.76	3.68	3.99	3.75	3.88	3.57	3.59	3.77	3.69	3.74	3.78	3.77	4.04	3.76	3.73	3.71	0.222605	-0.009586	0.000111	-0.026792	0.18987	-0.013598	0.193355	0.099664	0.108903
VVTU31797_at	CB344819	4.93	4.68	4.73	4.59	4.57	4.53	4.94	4.8	4.68	4.6	4.6	4.34	4.56	4.84	4.71	4.6	4.78	4.62	4.52	4.5	4.34	0.272348	-0.100811	-0.310721	-0.327426	0.095455	-0.152307	0.392585	-0.058816	0.16999
VVTU31795_at	CB344824	4.66	4.71	4.66	4.42	4.57	4.31	4.78	4.78	4.97	4.75	4.61	4.66	4.62	4.68	4.66	4.74	5.01	4.64	4.77	4.58	4.8	0.24309	-0.085634	-0.119875	-0.102084	-0.124591	0.164641	-0.167986	0.198304	0.139569
VVTU31795_x_at	CB344824	4.69	4.65	4.81	4.43	4.63	4.77	4.87	4.56	4.58	4.58	4.29	4.65	4.7	4.91	4.66	4.87	4.45	4.62	4.77	4.55	4.68	-0.098232	-0.036065	-0.443435	0.056801	0.162515	-0.048304	0.221881	0.189101	0.048216
VVTU31790_x_at	CB344837	5.34	5.5	5.48	6.21	6.07	5.87	6.63	5.69	5.97	6.38	5.56	5.59	6.39	6.48	6.06	5.64	6.35	5.89	6.13	6.2	5.85	0.033941	0.986767	-0.008776	-0.310714	-0.362895	-0.123279	0.163386	0.483745	-1.105871
VVTU31786_at	CB344886	4.16	3.98	3.92	4.09	4.01	4.05	4.32	4.17	4.28	4.27	4.21	4.2	4.03	3.98	4.31	4.4	4.46	4.42	4.58	4.22	4.47	-0.208396	0.206282	-0.209871	0.367964	0.283813	-0.128667	-0.441139	0.482878	-0.049112
VVTU31770_at	CB344981	5.11	4.71	4.79	5.02	4.61	4.65	4.82	5.3	4.87	5.07	4.71	4.62	4.86	4.7	4.72	4.89	5.09	4.96	4.78	4.88	5.06	0.097852	0.079651	-0.214814	0.149362	0.217121	0.056989	-0.032115	0.216942	0.108006
VVTU32812_at	CB345024	4.06	3.84	3.73	3.68	3.61	3.85	4.18	4.15	3.8	3.93	3.75	3.8	3.74	3.81	3.93	4.16	3.79	4.18	4.04	4.06	3.74	0.024104	0.026057	-0.406748	0.126759	0.231352	-0.033508	-0.108516	0.294724	0.157005
VVTU31765_x_at	CB345029	3.56	3.59	3.53	3.78	3.87	3.74	4.29	4.16	4.01	3.82	3.89	3.69	3.85	3.91	3.76	4.28	4.03	4.03	3.76	3.64	3.55	-0.023004	0.607585	-0.442626	-0.26956	0.475291	0.187204	0.103905	0.181883	-0.382339
VVTU31762_at	CB345042	4.16	3.83	4.13	3.92	3.81	3.95	3.74	3.83	3.84	3.55	3.85	3.79	4.22	3.97	3.93	3.87	3.94	3.86	3.89	3.85	3.84	0.292659	-0.246587	0.054156	-0.220388	-0.112984	0.152374	0.342141	0.115628	0.119989
VVTU31760_at	CB345055	4.95	5.31	5.01	4.73	4.71	4.67	5.1	5.06	4.8	4.8	4.61	4.46	4.94	4.58	4.6	5.16	4.83	4.95	4.72	4.81	4.64	0.421302	-0.295682	-0.34842	-0.001214	0.356804	0.355982	0.313804	0.135997	0.536749
VVTU31759_at	CB345058	4.29	4.02	4.01	4.6	4.09	4.27	4.13	4.34	4.04	4.4	4.13	4.08	4.51	4.32	3.86	4.24	4.59	4.2	4.24	4.14	4.39	0.041823	0.264474	0.232942	0.001998	0.103084	0.303865	0.03511	0.181837	-0.29056
VVTU32802_at	CB345118	6.07	5.79	5.93	6.28	6.22	6.15	6.12	6.56	6.42	6.24	5.8	5.67	6.21	6.31	6.21	6.43	6.45	6.41	5.96	5.73	5.99	0.389002	0.573158	-0.174237	-0.473051	0.471309	0.057274	0.563254	0.293363	-0.397214
VVTU31751_at	CB345134	5.09	4.84	4.57	4.58	4.7	4.52	4.78	4.73	4.45	5.05	4.4	4.7	4.8	4.92	4.97	4.85	4.7	4.91	4.8	4.82	4.61	-0.002108	-0.238771	-0.000836	-0.195939	-0.010696	-0.081495	0.071499	0.128057	0.063194
VVTU31750_at	CB345135	3.56	3.65	3.94	4.45	3.79	3.94	3.78	3.87	4	3.83	3.77	4.02	4.04	3.91	3.99	3.71	4.33	3.9	4.02	4.01	3.94	0.049948	0.417485	0.248591	-0.007301	0.006662	-0.163154	0.046748	0.232361	-0.428242
VVTU31748_at	CB345148	5.85	5.59	5.54	5.22	5.6	5.54	5.34	5.64	5.28	6.15	5.46	5.21	5.68	5.64	5.57	6.09	6.27	5.79	5.65	5.23	5.67	-0.073844	-0.253178	0.164134	-0.088657	0.513286	0.188391	0.007582	0.260946	0.138313
VVTU31748_x_at	CB345148	5.95	5.86	5.68	5.63	5.78	6.08	5.64	5.68	5.61	6	5.3	5.62	5.72	5.77	5.62	6.17	6.22	5.83	5.5	5.61	5.91	0.266638	-0.08258	0.221863	-0.192667	0.657873	0.160534	0.259676	0.220837	0.123274
VVTU31741_at	CB345183	4.03	4.24	4.57	4.24	3.78	4.19	4.22	4.22	4.25	4.39	4.19	4.21	4.43	4.42	4.16	4.78	4.22	4.32	4.13	4.35	4.11	-0.114945	-0.142164	-0.109551	-0.184851	0.184818	0.393405	-0.030362	0.125803	0.014426
VVTU31739_at	CB345186	4.7	4.34	4.6	4.66	4.53	4.75	4.6	4.76	4.48	4.6	4.38	4.59	4.7	5.02	4.6	4.6	4.89	4.87	4.86	4.79	4.58	0.132229	0.154065	0.029803	-0.061583	0.017736	-0.13217	0.096202	0.400196	-0.2086
VVTU31736_at	CB345203	4.63	4.59	4.66	4.69	4.39	4.54	4.97	4.89	4.91	4.7	4.49	4.46	4.72	4.81	4.73	4.65	5.13	4.65	4.82	4.72	4.68	0.157211	0.192068	-0.455668	-0.044111	0.090314	-0.136962	0.088179	0.369147	-0.042431
VVTU32798_at	CB345213	5.78	5.23	5.23	5.44	5.66	5.33	5.93	6.23	5.51	5.58	4.88	5.22	5.69	5.52	5.36	5.97	5.91	5.62	5.4	5.47	5.88	0.479781	0.43993	-0.541502	0.034957	0.366948	0.358508	0.290031	0.668683	-0.072454
VVTU31731_at	CB345224	4.42	4.14	4.22	4.39	4.19	4.26	4.42	4.54	4.45	4.41	4.5	4.22	4.36	4.49	4.44	4.53	4.63	4.57	4.42	4.36	4.31	-0.084729	0.189481	-0.19944	-0.113173	0.23962	-0.072461	-0.044932	0.221227	-0.155568
VVTU31730_at	CB345227	5.41	5.53	5.55	5.99	5.38	5.83	5.6	5.94	5.86	5.85	5.26	5.47	5.7	5.78	5.53	5.49	5.99	5.73	5.67	5.67	5.98	0.229547	0.454945	-0.041754	0.101533	0.018496	-0.065268	0.107736	0.376199	-0.303624
VVTU31728_at	CB345231	5.06	4.97	4.74	5.07	4.9	4.94	4.71	4.88	5.02	5.29	4.62	4.81	4.84	4.88	5.19	4.9	5.17	4.85	5.09	5.16	4.99	0.079369	0.060603	0.200596	0.126372	-0.035016	-0.258233	-0.017012	0.221457	-0.076967
VVTU31727_at	CB345234	4.01	3.82	4.15	4.13	3.95	3.87	4.16	4.41	4.05	4.34	3.97	4.15	4.09	4.22	4.23	4.27	4.11	4.45	4.16	4.08	4.43	-0.160703	0.196005	-0.179871	0.032742	0.105728	-0.036041	-0.196729	0.287055	-0.185675
VVTU32795_at	CB345242	5.03	4.91	4.59	7.16	7.26	7.14	6.42	6.54	6.68	5.66	5.8	6.57	7.43	7.68	7.16	6.19	6.3	6.68	7.92	8.14	7.91	0.291215	2.856902	0.528529	0.809527	-1.826975	-0.184519	-0.425268	2.674164	-3.082636
VVTU31722_at	CB345250	4.57	3.98	4.13	4.36	4.26	4.35	4.3	4.46	4.45	4.34	4.09	4.35	4.39	4.35	4.41	4.29	4.49	4.45	4.5	4.46	4.1	0.078275	0.223687	-0.108547	-0.048209	0.06084	-0.125809	0.064907	0.224597	-0.163537
VVTU31721_at	CB345252	4.68	4.42	4.13	4.23	4.25	4.06	4.35	4.81	3.9	4.28	4.26	4.16	4.41	3.99	4.16	4.36	4.55	4.6	4.29	4.29	4.22	0.104864	-0.169282	-0.195766	0.061402	0.400912	0.088099	0.02032	0.167242	0.328506
VVTU31705_at	CB345312	4.76	4.62	4.72	4.85	4.85	4.76	4.86	4.91	5.01	5.06	4.7	4.6	4.84	5.02	4.61	5.13	5.06	4.96	4.85	4.75	4.93	0.042509	0.296484	-0.078796	-0.006779	0.266346	0.191021	0.011356	0.27991	-0.207969
VVTU31704_at	CB345328	4.6	4.48	4.69	4.27	4.12	4.25	4.75	4.84	4.57	4.48	4.12	4.4	4.11	4.53	4.35	4.91	4.46	4.54	4.52	4.44	4.24	0.182563	-0.142203	-0.599241	0.056791	0.371759	0.030404	0.058768	0.198381	0.41971
VVTU31703_at	CB345331	6.06	6.23	6.21	6.11	6.12	6.19	6.8	6.83	6.45	6.24	6.22	6.26	6.43	6.31	6.44	7.15	7	6.72	6.87	6.77	6.9	0.02647	0.360794	-0.689731	0.513438	0.508675	0.173027	-0.437605	1.196028	-0.016642
VVTU31700_at	CB345338	4.42	4.36	4.03	3.81	3.94	3.81	4.28	4.25	4.19	4.06	3.89	4.06	4.1	4.06	3.95	4.21	4.29	4.14	4.29	4.15	4.06	0.11784	-0.295645	-0.46378	0.13618	0.160056	0.073076	-0.045315	0.249418	0.440406
VVTU31695_at	CB345350	5.13	5.12	5.4	5.46	5.39	5.59	5.22	5.46	5.38	5.68	5.19	5.22	5.61	5.21	5.36	5.35	5.33	5.41	5.28	5.21	5.45	0.033558	0.346688	0.211283	-0.099606	0.004254	0.184278	0.109846	0.01008	-0.357926
VVTU31692_at	CB345360	4.61	4.12	4.42	4.22	4.26	4.36	4.28	4.61	4.61	4.27	4.15	4.05	4.46	4.42	4.21	4.79	4.23	4.88	4.61	4.53	4.82	0.315785	0.042809	-0.287613	0.337917	0.176699	0.286533	-0.024515	0.733558	0.159642
VVTU31690_at	CB345391	4.94	4.93	4.62	4.54	4.6	4.63	4.91	4.48	4.17	4.5	4.36	4.32	4.54	4.57	4.39	4.64	5.01	4.72	4.59	4.41	4.53	0.413475	-0.342425	0.026693	0.095343	-0.008414	0.116474	0.338321	0.171527	0.448322
VVTU31777_at	CB345391	4.34	4.6	4.63	4.51	4.38	4.52	4.66	4.59	4.5	4.63	4.11	4.48	4.68	4.67	4.61	4.71	4.97	4.58	4.39	4.33	4.62	0.181303	0.055747	-0.113042	-0.287759	0.251839	0.060368	0.270982	0.250366	-0.070689
VVTU31777_x_at	CB345391	4.49	4.36	4.28	4.35	4.59	4.34	4.55	4.51	4.47	4.63	4.23	4.24	4.52	4.48	4.45	4.64	4.37	4.56	4.62	4.59	4.48	0.112304	0.173166	-0.079239	-0.033253	0.391921	-0.002324	0.003606	0.315917	-0.114553
VVTU31689_x_at	CB345404	6.17	6.25	6.32	6.43	6.54	6.55	6.19	6.4	6.37	6.27	5.66	6.07	6.58	6.38	6.56	6.86	7.09	6.98	6.6	6.38	6.57	0.585198	0.301458	0.181495	-0.046128	0.672497	0.00565	0.414401	1.017591	-0.168092
VVTU32781_x_at	CB345476	7.1	6.54	6.4	6	5.88	6.26	6.58	6.52	5.94	6.2	5.82	5.96	5.75	6.23	6.15	6.37	6.46	6.45	6.3	6.37	6.26	0.524394	-0.64716	-0.42576	0.278703	0.373878	-0.277319	0.205752	0.317778	0.955921
VVTU31672_x_at	CB345495	7.2	6.85	6.96	7.17	7.01	6.9	8.2	8.09	7.4	7.75	7.98	8.3	7.06	7.06	7.01	7.92	7.55	7.79	7.92	7.69	7.8	-1.241107	0.609346	-0.925565	0.889349	0.522541	0.168404	-1.588112	0.229817	-0.179304
VVTU31665_at	CB345534	4.02	4.11	4.11	4.4	4.27	4.25	4.18	4.23	4.26	4.05	4.16	4.23	4.28	4.34	4.64	4.07	4.25	4.38	4.26	4.24	4.44	0.093505	0.292272	0.088237	-0.134824	-0.168508	-0.283457	0.130518	0.26417	-0.37333
VVTU31664_at	CB345537	4.16	3.91	4.06	3.93	4.17	4.38	3.9	4.07	4.19	3.85	3.65	3.76	4.14	3.99	3.87	3.97	4.05	3.91	3.79	3.83	3.76	0.528989	0.116895	0.046706	-0.2737	0.077815	0.160283	0.60898	-0.004162	-0.010867
VVTU31661_at	CB345548	4.81	4.87	4.7	4.89	4.73	4.75	4.99	5.23	5.05	5.2	4.8	4.81	4.74	4.94	4.87	5.15	5.23	4.86	5	4.78	4.88	-0.102025	0.253856	-0.284451	0.018356	0.298554	-0.019938	-0.12169	0.150774	-0.098239
VVTU32773_at	CB345570	4.74	4.68	5.18	4.84	4.6	4.54	5	5.47	4.72	4.46	4.45	4.75	4.7	4.84	4.64	4.97	4.9	4.92	4.74	4.6	4.88	0.384891	0.034742	-0.514345	-0.011804	0.259399	0.091967	0.265671	0.306812	0.247455
VVTU32772_at	CB345571	4.36	4.24	4.47	4.69	4.32	4.36	4.18	4.81	4.49	4.48	4.05	4.15	4.86	4.7	4.7	4.61	4.77	4.78	4.45	4.52	4.48	0.325383	0.250086	-0.000142	-0.350796	0.116678	0.04027	0.397675	0.556781	-0.33504
VVTU31653_x_at	CB345584	5.24	5.03	5.1	5.11	5.23	5.25	5.94	5.68	5.05	5.23	4.81	5.09	5.29	5.22	5.03	5.91	5.18	5.39	5.3	5.1	4.95	0.302249	0.390556	-0.505322	-0.102911	0.444206	0.452161	0.257503	0.337729	-0.064442
VVTU32769_at	CB345587	5.25	5.17	5.34	5.99	5.56	5.62	5.46	5.16	5.42	5.6	5.29	5.18	5.65	5.78	5.47	5.39	5.7	5.41	5.48	5.26	5.5	0.208386	0.485201	0.482217	-0.284067	-0.067865	0.02183	0.35634	0.145029	-0.626217
VVTU31651_at	CB345590	4.2	4.18	4.06	4.18	4.15	4.12	4.06	4.3	4.12	4.16	4.01	4.18	4.19	4.17	4.12	4.09	4.39	4.07	4	4.21	4.48	0.063417	0.040594	0.004457	0.071478	-0.029567	0.001637	-0.004264	0.159584	-0.031295
VVTU31647_s_at	CB345622	4.78	4.55	4.8	4.6	4.66	4.48	4.87	5.2	4.9	4.9	4.76	4.48	4.72	4.62	4.87	4.88	4.76	5.04	4.82	4.81	5	0.009585	0.147232	-0.436931	0.152351	0.14698	-0.039768	-0.136521	0.33764	0.048698
VVTU31646_x_at	CB345641	4.95	5.15	5.1	5.1	5.31	5.36	5.89	5.4	4.74	5.25	5.41	5.36	5.59	5.69	5.03	5.32	5.22	5.82	5.81	5.47	5.42	-0.204128	0.334011	-0.132747	0.150435	-0.087401	0.163537	-0.317893	0.483803	-0.389181
VVTU31639_at	CB345681	4.76	4.38	4.67	4.96	4.77	4.83	4.73	5.48	4.92	4.85	4.55	4.53	4.44	4.89	4.88	5	4.79	5.09	4.71	4.73	5.24	0.021981	-0.091478	-0.008458	-0.227489	-0.321642	-0.140573	0.082355	0.447172	-0.237761
VVTU33604_s_at	CB345681	4.33	4.1	4.11	4.1	4	4.1	4.13	4	4.18	4.29	4.1	3.96	3.91	4.57	4.2	4.05	3.78	3.96	3.99	4.08	4.03	0.254791	0.541244	-0.221206	0.161378	0.216878	-0.165199	0.156188	-0.196221	-0.065046
VVTU31632_at	CB345729	5.98	6.15	5.88	6.16	5.8	5.82	6.62	6.95	6.52	5.93	5.98	5.75	5.84	6.04	6.08	6.91	6.38	6.97	6.73	6.47	6.85	0.328281	0.460031	-0.956226	0.798167	0.648314	0.034133	-0.360122	1.343546	0.225718
VVTU31629_at	CB345747	4.88	4.53	4.56	4.94	4.58	4.76	4.83	4.8	4.5	4.73	4.4	4.3	4.95	4.98	4.49	5.2	4.82	4.99	4.81	4.66	4.87	0.376617	0.185525	0.048643	-0.062562	0.241721	0.416514	0.287741	0.567798	-0.1513
VVTU31628_at	CB345751	6.05	5.91	6.16	6.14	5.97	6.09	6.38	6.3	6.15	6.22	5.7	5.83	5.75	6.08	5.95	6.45	6.24	6.33	6.01	5.74	5.84	0.296787	0.246771	-0.250739	-0.131268	0.610865	-0.006739	0.306218	0.143248	0.063364
VVTU31626_at	CB345759	3.88	3.78	3.73	3.62	3.92	3.8	3.89	3.73	3.59	3.75	3.72	3.61	3.84	3.74	3.78	3.78	3.77	3.65	3.68	3.63	3.67	0.137664	-0.030327	0.034174	-0.163439	-0.005365	0.084078	0.211985	-0.046857	0.002286
VVTU32764_at	CB345762	6.18	5.84	5.93	5.61	5.34	5.31	6.16	6.34	5.65	5.67	5.45	5.5	5.54	5.85	5.2	6.22	5.74	6.32	5.76	5.58	5.57	0.321452	-0.307694	-0.7558	0.069596	0.674089	0.286492	0.142137	0.315814	0.688634
VVTU31621_at	CB345772	5.35	5.29	5.76	6.3	5.87	5.88	5.91	5.85	5.68	5.99	5.89	5.64	5.99	5.68	5.77	5.76	6.04	5.58	5.78	5.71	6.02	-0.067964	0.705873	0.302083	0.026228	-0.051491	0.139529	-0.037279	0.098688	-0.682797
VVTU31620_at	CB345783	5.57	5.21	5.23	5.05	4.99	4.91	5.37	5.05	5.11	5.21	4.85	5	5.07	5.05	4.81	5.21	5.21	5.29	5.05	5.07	4.98	0.210302	-0.314138	-0.223782	0.032222	0.309029	0.131899	0.135232	0.033464	0.463189
VVTU31616_x_at	CB345792	4.32	4.21	4.79	4.48	4.56	4.81	5.01	4.7	4.71	4.85	4.21	4.65	4.65	4.76	4.66	4.95	4.71	4.74	4.77	4.55	4.59	0.0583	0.418814	-0.230066	-0.077619	0.175329	0.102901	0.055988	0.296278	-0.300588
VVTU31613_at	CB345810	4.96	4.79	4.77	5.27	4.78	5.02	5.1	5.08	5.14	4.87	4.6	4.81	5.09	5.14	5.3	5.06	5.14	5.02	4.64	4.96	4.88	0.329397	0.371184	-0.13621	-0.44906	0.06802	-0.092332	0.496228	0.232907	-0.355394
VVTU31611_at	CB345816	4.09	4.08	4.3	4.13	4.15	4	4.1	4.05	4	4.11	3.99	3.94	4.12	4.28	3.77	3.98	4.09	4	4.23	4.09	4.42	0.161401	-0.065256	0.075251	0.232305	-0.196939	0.142885	-0.01226	0.181048	0.068513
VVTU31605_at	CB345852	6.38	6.27	6.37	6.1	6.16	6.12	6.44	6.74	6.37	6.46	6.2	6.24	6.26	6.17	6.18	6.54	6.67	6.37	6.43	6.39	6.48	-0.009223	0.002963	-0.425617	0.249932	0.301685	0.078062	-0.206909	0.32108	0.226206
VVTU31604_x_at	CB345853	5.08	4.99	5.17	4.81	4.88	4.8	4.98	5.56	5.05	4.87	4.51	4.74	4.98	4.95	4.78	5.21	4.9	5.21	5.03	4.85	4.81	0.437331	-0.054943	-0.455141	-0.028396	0.269503	0.192338	0.321516	0.295173	0.316942
VVTU16953_at	CB345868	5.12	5.12	5.07	5.01	4.74	4.81	5.67	5.36	5.35	5.32	4.97	5.01	5.44	5.38	5.21	6.26	5.83	5.67	5.67	5.26	5.89	-0.037775	0.111842	-0.688532	0.279214	0.623761	0.453709	-0.378347	1.192015	0.061225
VVTU31598_at	CB345886	4.95	4.29	4.77	4.42	4.76	4.64	4.73	4.71	4.84	4.7	4.53	4.52	5.02	4.85	4.61	5.19	4.73	4.69	4.89	4.74	4.67	0.129915	0.044687	-0.199207	-0.070478	0.062066	0.453464	0.083325	0.393456	-0.062639
VVTU31594_at	CB345899	4.08	4.13	4.24	4.18	3.98	3.87	4.14	4.14	3.76	3.8	4.02	4.08	4.08	3.98	4.06	4.3	4.2	4.06	3.91	4.21	4.04	0.137362	-0.158858	-0.016984	-0.000416	0.181189	0.111431	0.085842	0.176839	0.175818
VVTU32583_at	CB345915	5.39	5.66	5.68	5.43	5.19	5.52	5.95	5.5	5.14	5.4	5.14	5.2	5.29	5.7	5.51	6	5.36	5.72	5.72	5.5	5.64	0.068073	-0.256809	-0.242886	0.134263	0.179468	0.090776	0.140444	0.550672	0.24219
VVTU32583_x_at	CB345915	5.53	5.59	5.6	5.31	5.28	5.23	5.37	5.67	5.42	5.26	5.5	5.37	5.47	5.4	5.46	5.9	5.58	5.8	5.7	5.52	5.46	0.360093	-0.124493	-0.218874	0.118319	0.374338	0.129228	-0.084848	0.413383	0.338326
VVTU32560_at	CB346091	4.8	4.45	4.67	4.31	4.37	4.22	4.3	4.4	4.09	4.49	4.29	4.24	4.42	4.23	4.41	4.79	4.5	4.31	4.31	4.23	4.5	0.130482	-0.450862	0.088241	-0.150499	-0.095813	0.019983	0.107476	0.039603	0.405796
VVTU32560_x_at	CB346091	4.07	3.97	4.01	3.97	4.05	3.81	3.96	3.88	3.6	3.97	4.04	4.02	4.14	4.19	4.14	4.06	4.22	3.85	3.97	4	4.14	-0.09417	-0.158828	0.19023	-0.026412	0.248569	0.252341	-0.015608	0.112103	-0.095589
VVTU32538_s_at	CB346182	6.93	6.63	6.78	6.77	6.43	6.55	6.28	6.32	6.55	6.11	6.4	6.61	6.45	6.33	6.55	6.15	6.32	6.25	6.59	6.73	6.69	0.349138	-0.389606	0.191595	0.295128	-0.413583	-0.136299	0.132287	-0.003979	0.392849
VVTU32534_x_at	CB346195	6.11	5.53	5.49	5.57	5.86	5.54	5.43	5.96	5.56	5.67	5.23	5.43	5.87	5.44	5.32	5.69	6.06	6.12	5.62	5.55	5.71	0.376261	-0.024389	0.004628	0.045748	0.518781	0.184449	0.250261	0.390721	0.214241
VVTU32533_at	CB346198	4.64	4.31	4.5	4.48	4.23	4.48	4.39	4.69	4.44	4.4	4.26	4.38	4.54	4.29	4.24	4.84	4.42	4.52	4.44	4.44	4.69	0.164345	-0.009912	-0.129814	0.194728	0.203871	0.395825	-0.010244	0.299478	0.155744
VVTU32530_at	CB346202	4.39	4.26	4.19	4.4	3.89	4.58	4.28	4.27	4.08	4.2	4.19	4.11	4.13	4.17	4.05	4.31	4.49	4.22	3.89	4.42	3.96	0.168519	-0.005737	0.070041	-0.072434	0.300663	0.013381	0.194805	-0.033227	0.099726
VVTU32525_at	CB346246	4.6	4.31	4.44	4.54	4.23	4.32	4.47	4.93	4.63	4.29	4.27	4.44	4.25	4.27	4.44	4.66	4.59	4.59	4.53	4.51	4.34	0.184598	0.125076	-0.388949	0.139116	0.331253	-0.064211	0.033393	0.263056	0.178563
VVTU32522_x_at	CB346282	4.54	4.5	4.57	4.74	4.72	4.71	4.66	4.83	4.66	4.6	4.52	4.81	4.59	4.71	4.38	4.71	4.51	4.92	4.85	4.58	4.6	0.022393	0.278592	0.008433	0.122689	0.12593	0.092894	-0.047172	0.107376	-0.153576
VVTU32521_at	CB346286	4.47	4.32	4.26	3.87	3.96	3.89	4.16	4.14	3.92	3.74	4.07	4.1	4.09	3.98	4.06	4.37	4.22	4.05	4.11	4.21	4.22	0.177846	-0.503956	-0.248107	0.150696	0.141478	0.147455	0.000777	0.253185	0.556277
VVTU32746_at	CB346290	4.26	4.12	3.93	4.32	4.07	4.37	4.17	4.29	4.23	3.95	3.9	4.18	4.19	4.24	4.06	4.09	4.6	4.53	4.26	4.27	4.42	0.277165	0.217024	-0.032937	0.265231	0.006927	-0.180738	0.104404	0.499457	-0.056446
VVTU32746_x_at	CB346290	3.92	3.9	4.15	4.37	4.23	4.51	4.3	4.65	4.47	4.29	4.36	4.3	4.22	4.32	4.13	4.02	4.73	4.27	4.33	4.47	4.6	-0.083385	0.623561	-0.120592	0.139118	0.244171	-0.134702	-0.23059	0.28451	-0.42568
VVTU32515_at	CB346330	4.81	4.35	4.58	4.51	4.57	4.93	4.98	4.84	4.6	4.81	4.49	4.5	4.77	4.54	4.46	4.73	4.74	4.9	4.72	4.57	4.57	0.115525	0.252356	-0.193244	0.010341	0.252601	0.15718	0.076409	0.15415	-0.060351
VVTU32512_at	CB346359	7.57	7.62	7.5	7.49	7.27	7.23	7.82	7.31	6.78	7.72	7.13	7.1	7.38	7.2	7.01	7.82	7.85	7.6	7.34	7.21	7.38	0.167208	-0.254786	0.088229	0.075055	0.689407	0.306146	0.079532	0.179426	0.387974
VVTU32512_x_at	CB346359	7.45	7.12	7.12	7.03	7.03	6.97	7.63	7.12	6.93	7.47	6.74	6.67	6.89	7.06	6.84	7.83	7.43	7.45	7.13	6.67	7.05	0.290471	-0.074843	-0.241017	-0.043971	0.868496	0.281754	0.224826	0.277673	0.363946
VVTU32736_at	CB346378	4.06	3.91	3.88	4.11	3.96	4.01	3.84	3.95	3.87	3.93	3.81	3.81	3.95	3.93	3.76	4.02	4.01	4.19	3.88	3.77	3.98	0.20336	0.057704	0.171383	-0.034611	0.263819	0.10242	0.193158	0.109417	0.002974
VVTU32735_at	CB346387	5.97	5.47	5.85	5.7	5.92	6.05	5.83	6.03	5.92	5.8	5.54	5.66	5.79	5.83	6.07	5.96	6.17	6.05	5.88	5.7	5.68	0.294359	0.22567	-0.08979	-0.207415	0.34314	-0.198202	0.329946	0.293477	-0.096884
VVTU32509_x_at	CB346390	3.94	3.91	3.78	3.77	3.93	3.76	3.84	3.5	3.54	4.14	3.7	3.73	3.79	3.79	3.9	3.74	3.8	3.9	3.87	3.77	3.75	-0.043859	-0.159294	0.301193	-0.048613	0.008417	-0.104369	0.00903	-0.072052	0.021
VVTU32506_x_at	CB346406	4.63	4.42	4.48	4.27	4.74	4.56	4.51	5.03	4.37	4.41	4.29	4.51	4.75	4.62	4.57	4.73	4.5	4.52	4.5	4.37	4.43	0.213517	0.115278	-0.175897	-0.259111	0.024725	0.218475	0.296909	0.126498	-0.09896
VVTU21405_at	CB346449	7.41	7.6	6.85	7.24	7.21	7.12	7.72	7.55	6.89	7.09	6.56	7.14	7.08	6.53	6.77	7.77	7.06	7.68	7.42	6.97	7.28	0.189039	-0.431331	-0.252491	0.367331	0.237127	-0.04608	0.105495	0.458242	0.531323
VVTU21405_x_at	CB346449	7.23	7.78	7.1	7.05	7.08	6.57	7.63	7.37	6.41	7.16	6.67	7.15	7.06	6.83	6.86	7.68	7.39	7.71	7.19	6.81	7.07	0.506678	0.049625	-0.312918	0.486624	0.736568	0.462517	0.058762	0.3053	0.659559
VVTU32501_x_at	CB346449	5.17	4.9	5.17	5.39	5.15	5.25	5.33	5.58	5.21	5.16	5.03	5.27	5.16	5.15	5.12	5.33	5.33	5.67	5.67	5.27	5.46	0.104497	0.373445	-0.141568	0.067427	0.884465	0.26626	-0.169416	0.532843	-0.113198
VVTU32498_at	CB346460	4.46	4.69	4.28	4.04	4.02	4.11	4.41	4.05	3.95	4.08	4.13	4.03	4.06	4.25	4.23	4.43	4.34	4.21	4.33	4.3	4.39	0.218475	-0.50823	-0.11658	0.179996	0.103839	-0.0198	0.020207	0.296345	0.525802
VVTU32493_at	CB346510	6.86	6.9	6.74	6.87	6.6	6.73	6.17	6.31	6.59	6.57	6.66	6.42	6.5	6.86	6.8	6.4	6.64	6.89	6.32	6.13	6.4	0.23384	-0.351434	0.485226	-0.578394	0.173826	-0.310854	0.571846	-0.356013	0.107316
VVTU32492_at	CB346512	4.3	4.13	4	4.07	3.97	3.85	4.31	3.98	4.14	4.03	3.96	4.05	4.17	3.96	4.08	4.41	3.88	4.18	4.19	3.92	4.32	0.084221	-0.089041	-0.218902	0.092665	0.07158	0.287036	-0.024347	0.224083	0.15819
VVTU32488_at	CB346542	4.41	4.3	4.58	4.13	4.01	4.66	4.17	4.19	4.41	4.32	4.34	4.41	4.26	4.31	4.33	4.34	4.77	4.49	4.36	4.3	4.2	-0.041756	-0.237038	0.012162	-0.06157	0.347882	-0.169966	-0.014675	0.047949	0.22299
VVTU32484_s_at	CB346557	8.72	8.46	8.48	8.7	8.58	8.57	9.04	8.97	9.1	8.29	8.64	8.84	9.49	9.13	9.33	9.44	9.51	9.27	9.65	9.57	9.71	0.10447	0.371198	-0.587993	0.401746	-0.067009	0.1331	-0.391169	1.755172	-0.374215
VVTU32481_at	CB346563	6.3	6.09	6.1	5.6	5.98	5.74	6.38	6.5	6.3	6.43	6.29	6.34	6.15	6.27	5.96	7.02	6.69	6.62	7.16	7.28	7.28	-0.464058	-0.121103	-0.658937	1.348228	0.199016	0.249354	-1.358913	1.437653	0.359445
VVTU32481_x_at	CB346563	6.06	6.05	5.98	5.83	5.66	5.75	6.36	6.29	6.16	6.2	6.06	6	5.94	5.77	5.85	6.61	6.59	6.48	6.6	6.77	6.78	-0.191693	-0.011727	-0.565123	1.014013	0.448964	0.112068	-0.880282	1.066032	0.38486
VVTU32459_at	CB346700	3.97	4.02	4.08	4.22	4.1	4.39	4.27	4.09	3.9	4.46	3.99	4.09	4.1	3.83	3.82	4.19	4.38	4.05	4.11	3.89	4.19	-0.046726	0.246524	0.222596	0.30124	0.148556	0.096462	-0.079419	-0.066529	-0.110272
VVTU32459_x_at	CB346700	4.09	4.21	3.91	4.27	4.55	4.18	4.54	4.29	3.87	4.51	4.62	4.1	4.07	4.16	4.09	4.45	4.35	4.21	4.25	4.31	4.55	-0.267547	0.33615	0.180806	0.146764	0.311826	0.198721	-0.369971	0.056562	-0.259013
VVTU32458_at	CB346720	4.59	4.31	4.4	4.34	4.38	4.32	4.56	5.05	4.21	4.04	4.18	4.12	4.24	4.27	4.22	4.39	4.33	4.49	4.37	4.53	4.51	0.467755	0.090781	-0.389845	0.261093	0.074194	0.010024	0.190172	0.381774	0.254513
VVTU32454_at	CB346764	4.78	4.8	4.36	4.43	4.54	4.29	4.42	4.6	4.38	4.29	4.4	4.46	4.42	4.39	4.42	4.75	4.39	4.73	4.34	4.33	4.41	0.192651	-0.267551	-0.073368	-0.090847	0.322267	0.136531	0.196036	0.032569	0.3343
VVTU32452_at	CB346784	11.22	10.11	10.19	10.69	10.4	10.44	10.91	11.49	10.78	10.59	10.15	10.07	10.28	10.03	10.35	10.81	10.25	10.64	10.64	10.51	10.51	0.534442	0.45104	-0.716599	0.397905	0.292504	0.178684	0.184464	0.316942	0.245606
VVTU32448_at	CB346810	5.53	5.38	5.4	5.38	5.34	5.26	5.42	5.75	5.49	5.22	5.34	4.99	5.31	5.43	5.33	5.76	5.73	5.51	5.48	5.29	5.48	0.348678	0.041342	-0.289957	0.038469	0.387201	0.086399	0.204304	0.440871	0.184715
VVTU32447_at	CB346817	4.45	4.29	4.09	4.53	4.45	4.24	4.61	4.54	4.51	4.44	4.3	4.3	4.57	4.55	4.15	4.45	4.43	4.48	4.45	4.41	4.45	0.068935	0.328716	-0.171775	0.002045	-0.001078	0.217605	0.035208	0.190662	-0.237117
VVTU32442_at	CB346832	5.71	5.63	5.5	5.62	5.83	5.82	5.89	5.65	5.54	5.51	5.18	5.28	5.7	5.54	5.39	5.69	5.6	5.9	5.61	5.54	5.54	0.566018	0.20057	-0.019119	0.001634	0.233586	0.1735	0.452204	0.309036	0.038235
VVTU32440_at	CB346836	4.45	4.27	4.34	4.33	4.63	4.58	4.36	4.28	4.23	4.46	4.01	4.08	4.39	4.44	4.46	4.25	4.53	4.38	4.05	4.28	4.24	0.369052	0.125755	0.241024	-0.313104	0.0821	-0.11326	0.499559	0.027173	-0.150942
VVTU16969_x_at	CB346888	4.4	4.2	4.23	4.5	4.44	4.22	4.9	4.36	4.42	4.38	4.08	4.22	4.15	4.17	4.36	4.79	4.49	4.47	4.42	4.13	4.3	0.239895	0.33233	-0.240724	0.035753	0.469081	0.078899	0.158759	0.238567	-0.013323
VVTU32433_x_at	CB346916	6.18	5.62	5.8	5.67	5.82	5.61	5.88	6.49	5.55	5.6	5.29	5.47	5.57	5.49	5.7	5.66	6.05	5.72	5.88	5.85	5.74	0.544907	0.005286	-0.380771	0.259667	0.187888	-0.173047	0.254005	0.388309	0.386976
VVTU32431_at	CB346926	4.18	4.04	3.82	3.86	4.11	3.91	3.85	3.98	4.23	4.04	4.04	3.9	4.13	3.76	3.88	3.89	4.15	4	4.04	3.85	3.98	0.017341	-0.014372	-0.051966	0.027165	0.114018	0.086545	0.002209	-0.013639	0.084424
VVTU32712_at	CB346935	3.55	3.62	3.43	3.74	3.49	3.7	3.38	3.43	3.43	3.42	3.43	3.61	3.81	3.58	3.35	3.45	3.55	3.54	3.65	3.68	3.65	0.11633	-0.015107	0.192752	-0.081598	-0.233491	-0.140087	0.030553	0.163186	-0.113635
VVTU32712_x_at	CB346935	3.52	3.63	3.47	3.46	3.61	3.68	3.54	3.34	3.4	3.6	3.53	3.28	3.62	3.72	3.81	3.52	3.55	3.46	3.74	3.69	3.48	0.109715	0.027177	0.271154	0.10467	-0.169723	0.200066	0.123592	0.184763	-0.145373
VVTU32428_at	CB346951	5.5	5.13	5.06	4.91	4.45	4.7	4.93	5.02	4.85	4.68	4.59	4.78	4.83	5.04	4.58	4.83	4.85	5.04	4.85	4.97	4.99	0.374277	-0.555532	-0.317427	0.124004	0.015505	0.064597	0.183575	0.191512	0.650366
VVTU32422_at	CB347041	4.42	4.32	4.41	4.52	4.63	4.42	4.39	4.54	4.42	4.36	4.49	4.56	4.41	4.71	4.84	4.44	4.43	4.41	4.25	4.35	4.4	-0.016235	0.165782	0.092671	-0.397376	-0.120415	-0.223292	0.22175	-0.106143	-0.330112
VVTU32708_at	CB347057	4.08	4.11	4.01	4.19	4.23	4.32	4.28	4.35	4.26	4.25	3.78	3.93	4.02	4.22	4.2	4.28	4.61	4.2	4.18	4.13	4.23	0.327464	0.341534	-0.078131	0.002024	0.290432	-0.149821	0.240826	0.369684	-0.132275
VVTU32419_at	CB347077	4.25	4.14	4.13	4.46	4.4	4.57	4.21	4.01	4.07	4.4	4.27	4.05	4.15	4.36	4.15	4.24	4.37	4.21	4.39	4.08	4.17	0.100757	0.212458	0.461929	-0.02665	0.070211	-0.04417	0.140691	-0.027502	-0.251174
VVTU32416_at	CB347086	3.64	3.77	3.57	3.64	3.43	3.56	3.67	3.51	3.61	3.92	3.6	3.5	3.56	3.45	3.47	3.65	3.71	3.57	3.35	3.53	3.73	-0.088267	-0.077106	0.016659	0.025592	0.168587	0.103033	-0.070385	-0.128878	0.106614
VVTU32416_x_at	CB347086	4	3.82	3.95	3.67	3.93	3.76	4.2	3.88	3.77	3.73	3.8	3.84	3.58	3.65	3.53	3.99	3.93	3.93	3.8	3.97	3.93	0.115588	-0.061441	-0.236936	0.345128	0.296388	0.073687	-0.117416	0.147826	0.343596
VVTU32415_x_at	CB347102	5.44	4.49	4.59	4.8	5	4.96	5.02	5.16	5.01	4.79	4.34	4.51	4.76	4.76	4.78	5.29	4.85	5.2	4.9	4.86	4.9	0.569861	0.258381	-0.266028	0.115056	0.403158	0.152303	0.352846	0.533352	0.108682
VVTU32410_at	CB347127	6.33	6.07	6.29	6.11	5.98	6.29	6.27	6.65	6.04	6.07	5.65	5.77	6.21	6.06	6.23	6.29	6.1	6.82	6.23	6.17	6.14	0.577366	0.043643	-0.284911	-0.017979	0.340439	-0.042204	0.418041	0.542449	0.218871
VVTU32405_s_at	CB347149	10.1	10.17	10.21	9.9	9.88	10	9.87	9.76	9.94	10.19	10.24	10.15	9.79	9.72	9.87	10.15	10.34	10.25	9.68	9.76	9.77	-0.28124	-0.355637	0.164927	-0.139227	0.678793	-0.042716	-0.11081	-0.372566	0.344937
VVTU32698_x_at	CB347173	5.38	5.34	5.54	5.21	5.46	5.21	6.02	5.88	5.37	5.81	5.16	5.23	5.64	5.6	5.65	6.15	6.02	5.83	5.54	5.51	5.74	0.070649	0.202681	-0.515483	-0.090115	0.525412	0.173034	-0.001664	0.667682	-0.053126
VVTU32400_at	CB347187	5.02	4.77	4.45	4.34	4.54	4.22	4.4	4.93	4.54	4.35	4.19	4.42	4.37	4.26	4.43	4.66	4.79	4.7	4.54	4.38	4.56	0.355041	-0.329651	-0.325977	0.128812	0.435112	-0.012786	0.171067	0.258078	0.59319
VVTU32393_at	CB347210	4.34	4.22	4.35	4.58	4.31	4.24	4.51	4.52	4.5	4.5	4.29	4.31	4.4	4.6	4.5	4.45	4.62	4.32	4.53	4.29	4.19	0.033312	0.247315	-0.119655	-0.213833	0.048968	-0.093819	0.131815	0.089422	-0.242925
VVTU32365_at	CB347333	4.76	4.71	4.5	4.86	4.76	4.89	4.84	4.98	4.76	4.6	5.24	4.76	4.9	4.63	4.72	5.09	4.81	4.61	4.55	4.76	4.74	-0.140241	0.266215	-0.049489	-0.090059	0.139401	0.321062	-0.047364	-0.09906	-0.221158
VVTU32362_at	CB347366	4.33	3.91	4.29	3.89	4.2	4.14	4.16	4.47	3.95	4.19	3.98	4.07	3.69	3.98	3.95	4.26	3.87	4.28	4.16	4.48	4.25	0.097947	-0.032457	-0.139045	0.502232	0.103107	-0.079842	-0.219985	0.203291	0.294997
VVTU32361_at	CB347372	4.17	3.88	3.93	4.02	3.77	3.84	3.89	3.85	3.72	4.16	3.9	3.65	3.9	3.83	3.76	3.93	4.02	4	3.9	3.63	3.94	0.038219	-0.14113	0.134237	-0.033392	0.215853	0.079498	0.061838	-0.050151	0.137286
VVTU32359_at	CB347385	3.89	4	3.93	3.99	4.14	4.01	4.01	3.89	4.04	4	3.96	3.99	3.81	4.12	3.94	4	4.08	4.24	4.17	4.11	3.99	0.031822	0.131854	0.084989	0.137688	0.123822	-0.172337	-0.062676	0.202814	-0.074013
VVTU32348_at	CB347464	3.99	3.62	3.57	3.69	3.66	3.35	3.64	3.73	3.69	3.9	3.45	3.52	3.72	3.75	3.76	3.86	3.8	3.83	3.69	3.49	3.86	0.064659	-0.076515	-0.078417	-0.097656	0.159214	0.048392	0.072124	0.200254	0.052231
VVTU32347_at	CB347470	6.41	6.61	6.56	6.41	6.2	6.09	6.54	7.26	6.31	6.3	6.06	6.31	6.42	6.19	6.01	6.46	6.58	6.98	6.41	6.64	6.55	0.315985	-0.041166	-0.552821	0.350293	0.435914	0.111135	-0.011687	0.485418	0.455847
VVTU32346_at	CB347474	4.69	4.51	4.71	4.47	4.49	4.52	4.84	5.18	4.56	4.44	4.5	4.33	4.39	4.44	4.36	5.24	4.76	5.03	4.43	4.56	4.39	0.289775	0.084708	-0.476347	0.013708	0.797258	0.227875	0.179853	0.327123	0.314498
VVTU32323_at	CB347600	4.97	4.97	4.99	5.04	5.01	5.07	5.11	5.36	5.15	5.27	5.02	4.91	5.06	5.35	5.06	5.47	5.45	5.27	5.26	4.96	4.98	0.001701	0.243289	-0.155523	-0.14281	0.38045	0.041984	0.039158	0.299201	-0.182715
VVTU32315_x_at	CB347644	4.1	3.68	3.71	3.74	3.83	3.83	3.86	3.88	3.78	3.84	3.72	3.8	3.76	4	3.75	4.17	3.82	3.97	3.84	4.12	3.89	0.05875	0.010913	-0.055921	0.122542	0.10658	0.111169	-0.060809	0.305512	0.019335
VVTU32314_at	CB347659	4.56	4.51	4.75	5.07	4.43	4.95	4.58	4.4	4.47	4.21	4.55	4.48	4.51	4.51	4.5	4.68	4.55	4.49	4.51	4.35	4.66	0.380858	0.102528	0.326461	-0.014824	0.08447	0.115734	0.354351	0.029001	-0.031618
VVTU32311_x_at	CB347682	4.12	3.86	4.09	3.99	3.9	3.81	3.97	4.12	3.96	4.05	3.81	3.87	3.99	4.01	4.17	3.99	4.44	3.97	3.99	3.88	3.81	0.104734	-0.041037	-0.103452	-0.229595	0.22455	-0.196764	0.18851	0.119585	0.041183
VVTU32298_at	CB347759	4.7	4.76	4.7	4.67	4.58	4.48	5	5.25	4.66	4.62	4.42	4.51	4.42	4.25	4.56	4.86	4.93	4.97	4.75	4.58	4.58	0.284212	0.115173	-0.480436	0.230472	0.602501	-0.070582	0.067648	0.27405	0.366268
VVTU32291_at	CB347786	10.61	10.25	10.43	10.5	10.36	10.48	11.52	11.72	11.04	11.04	10.43	10.68	10.5	10.44	10.58	11.27	11.28	11.06	11.1	10.82	11.04	-0.144233	0.188656	-0.124588	0.328339	-0.05489	-0.091649	-0.510515	0.783959	-0.039088
VVTU32291_x_at	CB347786	4.37	4.08	4.36	4.38	4.1	4.42	4.38	4.5	4.48	4.61	4.33	4.35	4.4	4.34	4.32	4.23	4.89	4.16	4.69	4.42	4.77	-0.106931	0.738632	-1.155814	0.532059	0.695283	0.052582	-0.341825	0.316271	-0.112784
VVTU32287_x_at	CB347810	4.49	4.22	4.18	4.48	4.54	4.38	4.19	4.22	4.22	4.22	4.18	4.13	4.2	4.51	4.48	4.46	4.31	4.32	4.44	4.31	4.45	0.275172	0.105408	0.277371	-0.000553	-0.048202	-0.09532	0.217098	0.264093	-0.145204
VVTU17009_x_at	CB347815	5.95	5.43	5.67	5.97	5.73	5.78	5.72	6.09	5.87	5.82	5.54	5.55	5.63	5.95	5.77	5.83	5.69	5.95	5.97	5.71	5.88	0.242925	0.306473	-0.076017	0.072006	0.011737	-0.086036	0.13487	0.303159	-0.166482
VVTU32284_at	CB347827	4.7	4.67	4.76	4.64	5.17	4.58	5.14	4.78	4.57	4.9	4.43	4.67	4.77	4.68	4.55	4.9	4.64	5.05	4.62	4.69	4.59	0.176422	0.204605	-0.034064	-0.071643	0.276746	0.174399	0.192664	0.054036	-0.058061
VVTU32276_at	CB347857	3.48	3.65	3.83	3.93	3.8	4.05	4.17	3.98	4.01	4.29	3.97	3.71	4.01	3.89	3.91	4.21	4.04	4.33	3.93	4.11	4.16	-0.172587	0.517919	-0.083172	0.131054	0.262971	0.113292	-0.250318	0.39527	-0.412328
VVTU32275_at	CB347860	5.42	4.76	4.92	4.62	4.56	4.56	5.24	5.21	4.75	5.05	4.68	4.4	4.62	4.56	4.32	5.49	4.89	4.94	4.76	4.64	4.6	0.217987	-0.242533	-0.563365	0.155026	0.710161	0.467503	0.053556	0.106481	0.647273
VVTU32274_at	CB347863	5.62	5.15	4.98	5.28	5.04	5.36	5.14	5.13	5.17	5.4	4.58	5.1	5.43	5.35	5.25	5.05	5.65	5.32	5.29	5.09	5.33	0.326908	-0.026064	0.08831	-0.157354	0.064955	-0.084962	0.321004	0.335768	-0.023375
VVTU32274_x_at	CB347863	5.7	4.99	5.13	5.42	5.47	5.33	5.8	6.03	5.63	6.01	5.08	5.41	5.5	5.18	5.49	5.65	6.15	5.63	5.5	5.37	5.68	-0.049361	0.540626	-0.429904	0.101587	0.532397	-0.018462	-0.138563	0.349442	-0.193734
VVTU32679_x_at	CB347865	7.4	7.23	7.59	7.95	7.87	7.88	8.19	8.27	7.95	7.86	7.24	7.4	8.02	7.97	7.84	8.08	8.33	8.16	7.99	7.79	7.82	0.428992	0.935022	-0.324599	-0.136742	0.382026	0.04471	0.348574	0.837223	-0.634596
VVTU32261_at	CB347958	3.9	3.61	3.88	3.78	3.58	3.59	3.76	3.68	3.65	3.72	3.58	3.58	3.32	3.79	3.7	3.8	3.95	3.49	3.83	3.58	3.81	0.145684	-0.121912	-0.036287	0.145293	0.120185	-0.189456	0.020822	0.129223	0.216984
VVTU32258_at	CB347996	4.8	4.77	4.63	4.48	4.66	4.69	4.81	5.13	4.69	4.61	4.39	4.56	4.46	4.78	4.67	4.71	5.11	4.93	4.72	4.66	4.69	0.289653	0.032963	-0.361385	0.018348	0.366508	-0.258784	0.173623	0.346167	0.212009
VVTU32675_at	CB348002	4.55	4.18	4.32	4.2	4.15	4.09	4.02	4.44	4.06	4.11	4.02	3.89	3.97	4.07	4.54	4.09	4.26	4.41	4.69	4.83	4.93	0.340437	-0.212585	-0.028681	0.766133	-0.253607	-0.430699	-0.248403	0.843847	0.360178
VVTU32254_at	CB348040	3.92	3.94	3.76	4.03	3.73	3.87	3.88	3.88	3.64	4.09	3.78	3.71	3.71	4.03	4.11	3.87	4.04	3.8	4.06	4.04	3.87	0.025898	0.013562	0.150639	0.042125	-0.076368	-0.283673	-0.019226	0.177764	-0.086974
VVTU32249_at	CB348066	4.54	4.2	4.5	4.51	4.54	4.65	4.69	4.66	4.5	4.48	4.13	4.4	4.5	4.51	4.63	4.56	4.54	4.65	4.32	4.19	4.49	0.078679	-0.616759	-0.369834	-0.283686	0.185928	-0.029777	0.394913	0.108558	-0.181026
VVTU32320_s_at	CB348066	4.8	4.22	4.52	3.97	3.77	3.9	4.4	4.3	3.92	4.21	4.06	4.11	3.84	4.28	3.88	4.33	4.1	4.18	4.15	4.09	3.99	0.29181	0.291262	-0.102733	0.072818	0.211652	0.033317	-0.006517	-0.097201	0.71167
VVTU8768_at	CB348111	8.78	8.66	8.56	7.43	7.69	7.91	8.47	8.35	8.38	8.33	8.9	8.7	7.76	7.56	7.98	8.31	7.97	8.35	8.53	8.59	8.5	-0.716673	-0.954032	-0.793866	0.937772	0.163371	-0.032374	-1.162102	-0.23449	1.224978
VVTU32229_at	CB348190	4.83	4.75	4.66	4.58	4.61	4.63	4.95	4.78	4.57	4.68	4.49	4.48	4.66	4.52	4.57	5	4.82	4.94	4.74	4.64	4.63	0.217993	-0.043252	-0.21573	0.068968	0.414395	0.142418	0.09983	0.291028	0.242152
VVTU32224_at	CB348213	4.46	3.91	4.27	4.09	3.84	3.92	4.07	4.29	4.06	4.03	4.08	3.86	3.97	4.27	3.94	4.19	4.31	4.42	3.89	3.91	4.08	0.150848	-0.192565	-0.210218	-0.177073	0.387879	-0.039944	0.189945	0.114685	0.257383
VVTU32223_at	CB348239	3.59	3.62	3.69	3.88	3.55	3.9	3.58	3.68	3.82	3.48	3.91	3.58	3.63	3.77	3.67	3.66	3.69	3.59	3.71	3.67	3.59	0.236321	0.022457	0.124301	-0.051269	-0.047124	-0.033291	0.107284	-0.015775	-0.14905
VVTU32223_x_at	CB348239	3.49	3.65	3.63	3.62	3.59	3.78	3.57	3.59	3.4	3.37	3.5	3.49	3.49	3.48	3.38	3.49	3.43	3.79	3.61	3.24	3.57	0.078344	0.159426	0.08243	0.002773	0.156553	0.038525	0.212927	-0.007004	0.079244
VVTU32222_at	CB348262	3.81	3.99	3.74	3.65	3.88	4.02	3.98	3.75	3.8	4.02	3.75	3.65	3.56	4.15	4.06	3.77	3.89	3.97	3.73	3.88	3.81	0.081432	0.028746	0.006902	-0.162852	0.004963	-0.376726	0.15086	0.043621	-0.071137
VVTU32217_at	CB348286	4.6	4.24	4.51	4.32	4.01	4.27	4.38	4.35	4.33	4.31	4.27	4.11	4.15	4.33	4.22	4.67	4.54	4.5	4.12	4.4	4.23	0.14742	-0.205482	-0.172419	-0.021626	0.439929	0.046797	0.097724	0.179044	0.317883
VVTU32211_at	CB348346	4.55	4.75	4.36	4.43	4.46	4.42	4.49	4.55	4.21	4.42	4.32	4.28	4.19	4.42	4.19	4.77	4.67	4.41	4.42	4.66	4.58	0.216518	-0.138176	0.024101	0.320279	0.275985	0.099989	-0.028345	0.288974	0.302612
VVTU32209_at	CB348372	4.5	4.59	4.36	4.33	4.23	4.24	4.46	4.83	4.27	4.71	4.05	4.33	4.36	4.4	4.14	4.63	4.67	4.86	4.34	4.21	4.27	0.078453	-0.067629	-0.229483	-0.08963	0.588537	0.094225	0.087324	0.125664	0.232534
VVTU32208_at	CB348377	4.09	4.09	4.25	4.17	4.11	3.83	4.01	4.1	3.95	4.17	3.8	3.82	4.09	3.82	3.9	4.25	4.17	4.07	3.92	3.86	4.03	0.236643	-0.090055	0.073777	-0.024693	0.304068	0.224647	0.212767	0.051068	0.187756
VVTU32207_at	CB348381	4.64	4.56	4.36	4.38	4.63	4.14	4.78	4.91	4.61	4.52	4.34	4.48	4.51	4.48	4.32	4.79	4.81	4.59	4.55	4.42	4.78	0.094142	0.109473	-0.45094	0.146265	0.305877	0.193612	-0.061267	0.327006	0.13663
VVTU32655_at	CB348415	6.9	6.52	6.82	6.95	6.9	6.91	7.32	7.61	7.04	7.1	6.67	6.79	6.99	6.8	6.97	7.26	7.18	7.24	6.95	6.85	6.8	0.142875	0.576768	-0.485729	-0.100429	0.470552	0.083452	0.135184	0.310563	-0.232195
VVTU32199_at	CB348447	4.36	4.1	3.84	4.14	4.18	4.13	4.06	4.19	4.15	4.53	4.19	4.35	4.16	4.17	4.29	4.1	4.15	4.27	3.94	3.97	4.22	-0.319037	0.085124	0.101147	-0.223967	0.057146	-0.076854	-0.104858	-0.272546	-0.21646
VVTU32192_at	CB348494	4.35	4.55	4.37	5.06	4.73	4.56	4.92	4.95	5.1	4.97	4.34	4.37	4.89	4.44	4.87	4.75	5.05	4.72	4.8	4.75	4.79	0.239467	0.739016	-0.199128	0.039411	0.144875	-0.000954	0.14684	0.437562	-0.462072
VVTU32190_at	CB348513	5.59	5.23	5.56	5.4	5.17	5.48	5.28	5.34	5.02	5.23	5.17	5.14	5.44	5.09	5.05	5.78	5.33	5.28	5.08	5.07	5.27	0.286646	-0.202189	0.143865	-0.0887	0.377153	0.513273	0.295314	0.009359	0.26247
VVTU32188_at	CB348524	4.58	5.12	4.93	5.31	5.26	5.37	5.46	5.49	5.36	5.5	5.29	5.36	5.43	5.38	5.11	5.56	5.66	5.26	5.36	5.2	5.22	-0.285784	0.723146	-0.092362	-0.084406	0.26451	0.231982	-0.198443	0.196343	-0.657149
VVTU32180_x_at	CB348560	3.9	3.74	3.72	3.81	3.74	3.71	4	3.67	3.74	4	3.78	3.49	3.68	3.98	3.88	3.7	3.73	3.76	3.59	3.88	3.74	0.052661	0.037001	-0.020686	-0.143455	-0.112658	-0.147945	0.123654	-0.029175	-0.090452
VVTU32178_x_at	CB348563	5.86	5.61	5.69	5.89	5.64	5.78	5.9	6.23	6	6.07	5.71	5.74	5.85	5.84	5.97	5.92	6.08	6.02	5.85	5.81	5.96	-0.026432	0.309549	-0.278924	-0.04341	0.189251	-0.093702	-0.033053	0.236459	-0.183953
VVTU32177_at	CB348571	7.23	6.86	7.16	7.42	7.49	7.32	7.46	7.87	7.78	7.32	7.19	7.23	7.42	7.33	7.34	7.87	7.73	7.88	7.82	7.72	7.71	0.164751	0.694911	-0.373273	0.437689	0.413768	0.095148	-0.212439	0.960634	-0.307074
VVTU32173_at	CB348577	4.55	4.7	4.57	4.67	4.6	4.47	4.51	4.48	4.29	5.02	4.42	4.44	4.51	4.66	4.16	4.87	4.51	4.57	4.56	4.46	4.84	-0.061403	-0.066189	0.299367	0.201228	0.132224	0.372672	-0.148561	0.027203	0.028076
VVTU32155_at	CB348736	5.49	5.62	5.65	5.48	5.51	5.97	5.69	5.69	5.43	5.58	5.15	5.52	5.65	5.46	5.67	5.59	5.83	5.73	5.28	5.38	5.67	0.314368	0.091892	0.006072	-0.223768	0.271247	-0.022486	0.380373	0.122114	-0.006464
VVTU32154_at	CB348741	4.49	4.56	4.49	4.56	4.55	4.95	4.72	4.83	4.55	4.73	4.4	4.29	4.75	4.44	4.51	4.67	4.42	4.4	4.77	4.85	4.59	0.254189	0.296546	-0.036793	0.222296	-0.217261	0.237422	0.0758	0.233675	-0.14853
VVTU32643_at	CB348742	5.31	5.22	5.36	5.25	5.53	5.4	5.68	5.81	5.54	5.66	5.4	5.07	5.53	5.83	5.41	5.63	5.93	5.55	5.44	5.64	5.39	0.080076	0.373262	-0.31509	-0.160836	0.18763	-0.018441	0.096687	0.398172	-0.294965
VVTU32153_at	CB348744	4.89	4.65	4.68	4.68	4.76	4.67	4.95	5.34	4.95	4.57	4.68	4.87	4.85	4.82	5.04	4.92	5.55	5.21	4.71	4.74	4.72	0.12026	0.222472	-0.496225	-0.289097	0.585235	-0.272494	0.190203	0.386468	-0.027869
VVTU32148_at	CB348768	4.66	4.46	4.66	4.49	4.21	4.33	4.64	4.57	4.28	4.81	4.47	4.24	4.58	4.76	4.05	4.43	4.61	4.39	4.52	4.43	4.52	-0.038068	-0.169863	-0.094471	0.023234	-0.04705	0.220912	-0.057432	-0.019927	0.123207
VVTU32641_x_at	CB348772	4.16	4.13	4.42	4.16	4.16	4.19	4.21	4.06	4.43	4.24	3.83	4.04	4.1	4.22	4.18	4.28	4.18	4.64	4.31	4.31	4.19	0.271135	0.001886	-0.06931	0.096202	0.220555	-0.1077	0.129785	0.359245	0.127265
VVTU32144_at	CB348788	5.35	5.4	5.28	5.15	5.3	5.69	6	6.19	5.77	5.45	5.41	5.51	5.68	5.4	5.31	5.94	5.48	6.06	5.58	5.82	5.84	0.041583	0.460222	-0.793901	0.319069	0.307714	0.336	-0.242156	0.628912	-0.049782
VVTU32140_at	CB348832	4.85	4.95	4.99	4.67	4.63	4.46	4.65	4.75	4.75	4.87	4.52	4.49	4.61	4.69	4.44	5.42	4.63	4.61	4.57	4.59	4.58	0.184501	-0.325871	-0.088059	-0.014309	0.378267	0.486615	0.146002	0.016431	0.409058
VVTU32121_at	CB349010	4.66	4.32	4.19	4.26	4.34	4.59	4.46	4.5	4.39	4.38	4.24	4.1	4.28	4.2	4	4.56	4.66	4.45	4.38	4.42	4.18	0.26531	0.07037	-0.107317	0.155746	0.430215	0.153064	0.119908	0.194201	0.202739
VVTU32118_at	CB349042	5.82	5.06	5.02	4.98	4.81	5.14	5.17	5.19	4.79	5.09	4.76	4.83	5.08	4.85	4.89	5.53	4.51	5.26	4.93	5.17	4.9	0.33716	-0.363268	-0.123845	0.073603	0.161871	0.440983	0.217659	0.074968	0.483848
VVTU32116_x_at	CB349056	4.77	4.27	4.28	4.12	4.26	4.02	4.39	4.46	4.26	4.35	4.02	4.26	4.22	4.06	4.1	4.5	4.49	4.5	4.38	4.18	4.32	0.135427	-0.223941	-0.271686	0.166894	0.418057	0.110705	-0.022581	0.210001	0.432718
VVTU32919_x_at	CB349065	4.55	4.39	4.51	4.48	4.3	4.25	4.42	4.78	4.76	4.64	4.5	4.45	4.64	4.28	4.87	4.58	5	4.67	4.48	4.54	4.37	-0.094492	0.05573	-0.291571	-0.643622	0.204403	-0.26842	-0.009914	0.173862	-0.007233
VVTU35982_at	CB349065	7.67	7.05	6.04	7.69	7.84	7.61	7.85	7.94	7.85	7.26	7.72	7.45	7.7	8.27	8	7.76	7.66	8.36	7.49	7.46	7.54	-0.036412	1.211447	-0.319752	-0.197918	0.334831	-0.196994	0.264023	0.585516	-1.212226
VVTU32115_at	CB349070	4.5	4.64	4.59	4.41	4.61	4.26	4.64	4.86	4.57	4.61	4.61	4.68	4.51	4.67	4.69	4.99	4.78	4.96	5.01	4.61	4.64	-0.149198	-0.004904	-0.261165	0.136887	0.335325	-0.041073	-0.270877	0.405642	0.074995
VVTU32632_at	CB349078	5.25	5.18	5.25	5.64	5.85	5.84	5.6	5.67	5.46	5.9	5.28	5.48	5.46	5.81	5.86	5.72	6.14	5.85	5.82	5.61	5.64	-0.139605	0.411394	0.266329	-0.00616	0.250998	-0.018975	0.025373	0.495232	-0.664654
VVTU32632_x_at	CB349078	5.01	5.05	5.12	5.32	5.43	5.44	5.41	5.01	5.27	5.7	5.18	5.19	5.38	5.35	5	5.13	5.74	5.46	5.37	5.25	5.2	0.012655	0.689188	0.263326	-0.068045	0.306294	-0.355386	-0.091504	0.093314	-0.40917
VVTU32112_x_at	CB349093	4.4	4.1	4.47	4.09	4.25	4.32	4.25	4.82	4.48	4.3	4.2	4	4.26	4.56	4.22	4.45	4.3	4.73	4.45	4.29	4.32	0.238111	0.093027	-0.358338	-0.019737	0.184575	-0.019708	0.149044	0.35565	0.068569
VVTU32631_at	CB349110	5.05	5.21	5.1	5.35	5.32	5.32	5.6	5.18	4.9	5.15	4.78	5.06	5.1	5.11	5.01	5.39	5.1	5.48	4.93	4.87	4.92	0.364264	0.279149	0.066913	-0.251257	0.439163	0.144082	0.46715	-0.0003	-0.094421
VVTU32106_at	CB349113	4.63	4.37	4.68	4.48	4.2	4.55	4.79	4.53	4.58	4.6	4.49	4.45	4.43	4.38	4.45	4.72	4.42	4.8	4.56	4.38	4.58	0.003992	-0.018251	-0.249303	0.077246	0.267601	0.091261	-0.062226	0.095586	0.170523
VVTU32105_x_at	CB349114	4.66	4.33	4.31	4.48	4.56	4.47	4.35	4.35	4.35	4.24	4.12	4.14	4.42	4.29	4.3	4.53	4.64	4.27	4.35	4.22	4.38	0.435684	0.039253	0.131593	-0.048303	0.199619	0.133157	0.383029	0.19478	0.069332
VVTU32098_at	CB349140	3.62	3.7	3.72	4.07	3.87	3.76	3.45	3.84	3.93	4.02	3.75	3.87	3.98	4.1	3.89	3.84	3.84	4.03	3.86	3.61	3.72	-0.103274	0.252041	0.2866	-0.331317	0.029554	0.00591	0.117526	-0.021982	-0.447365
VVTU32087_at	CB349258	4	4.12	4.14	3.68	3.92	3.81	3.93	3.89	3.63	3.63	3.72	3.77	3.94	3.94	3.85	3.97	3.99	3.89	3.76	3.55	3.9	0.29648	-0.365416	-0.055844	-0.237672	0.159695	0.112221	0.356831	0.036748	0.328965
VVTU32084_at	CB349305	5.45	5.39	5.12	5.49	5.21	5.38	5.1	5.24	5.01	5.49	5.18	5.18	5.17	5.18	5.23	5.21	5.09	5.18	5.21	5.03	5.23	0.05071	-0.055357	0.344223	-0.051833	-0.024282	0.016782	0.122226	-0.243997	-0.004595
VVTU32066_at	CB349413	4.16	4.32	4.21	4.16	3.86	3.98	4.06	4.15	3.96	4.2	4.04	3.85	3.85	4.07	3.93	4.1	4.2	4.08	3.91	3.97	4.06	0.115442	-0.224796	-0.008483	0.00262	0.214766	-0.047432	0.0984	-0.068628	0.289729
VVTU32058_at	CB349455	4.43	4.13	4.17	4.11	3.78	4	4.2	4.51	4.06	3.79	3.89	3.75	4.03	3.99	4.06	4.09	3.87	4.19	3.96	3.92	4.03	0.467286	-0.15393	-0.406973	-0.082564	0.069427	0.04728	0.395685	0.13144	0.363026
VVTU32046_at	CB349535	5.44	4.98	5.34	4.68	4.97	5.06	5.41	5.21	4.78	5.54	5.02	4.88	4.94	5.16	5.06	5.02	5.57	5.41	5.14	5.04	5.06	-0.076735	-0.289409	-0.217554	-0.023523	0.38895	-0.280453	-0.084853	0.078127	0.339426
VVTU32612_at	CB349540	5.84	5.76	5.83	6.28	6.33	6.22	6.48	6.2	6.23	6.33	5.79	6.1	6.38	6.36	6.23	6.19	6.64	6.21	6.13	5.92	6.22	0.197581	0.497294	-0.255928	-0.149874	0.122176	-0.098476	0.227317	0.307033	-0.693073
VVTU32612_x_at	CB349540	6.12	5.84	5.83	6.13	6.24	6.13	6.58	6.32	6.13	6.18	5.87	5.93	6.22	6.3	6.21	6.15	6.49	6.19	6.44	5.95	6.03	0.080997	0.729904	-0.034107	-0.318247	0.167438	0.003517	0.205224	0.362572	-0.352865
VVTU32044_at	CB349544	6.22	6.17	6.16	6.2	6.01	6.13	6.47	6.45	6.06	6.36	5.97	5.9	6.31	6.16	6.15	6.71	6.56	6.74	6.3	6.31	6.41	0.17444	0.11263	-0.232684	0.113095	0.554837	0.179192	-0.003416	0.644917	0.073983
VVTU32611_at	CB349580	4.98	4.62	4.78	4.64	4.52	4.63	4.52	4.58	4.5	4.64	4.7	4.65	4.43	4.64	4.55	4.83	4.78	5	4.75	4.64	4.8	-0.004939	-0.296092	0.09919	0.194894	0.339061	-0.075734	-0.135426	0.170593	0.32637
VVTU32018_at	CB349701	4.34	4.38	4.29	4.25	4.33	4.24	4.72	4.94	4.65	4.29	4.49	4.31	4.57	4.32	4.2	5.01	4.72	5.1	4.7	4.69	4.73	0.048204	0.260371	-0.605853	0.375517	0.581535	0.306437	-0.285552	0.792848	0.105559
VVTU32014_at	CB349729	7.37	7.04	7.08	6.54	6.52	6.62	6.49	6.96	6.29	6.37	5.5	6.18	6.61	6.59	6.49	7.11	6.44	6.85	6.75	6.52	6.46	1.16721	-0.751169	-0.114234	-0.001982	0.301376	0.301007	0.886489	0.534599	0.966581
VVTU32004_at	CB349789	5.24	4.92	5.08	5.18	5.1	4.73	5.26	5.61	5.05	5.2	4.75	4.95	5.06	5.18	5.23	5.59	5.38	5.3	5.29	5.05	5.22	0.205159	0.175483	-0.328794	0.010446	0.359299	0.054261	0.088379	0.511787	0.007444
VVTU32000_at	CB349813	4.44	4.23	4.16	4.46	4.37	4.24	4.97	4.59	4.5	4.83	4.39	4.3	4.46	4.36	4.38	4.94	4.57	5.13	4.31	4.5	4.5	-0.146608	0.397509	-0.343495	-0.011049	0.639771	0.164081	-0.15868	0.322474	-0.174008
VVTU32604_at	CB349822	5.21	4.82	4.99	4.53	4.39	4.6	4.8	5.4	4.38	4.54	4.26	4.28	4.46	4.54	4.29	5.26	4.67	5.06	4.46	4.48	4.49	0.605687	-0.408827	-0.467081	0.00301	0.729621	0.333651	0.444598	0.24551	0.796441
VVTU31996_at	CB349848	4.51	4.63	4.58	4.79	4.89	4.69	4.59	4.8	4.66	4.77	4.53	4.63	5.07	5.12	4.97	4.73	5.18	4.74	4.99	4.79	4.82	0.092596	0.280511	0.163961	-0.233914	-0.125159	-0.073077	0.158637	0.449078	-0.482192
VVTU32599_x_at	CB349856	3.66	3.49	3.38	3.7	3.66	3.77	3.54	3.48	3.78	3.56	3.56	3.66	3.72	3.9	3.66	3.6	3.75	3.66	3.77	3.61	3.8	0.042122	0.226232	0.111318	-0.043217	-0.117909	-0.024594	0.041115	0.229533	-0.307236
VVTU31985_at	CB349906	5	4.49	4.66	4.52	4.28	4.43	4.43	4.42	4.34	4.48	4.36	4.42	4.38	4.44	4.49	4.62	4.68	4.76	4.41	4.64	4.41	0.161341	-0.399478	0.030151	0.023182	0.3165	-0.08951	0.093127	0.143314	0.416386
VVTU31970_at	CB349974	5.13	4.92	5	4.87	4.93	4.66	4.86	5.76	4.88	5.05	4.56	4.81	4.93	4.66	4.69	4.99	5.15	5.17	4.93	4.87	5.04	0.250528	0.029547	-0.369733	0.184698	0.362011	0.111721	0.066786	0.244931	0.299253
VVTU31964_at	CB350033	3.97	3.99	3.92	4.13	4.49	4.25	4.05	4.09	3.84	3.87	3.94	3.98	4.43	4.25	4.5	3.96	4.16	4.19	4.3	3.94	4.06	0.272745	0.284568	0.296839	-0.354089	-0.199592	-0.126109	0.413092	0.253665	-0.464508
VVTU32594_at	CB350113	3.92	3.96	3.92	3.94	3.96	3.97	3.97	4.13	3.96	4.15	3.83	3.91	3.96	3.96	4	4.21	4.08	4	4.08	4	3.92	0.019064	0.119891	-0.039211	0.020657	0.149618	0.059691	-0.01359	0.162701	-0.066528
VVTU32593_x_at	CB350124	4.83	4.45	4.6	5	5.2	4.71	4.68	4.8	4.7	5.02	4.75	5.11	4.96	4.8	4.72	4.74	5.06	4.67	5.27	5.18	5.4	0.039616	-0.437863	0.003829	0.571765	-0.290368	0.054087	-0.516808	0.38737	-0.400581
VVTU5737_x_at	CB350124	7.47	6.87	7.12	7.65	7.64	7.78	7.93	8.42	7.65	7.57	7.41	7.41	7.65	7.68	7.68	7.9	8.09	7.96	7.79	7.66	7.74	-0.223758	0.362831	0.354299	0.012375	0.120697	-0.144029	0.033393	0.738025	-0.64089
VVTU7451_x_at	CB350124	6.66	6.3	6.29	6.16	5.99	5.98	6.25	6.28	5.73	6.39	5.93	6.21	6.21	6.05	6.38	6.16	6.4	6.33	6.26	6.13	6.33	0.152476	1.003438	-0.431308	0.032168	0.409542	-0.047202	-0.00586	0.107273	0.37127
VVTU31951_x_at	CB350166	5.75	5.5	5.55	5.9	5.3	5.42	5.59	5.63	5.41	5.46	5.2	5.35	5.58	5.36	5.61	5.77	5.76	6.02	5.55	5.34	5.61	0.351373	-0.009429	-0.001927	-0.065307	0.496563	0.012332	0.287021	0.384673	0.151476
VVTU31950_at	CB350170	5.02	4.57	4.45	4.6	4.57	4.65	4.56	4.54	4.51	4.47	4.22	4.54	4.64	4.57	4.7	4.74	4.82	5.17	4.45	4.82	4.82	0.324708	-0.118604	0.03505	0.029128	0.346275	-0.094359	0.193171	0.507513	0.177981
VVTU31948_at	CB350175	4.98	5.06	4.96	5.12	5.03	5.16	5.14	4.93	4.74	5.18	4.92	4.95	4.93	5.08	4.97	5.12	5.03	4.86	5.2	4.95	5.3	0.04508	0.080202	0.224872	0.194417	-0.093029	0.067504	-0.068122	0.126366	-0.093606
VVTU32589_at	CB350182	6.21	6.16	6.28	6.38	6.29	6.12	6.85	6.91	6.75	6.46	5.79	6.29	6.6	6.73	6.3	6.92	6.81	6.73	6.83	6.44	6.69	0.284765	0.519109	-0.697379	0.102541	0.294704	0.237863	0.042676	0.925326	-0.218846
VVTU31944_at	CB350197	5.22	5.19	5.13	5.59	5.06	5.45	5.34	5.19	5.19	5.15	4.97	5.19	4.87	5.23	5.43	5.63	5.19	5.27	5.47	5.03	5.43	0.262977	0.223708	0.12534	0.151203	0.194063	-0.09739	0.119436	0.304216	-0.070027
VVTU31939_at	CB350218	6.56	6.08	5.92	5.58	5.61	5.86	5.89	5.94	6.17	5.38	5.92	5.73	5.29	5.66	5.69	5.73	6.16	5.97	6.46	6.21	6.23	0.358625	-0.513878	-0.487643	0.895837	0.136585	-0.430482	-0.299639	0.581508	0.955064
VVTU31924_at	CB350300	4.3	4.06	4.06	4.65	4.54	4.42	4.53	4.5	4.27	4.45	3.94	3.92	4.16	4.26	4.04	4.63	4.18	4.39	4.32	4.26	4.16	0.430413	0.566455	0.103417	0.090185	0.262774	0.228056	0.322468	0.224111	-0.264345
VVTU31920_at	CB350332	4.82	4.28	4.4	4.37	4.11	4.27	4.37	4.33	4.19	4.42	4.27	4.16	4.34	4.25	4.27	4.44	4.42	4.56	4.28	4.26	4.26	0.116095	-0.277715	-0.032618	-0.050454	0.266022	0.049755	0.108587	0.047769	0.30315
VVTU31152_at	CB834255	4.09	3.73	3.62	3.56	3.52	3.63	3.57	3.39	3.51	3.43	3.5	3.56	3.62	3.59	3.57	3.56	3.71	3.57	3.53	3.57	3.59	0.220612	-0.379098	0.058761	-0.05443	0.041349	-0.001125	0.202329	0.019069	0.333957
VVTU31142_at	CB834382	4.07	3.72	3.89	3.93	4.21	4.04	3.74	3.86	3.83	3.8	4.03	3.81	3.88	3.98	3.89	3.89	3.97	3.99	3.93	3.76	3.72	0.108693	0.081051	0.273229	-0.15626	0.111396	-0.055204	0.20606	-0.066747	-0.120568
VVTU31139_at	CB834420	5.33	4.76	5.08	4.5	4.65	4.63	4.97	5.2	4.6	4.78	4.56	4.64	5.06	4.65	4.55	5.07	5.02	5.23	4.71	4.75	4.82	0.258521	-0.386388	-0.411559	-0.042566	0.473817	0.326961	0.17049	0.278991	0.543649
VVTU31125_at	CB835069	4.66	4.92	4.74	4.98	5.15	5.15	4.94	5.12	5	5.03	4.93	4.71	5.17	4.98	5.06	5.05	5.01	5.32	4.99	4.79	5.1	0.125754	0.436903	0.08677	-0.157665	0.149667	0.070203	0.182407	0.26082	-0.404208
VVTU31124_at	CB835072	4.52	4.7	4.57	4.32	4.07	4.3	4.34	4.65	4.24	4.7	4.06	4.17	3.98	4.25	4.14	4.89	4.3	4.42	4.26	4.22	4.63	0.163486	-0.324025	-0.129228	0.270282	0.400522	0.216459	-0.035882	0.098409	0.531289
VVTU31123_at	CB835087	4.3	4.45	4.5	4.51	4.41	4.21	4.45	4.76	4.72	4.6	4.46	4.45	4.5	4.42	4.5	4.8	4.46	4.52	4.4	4.39	4.53	-0.073003	0.171577	-0.242362	-0.056549	0.169128	0.192131	-0.048739	0.08018	-0.089444
VVTU31121_at	CB835227	4.88	4.42	4.29	5.1	5.26	5	5.08	5.07	5.07	4.93	4.84	4.72	5.13	5.54	5.26	4.93	5	5.14	5.12	5.17	5.13	0.117415	0.837997	0.018933	-0.204118	-0.306341	-0.179768	0.160433	0.575087	-0.925783
VVTU31120_at	CB835307	4.29	3.91	4.18	3.97	4.1	3.73	3.85	4.08	3.8	3.86	3.83	3.91	3.89	4.06	3.82	4.07	3.82	4.06	3.83	3.77	3.65	0.205512	-0.241094	0.034358	-0.23338	0.167136	0.095225	0.312257	-0.146994	0.22536
VVTU31112_at	CB835876	4.72	4.7	4.71	4.72	4.74	4.64	4.83	4.98	4.68	4.82	4.7	4.69	4.94	4.7	4.8	5.2	4.74	5.18	5.13	4.78	4.74	0.000052	0.111214	-0.123608	0.069522	0.280508	0.2192	-0.093806	0.40841	-0.046798
VVTU31091_at	CB837500	5.62	5.46	5.32	5.77	5.42	5.1	5.44	5.59	4.95	5.68	4.97	5.17	5.97	5.15	5.36	5.66	5.33	5.44	5.33	5.2	5.64	0.258934	-0.009539	0.207015	-0.114164	0.021125	0.576663	0.269022	0.181568	-0.057602
VVTU31082_at	CB838213	4.83	4.79	4.78	4.73	4.76	4.81	4.81	4.95	4.6	4.78	4.54	4.93	5.03	4.61	4.64	5.06	5.05	4.79	4.65	4.61	4.52	0.058284	-0.008479	-0.020051	-0.23671	0.376414	0.32496	0.180914	-0.015283	0.032383
VVTU31070_x_at	CB839069	5.96	5.64	5.72	5.72	5.58	5.55	5.98	6.11	5.42	5.46	5.32	5.35	5.96	5.7	5.49	6.4	5.76	6.1	5.78	5.49	5.75	0.512497	-0.015531	-0.325247	-0.083777	0.508407	0.554413	0.382982	0.606508	0.222752
VVTU31017_at	CB911179	3.78	3.89	3.81	4.13	3.91	3.72	4.1	4.17	4.26	3.99	3.98	4.03	3.99	4.16	3.97	3.79	4.06	3.99	4.26	3.84	4.14	-0.087678	0.347778	-0.26627	0.044619	-0.149375	-0.118985	-0.123698	0.156824	-0.279128
VVTU15074_at	CB912154	8.09	8.11	8.11	7.86	8.01	8.24	7.91	7.76	7.87	7.88	7.9	7.8	7.84	7.87	7.8	7.74	8	7.69	7.31	7.44	7.52	0.256711	-0.20337	0.182734	-0.540884	0.204355	0.015115	0.600645	-0.626323	0.176532
VVTU16869_s_at	CB914015	6.57	6.75	6.62	6.11	6.13	6.4	6.45	6.56	6.63	6.53	7.4	7.66	5.6	6.12	6.19	6.48	6.78	6.62	6.95	6.9	6.72	-1.167258	-0.464907	-0.297935	1.071312	-0.170369	-0.597337	-1.533736	-0.355789	0.682132
VVTU23394_s_at	CB914015	6.54	7.08	6.72	5.81	6.49	6.59	6.95	6.91	7.23	7.12	7.78	7.94	5.83	6.29	6.66	6.35	6.19	6.91	7.18	7.1	7.12	-1.507475	-0.285932	-0.740116	1.038779	0.403623	-0.487206	-1.818589	-0.67761	0.506665
VVTU30812_at	CB917022	3.96	3.67	3.59	3.89	3.74	3.6	3.68	3.7	3.6	3.77	3.53	3.53	4.11	3.67	3.39	3.63	3.84	3.7	3.66	3.67	3.65	0.191721	0.009114	0.120498	-0.08783	0.008756	0.352645	0.209141	0.069951	-0.038381
VVTU30797_at	CB917463	4.16	4.43	4.42	4.28	4.15	4.62	4.38	4.36	4.81	4.23	4.21	4.31	4.49	4.43	4.26	4.49	4.47	4.44	4.38	4.43	4.9	0.196556	0.136981	-0.245587	0.201483	-0.033079	0.190495	-0.006546	0.431877	-0.00786
VVTU30728_at	CB919079	4.03	3.9	3.8	3.75	3.85	3.71	4.02	4.37	3.96	4	3.9	3.98	3.97	3.89	4.05	4.19	4.29	4.3	3.85	3.82	4.1	-0.100598	0.065214	-0.378821	-0.10219	0.442087	-0.014365	-0.081858	0.258375	0.0408
VVTU30637_at	CB922060	4.06	3.81	3.89	3.87	3.88	3.89	3.86	3.89	3.85	4.08	3.89	3.96	3.96	3.56	3.97	4.23	3.9	3.89	3.78	3.94	4.08	-0.106371	-0.032881	0.060129	0.113488	0.179824	0.228518	-0.150883	0.035822	0.058228
VVTU30607_at	CB923097	7.73	7.9	7.81	6.81	7.14	7.23	7.19	7.26	7.46	6.88	6.81	6.98	7.22	7.15	7.41	7.02	7.33	7.19	6.93	6.76	6.77	0.726485	-0.875389	-0.382362	-0.567171	0.179737	-0.18664	0.905461	-0.283802	0.938401
VVTU30599_at	CB923289	4.39	4.11	4.36	4.13	4.34	4.08	4.33	4.49	4.24	4.23	4.24	4.46	4.05	4.26	4.4	4.32	4.48	4.41	4.48	4.5	4.27	-0.082668	-0.007585	-0.186862	0.200136	0.136429	-0.272091	-0.218744	0.220565	0.108616
VVTU30536_at	CB969943	3.39	3.47	3.39	3.4	3.85	3.39	3.29	3.2	3.21	3.35	3.42	3.35	3.63	3.44	3.56	3.19	3.35	3.22	3.42	3.29	3.3	0.105722	-0.002903	0.375561	-0.234708	-0.271435	-0.009807	0.253298	-0.138385	-0.204879
VVTU30503_at	CB970416	4.99	4.74	4.88	4.97	5.04	5.07	5.3	5.38	5.2	5.14	4.66	4.95	5.24	5.18	5.05	5.34	5.34	5.3	5.45	5.54	5.08	-0.108336	0.334641	-0.343532	0.229342	0.104324	0.069739	-0.078181	0.757222	-0.249875
VVTU30503_x_at	CB970416	5.36	5.17	5.11	5.28	5.12	5.35	5.69	5.7	5.37	5.8	5.23	5.17	5.25	5.16	5.23	5.67	5.35	5.36	5.3	5.02	5.35	0.174767	0.445347	-0.333918	-0.012847	0.335121	0.217787	-0.083899	-0.020857	-0.104732
VVTU7331_at	CB970710	5.48	5.78	6	6.53	6.34	6.24	6.91	6.84	6.68	6.99	6.45	6.81	6.48	6.48	6.11	6.25	6.14	5.86	7.11	7.14	6.91	-0.748126	1.217692	-0.387026	0.920799	-0.841711	0.201562	-1.160649	0.363244	-1.028487
VVTU30471_at	CB970888	5.17	4.48	4.19	4.39	4.7	4.71	4.59	4.58	4.47	4.22	4.39	4.54	4.6	4.35	4.47	4.47	4.25	4.44	4.38	4.61	4.58	0.309802	-0.065548	-0.053635	0.073009	-0.164232	0.154855	0.217501	0.018613	0.162296
VVTU30376_at	CB971850	4.04	4.18	3.9	3.96	3.96	3.8	3.67	3.99	4.11	3.71	4.3	4.21	3.99	4.03	3.91	3.97	4.2	3.88	4.39	4.12	3.99	-0.188298	-0.180252	-0.000577	0.22762	-0.056361	-0.031715	-0.309225	0.121222	0.120962
VVTU30313_at	CB972643	6.43	6.26	6.03	6.63	6.16	6.52	6.24	6.62	6.36	6	6.14	6.26	6.21	5.91	6.1	5.96	5.99	6.13	5.95	5.93	5.94	0.33483	0.277293	-0.0265	-0.175107	0.019546	0.047723	0.448788	-0.398891	-0.035715
VVTU25401_x_at	CB972933	11.1	10.13	10.5	10.19	10.91	10.67	11.77	11.27	11.08	11.16	11.45	10.65	10.43	10.92	10.58	11.22	10.77	11.09	9.18	9.08	7.77	-0.514225	0.538918	-0.945957	-1.244235	1.135989	0.01449	1.208263	-2.199326	-0.37415
VVTU30138_x_at	CB972933	10.73	9.97	10.03	10.54	10.93	10.32	11.18	10.95	10.87	10.55	10.96	10.66	10.3	10.61	10.38	10.89	10.71	10.91	9.89	9.54	9.04	-0.915916	0.556837	-1.098755	-0.445642	1.564225	-0.064976	0.579531	-0.966311	-0.509994
VVTU32565_x_at	CB972933	12.48	11.53	11.79	12.15	12.29	11.71	13.13	12.76	12.66	12.85	13.03	12.92	11.58	12	11.71	12.78	12.8	12.73	12	11.59	10.93	-0.712951	0.66249	-1.018008	-2.542378	1.714787	0.069013	-0.603495	-1.024587	-0.211796
VVTU32844_x_at	CB972933	11.25	10.43	10.87	10.49	11.21	11.02	12.26	11.68	11.4	11.7	11.74	11.18	10.78	11.17	10.85	11.66	11.43	11.54	9.48	9.29	8.13	-1.150963	0.71151	-0.834476	-1.457804	2.007694	-0.008319	1.062881	-2.222843	-0.439931
VVTU40317_x_at	CB972933	12.15	11.22	11.46	11.51	11.79	11.31	12.93	12.34	12.27	12.31	12.62	12.16	11.13	11.62	11.28	12.41	12.26	12.29	10.83	10.56	9.46	-0.27367	0.775318	-0.5197	-2.571994	2.033874	0.099261	0.217191	-1.726177	-0.063513
VVTU30273_at	CB973081	3.73	3.55	3.52	3.83	3.55	3.67	4	3.66	3.72	3.84	3.58	3.67	3.82	3.56	3.76	3.79	3.8	3.73	3.71	3.71	3.8	0.088201	0.059083	-0.271356	-0.155299	0.044699	0.004506	-0.044855	0.16624	-0.165979
VVTU30273_x_at	CB973081	3.43	3.84	3.5	3.56	3.44	3.55	4.04	3.46	3.67	3.47	3.67	3.43	3.41	3.93	3.55	3.78	3.57	3.54	3.59	3.4	3.56	-0.016557	0.238646	-0.113331	0.024311	0.069526	0.083139	0.135642	0.053345	-0.01596
VVTU16709_at	CB974681	5.4	5.23	5.34	5.31	5.21	5.22	5.48	5.17	5.28	5.3	5.42	5.17	5.15	5.26	5.36	5.96	5.34	5.26	5.21	5.03	5.34	-0.01196	-0.034224	-0.066795	-0.094063	0.39184	0.254137	0.028791	0.062226	0.080151
VVTU22449_s_at	CB974964	3.71	3.75	3.75	3.83	3.77	3.76	3.59	3.56	3.61	3.77	3.49	3.74	3.91	4.05	3.81	3.48	4.02	3.76	3.87	3.88	3.74	0.114372	-0.017043	0.25872	-0.121824	-0.188061	-0.178102	0.14282	0.217139	-0.183704
VVTU30121_s_at	CB974964	3.77	3.57	3.7	3.67	3.9	4.01	3.73	3.75	3.77	3.67	3.77	3.7	3.97	3.9	4.16	3.81	3.64	3.98	3.89	3.68	3.77	0.092895	0.190635	0.088026	-0.276425	-0.120603	-0.081355	0.214634	0.171675	-0.323746
VVTU30111_at	CB975056	10.96	10.42	10.52	11.13	10.92	11.02	11.35	11.79	11.37	11.01	10.57	10.6	10.76	10.82	10.95	10.95	10.82	10.94	10.98	10.75	10.96	0.688614	0.915546	-0.267246	0.053838	0.065319	-0.049787	0.276947	0.263866	-0.403827
VVTU30111_x_at	CB975056	8.23	7.92	8.02	8.61	8.59	8.66	8.58	8.9	8.74	8.13	7.84	7.99	8.25	8.28	8.37	8.32	8.26	8.36	8.28	8.05	8.12	0.39277	0.941152	-0.629137	-0.200351	0.117742	-0.041611	0.692894	0.215216	-0.468429
VVTU30059_x_at	CB975597	6.17	5.83	5.91	6.33	5.88	6.22	6.2	6.17	6.05	6.11	5.84	5.85	6.27	6.15	6.38	6.33	6.17	6.15	5.94	5.96	5.99	0.236392	0.299946	-0.006353	-0.383675	0.115726	0.061086	0.39041	0.208256	-0.325689
VVTU30058_at	CB975599	4.12	4.12	4.18	4.17	4.07	4.38	4.74	5.07	5.17	4.2	4.13	4.17	4.36	4.14	4.61	5.1	4.82	4.79	4.38	4.52	4.83	0.259456	0.647454	-1.010064	0.206957	0.623863	0.114874	-0.04259	0.951793	-0.082338
VVTU30058_x_at	CB975599	5.71	5.63	5.63	6.1	5.51	6.1	6.84	6.9	7.19	6.45	5.75	5.81	6.09	5.98	6.15	7.09	6.99	6.71	6.93	6.94	6.67	0.057529	1.137435	-1.279139	0.891771	0.731258	0.088302	-0.675278	1.675473	-0.319026
VVTU6042_at	CB976255	5.72	5.31	5.46	5.66	5.57	5.7	5.47	5.61	5.63	5.75	5.48	5.45	5.41	5.39	5.5	5.43	5.36	5.34	5.13	4.87	5.62	0.048287	0.204187	0.11908	-0.294446	0.058693	0.08038	0.283807	-0.48221	-0.158171
VVTU29953_at	CB976655	4.47	4.08	4.55	4.36	4.2	4.27	4.74	4.89	4.47	4.57	4.22	4.46	4.27	4.37	4.51	4.77	4.53	4.93	4.85	4.54	4.54	-0.02008	0.207774	-0.479301	0.28643	0.368825	-0.100085	-0.257614	0.52053	0.074955
VVTU29926_at	CB976956	6.24	5.97	6.14	6.14	6.28	6.14	6.18	6.39	6.14	6.44	5.89	5.89	5.94	6.17	5.94	6.39	6.31	6.39	6.32	6.16	6.42	0.025003	0.162297	-0.139872	0.306649	0.301705	0.031782	-0.05239	0.381302	0.028498
VVTU29926_x_at	CB976956	6.95	6.53	6.6	6.79	6.72	6.71	6.69	7.21	6.64	6.66	6.68	6.85	6.64	6.63	6.51	7.15	7.17	7.17	7.05	6.85	7.05	0.179326	0.199558	-0.023126	0.421389	0.549279	0.100191	-0.276747	0.564696	0.109677
VVTU29873_at	CB977547	4.42	4.97	4.81	4.7	4.91	4.82	4.58	5.08	4.76	4.83	4.64	4.85	4.58	4.86	4.7	4.57	5.21	5.08	4.82	4.96	4.82	0.02961	0.133663	0.044839	0.133324	0.249722	-0.356001	-0.064925	0.220563	-0.028304
VVTU29855_at	CB977805	6.24	5.93	5.82	5.72	5.61	5.38	6.08	5.78	5.6	5.53	5.48	5.6	5.56	5.77	5.4	5.98	5.81	5.95	5.53	5.57	5.99	0.355605	-0.382379	-0.338775	0.107855	0.362146	0.183619	0.182459	0.224458	0.590882
VVTU29816_x_at	CB978223	7.29	7.43	7.57	8.21	7.94	8.23	7.58	7.51	7.64	7.88	7.64	8.07	8.37	8.35	8.48	8.11	8.37	8.08	7.81	7.98	7.96	-0.129882	0.637038	0.679527	-0.606426	-0.006065	-0.082785	0.207336	0.491551	-1.127833
VVTU29770_at	CB978848	5.34	5.64	5.62	6.37	6	6.3	6.88	6.67	6.23	6.29	6.27	6	6.23	6.23	6.27	6.42	6.37	6.09	6.63	6.69	6.38	-0.535393	0.776588	-0.799382	0.2793	-0.176296	0.073026	-0.46751	0.7492	-0.96272
VVTU29770_x_at	CB978848	5.85	5.81	5.7	5.93	6.02	6.12	6.84	7.06	6.18	6.29	6.37	6.6	6.27	6.53	6.1	6.29	6.29	6.29	6.6	6.28	6.7	-0.204055	1.26309	-0.447472	0.403468	-0.137945	0.017729	-0.680484	0.411359	-0.593498
VVTU39497_at	CB978916	4.03	4.28	4.21	4.53	4.35	4.04	4.56	4.48	4.73	4.78	4.51	4.4	4.16	4.39	4.45	4.27	4.5	4.3	4.24	4.43	4.42	-0.34723	0.441779	-0.216794	0.019484	0.017202	-0.227226	-0.283156	-0.124172	-0.349782
VVTU39496_at	CB979002	4.14	4	4.09	4.3	4.18	4.21	4.5	4.16	4.1	4.66	4.16	3.91	4.46	4.33	4.19	4.51	4.44	4.21	4.04	4.13	4.28	-0.062194	0.306687	0.04326	-0.237228	0.162996	0.275277	0.075496	0.106486	-0.369911
VVTU29692_at	CB979829	4.93	5.27	4.83	4.95	4.84	4.58	4.49	4.85	4.78	4.63	5.07	5.27	4.66	4.66	4.83	4.49	4.73	4.83	4.91	5.11	4.86	-0.21606	-0.36467	0.155604	0.295716	-0.181525	-0.264666	-0.321331	-0.212114	0.300784
VVTU29643_at	CB980269	3.65	3.66	3.66	3.73	3.66	3.67	3.6	3.67	3.96	3.55	3.58	3.63	3.63	3.48	3.75	3.78	3.57	3.71	3.66	3.69	3.61	0.16077	0.111951	-0.080747	0.033413	0.077515	0.026656	0.107809	0.100671	0.012581
VVTU26725_x_at	CB980619	5.49	5.43	5.36	5.73	6.09	5.57	5.36	5.65	5.51	5.59	5.56	5.57	5.63	5.92	5.73	5.71	6.05	5.67	5.86	5.69	5.67	0.064407	0.358883	0.362846	-0.0407	0.080757	-0.158369	0.05914	0.37815	-0.452834
VVTU29470_at	CB982300	4.77	4.78	4.94	4.4	4.62	4.24	4.87	4.53	4.76	4.63	5.05	5.03	4.73	4.64	4.65	4.77	4.68	4.8	4.46	4.54	4.29	-0.425206	-0.377976	-0.305546	-0.318651	0.245186	0.072588	-0.165272	-0.432842	0.263716
VVTU29465_at	CB982390	3.97	3.96	3.77	4.13	3.91	4.15	3.77	4.17	4.2	3.96	4.08	3.99	4.2	4.08	3.95	4.25	3.89	4.18	4.31	4.12	4.13	0.000995	0.233935	0.03054	0.139639	-0.040496	0.236108	-0.106238	0.3142	-0.225581
VVTU29435_at	CB982747	3.42	3.61	3.59	3.82	3.86	3.71	3.6	3.73	3.95	3.67	3.78	3.63	3.67	3.81	4.14	3.64	3.6	3.57	3.52	3.6	3.71	0.017937	0.366297	0.056706	-0.315676	-0.209673	-0.21419	0.209728	-0.071001	-0.4537
VVTU29424_at	CB982817	4.58	4.68	4.53	4.16	3.93	4.01	3.62	3.77	4.04	3.73	4.56	4.39	3.78	3.83	3.92	4.36	4.42	4.45	4.73	4.67	4.58	-0.068417	-0.958473	0.285528	0.96631	0.309495	-0.125572	-0.655334	0.435431	1.013547
VVTU29343_at	CD004618	3.76	3.93	3.9	3.78	3.7	3.95	3.98	4.09	4.04	4.01	3.94	3.84	4.02	4.01	3.97	3.85	3.94	4.04	4	4.04	3.95	-0.070451	0.106261	-0.23957	-0.010481	-0.078215	-0.047808	-0.087437	0.162089	-0.101271
VVTU29308_at	CD005066	4.87	4.81	4.31	4.72	4.82	4.59	5.02	4.87	4.97	5.39	4.94	4.73	4.72	4.79	4.9	5.01	5.16	5.01	4.99	4.87	5.13	-0.375877	0.281252	-0.170682	0.204434	0.25111	-0.099819	-0.457877	0.236438	-0.202598
VVTU29293_at	CD005550	4.34	4.21	4.34	4.64	4.27	4.15	4.29	4.31	4.34	4.36	4.05	4.17	4.67	4.61	4.33	4.14	4.34	4.26	4.26	4.2	4.45	0.220262	0.126521	0.08794	-0.289806	-0.290285	0.117728	0.332758	0.113301	-0.28575
VVTU29291_at	CD005556	6.12	6.71	6.12	6.95	7.13	6.81	6.62	6.47	6.67	7.65	7.55	7.29	6.11	7.35	7.24	5.83	6.1	6.24	6.41	6.37	6.14	-1.218837	0.667914	0.693297	-0.692673	-0.792125	-0.913954	-0.395085	-1.585329	-1.242993
VVTU29287_at	CD005624	5.75	6.5	6	6.75	7.08	6.76	6.37	6.13	6.62	6.81	6.55	6.84	5.92	6.6	6.43	5.25	6.12	5.95	6.23	6.25	6.02	-0.345728	0.78344	0.651889	-0.173936	-0.648041	-0.767097	0.007575	-1.032669	-0.881657
VVTU29281_at	CD005715	3.32	3.42	3.45	3.49	3.42	3.76	3.42	3.26	3.47	3.29	3.45	3.47	3.63	3.34	3.3	3.49	3.42	3.53	3.54	3.38	3.54	0.089495	0.118436	0.16746	0.071977	0.023117	0.212722	0.038047	0.122461	-0.107018
VVTU29280_at	CD005820	4.55	4.61	4.59	3.99	3.85	3.9	4.14	4.24	4.53	4.07	4.55	4.37	4.04	4.22	4.19	5.42	5.44	5.1	4.95	4.81	5.4	-0.153885	-0.680795	-0.424875	1.014281	1.080986	0.081188	-0.911334	1.405454	0.94209
VVTU29258_at	CD006530	3.84	3.98	3.8	3.99	3.74	3.92	3.76	3.83	3.68	3.68	3.78	3.81	3.66	3.78	3.89	3.65	4.07	3.75	3.91	3.83	3.57	0.153517	-0.048356	0.142438	-0.026894	0.085299	-0.27514	0.153619	-0.011588	0.077726
VVTU29248_at	CD007048	5.22	5.67	5.44	5.05	5.21	5.43	5.45	5.23	5.46	5.59	5.67	5.64	5.25	5.2	5.3	5.52	5.16	5.55	5.64	5.37	5.39	-0.433332	-0.203938	-0.109232	0.262024	0.096664	0.057971	-0.502086	-0.150446	0.209882
VVTU29243_at	CD007176	6.78	6.9	6.88	6.93	6.7	6.84	6.47	6.61	6.58	6.6	6.29	6.29	6.83	6.68	6.71	6.36	6.26	6.32	6.61	6.38	6.39	0.60284	-0.151633	0.308726	-0.304577	-0.431655	0.082308	0.718869	-0.250076	0.062483
VVTU29220_at	CD008419	3.76	3.67	3.85	3.93	3.64	3.9	3.57	3.6	3.71	3.59	3.64	3.62	3.79	3.98	3.75	3.61	3.94	3.63	3.83	3.64	3.67	0.228728	-0.006446	0.221042	-0.170002	-0.087872	-0.090083	0.283489	0.090528	-0.101214
VVTU29190_at	CD010109	4.48	4.34	4.28	4.68	4.52	4.63	4.51	4.85	4.78	4.67	4.32	4.42	4.53	4.84	4.88	4.66	4.96	4.56	4.65	4.77	4.68	0.13238	0.461465	-0.110148	-0.074864	0.003382	-0.261732	0.099767	0.464738	-0.418233
VVTU29178_at	CD011107	3.7	3.73	3.68	3.81	3.88	3.8	3.67	3.7	3.75	3.76	3.99	3.68	3.97	3.73	4.1	3.7	3.59	3.74	3.62	3.87	3.8	-0.060733	0.121649	0.170016	-0.195242	-0.247376	-0.026652	0.072854	-0.055957	-0.292771
VVTU29176_at	CD011141	4.15	3.84	4.07	3.98	3.96	4	4.32	4.14	3.87	3.65	3.78	3.69	4.2	3.87	3.82	3.99	3.81	4.06	4	4.06	3.94	0.46508	0.065367	-0.248754	0.04647	-0.058594	0.246488	0.32051	0.296061	0.117413
VVTU29145_at	CD011955	4.14	4.39	4.61	4.51	4.27	4.32	4.66	5.07	4.41	4.86	4.08	4.32	4.72	4.59	4.56	5.22	4.88	4.78	4.78	4.66	4.69	0.066766	0.301993	-0.321653	0.079745	0.402033	0.30323	-0.092576	0.742065	-0.169978
VVTU29105_at	CD012047	3.69	3.64	3.67	3.72	3.98	4.27	3.84	3.8	3.78	3.83	3.7	3.62	3.65	3.6	3.79	3.76	3.67	3.82	3.68	3.71	3.67	0.198887	0.350254	0.167364	-0.009598	0.100462	-0.041938	0.211243	-0.05285	-0.200049
VVTU29102_at	CD012055	3.71	3.67	3.62	4.15	3.85	4.06	3.89	3.58	4.09	3.7	3.86	3.72	3.92	4.33	3.97	3.82	4.02	3.6	3.7	3.92	4.02	0.153437	0.411132	0.162034	-0.238794	-0.277833	-0.06004	0.255562	0.178618	-0.546207
VVTU29073_at	CD012132	3.78	3.77	3.99	3.95	4.15	4.02	4.07	4.19	4.26	4.09	3.8	3.84	3.99	4.23	3.74	3.96	4.04	4.16	4	4.04	4.09	0.145698	0.409061	-0.154185	0.044899	0.026337	0.05256	0.077713	0.232095	-0.260109
VVTU29059_at	CD012174	3.53	3.56	3.53	3.5	3.56	3.49	3.82	3.54	3.43	3.72	3.48	3.32	3.52	3.3	3.52	3.53	3.62	3.41	3.72	3.52	3.44	0.098257	-0.156578	0.122811	0.130378	0.040185	0.008708	-0.016087	0.054747	0.053067
VVTU29059_x_at	CD012174	3.62	3.67	3.68	3.64	3.49	3.53	3.53	3.4	3.51	3.63	3.38	3.56	3.5	3.6	3.47	3.58	3.7	3.54	3.53	3.49	3.45	0.070923	0.069461	-0.06765	-0.063709	0.130865	-0.007146	0.123044	-0.02923	0.12964
VVTU29049_at	CD012194	4.17	4.14	3.81	4.39	4.24	4.3	4.1	4.29	4.3	3.93	4	4.27	4.1	4.3	4.33	3.97	4.01	4.15	4.19	4.23	3.9	0.190785	0.342771	0.043214	-0.162646	-0.191029	-0.225781	0.263814	0.002453	-0.317582
VVTU29032_at	CD012238	4.42	4.03	3.89	4.18	3.99	4.16	4.47	4.34	3.86	4.08	3.64	3.91	4.04	3.97	4	4.25	4.01	4.17	4.02	3.57	3.93	0.402804	0.124356	-0.199391	-0.223236	0.299382	0.159676	0.459854	0.005758	0.095586
VVTU28964_at	CD013705	4.16	3.73	3.84	3.64	3.52	3.71	3.71	3.75	3.67	3.87	3.63	3.76	3.8	3.56	4.08	3.7	3.67	3.85	3.83	3.69	3.61	0.004653	-0.313355	-0.074705	-0.129593	-0.010241	-0.156395	0.062428	-0.052569	0.238088
VVTU28908_at	CD712303	5.04	4.64	4.83	4.67	4.68	4.87	4.98	4.8	4.57	4.93	4.44	4.61	4.72	4.81	4.48	4.82	4.69	4.97	4.28	4.71	4.71	0.202029	-0.061962	-0.061777	-0.169829	0.24276	0.161789	0.270532	-0.071354	0.136068
VVTU28907_at	CD712305	4.52	4.56	4.41	4.84	4.46	4.52	4.62	4.89	4.84	4.87	5.19	4.98	4.36	4.69	4.76	4.75	4.54	4.48	4.79	4.75	4.52	-0.613668	0.281384	-0.096193	0.107953	-0.072083	-0.154007	-0.533888	-0.319052	-0.294345
VVTU28861_at	CD712485	4.3	4.16	4.11	4.22	4.52	4.11	4.53	4.9	4.3	4.44	4.3	4.08	4.3	4.51	4.57	4.41	4.25	4.41	4.24	4.16	4.04	0.060795	0.373216	-0.327257	-0.394354	0.048643	-0.114586	0.259452	-0.011348	-0.310854
VVTU28852_at	CD712512	4.37	4.6	4.1	4.67	4.61	4.45	4.76	4.46	4.28	4.43	4.21	4.24	4.43	4.63	4.39	4.81	4.52	4.44	4.38	4.34	4.52	0.290864	0.310814	0.065486	-0.098141	0.158662	0.189392	0.28362	0.249137	-0.229809
VVTU28838_x_at	CD712572	4.21	4.27	3.8	4.05	4.66	4.17	4.07	4.44	4.46	4.21	4.76	4.44	4.06	4.73	4.41	4.1	4.48	4.49	4.38	4.15	4.58	-0.366592	0.277268	-0.016398	-0.065598	-0.038104	-0.390269	-0.27399	0.033251	-0.384826
VVTU28820_at	CD712848	3.72	3.76	3.83	3.82	3.9	4.07	3.52	3.66	3.79	3.51	3.62	3.58	3.92	3.59	3.91	3.62	3.76	3.68	3.65	3.57	3.76	0.379112	0.061141	0.268542	-0.186751	-0.063805	0.010667	0.438907	0.03077	-0.084318
VVTU28811_at	CD713161	4.11	3.66	4.09	3.89	3.9	3.68	4.02	3.82	3.78	3.66	3.71	3.84	3.65	3.72	3.83	4.02	3.85	3.8	3.92	3.96	3.69	0.211927	-0.115905	-0.088576	0.139097	0.139809	-0.020648	0.081422	0.117155	0.261443
VVTU28799_at	CD713710	3.99	3.83	3.95	4.02	4.2	4.12	3.89	4.13	3.91	4.27	3.88	3.8	3.93	4.28	3.9	4.09	3.98	3.98	3.85	3.75	3.98	0.081652	0.226826	0.207118	-0.235902	0.050964	0.068083	0.229171	-0.0901	-0.281601
VVTU28782_at	CD714724	3.73	3.41	3.63	3.89	3.62	3.67	3.95	3.61	3.6	3.68	3.85	3.43	3.76	3.81	3.75	3.64	3.53	3.57	3.73	3.73	3.45	0.046075	0.235523	0.012307	-0.154405	-0.199272	0.008115	0.132503	-0.024434	-0.281782
VVTU28776_at	CD715124	4.07	4.09	4.18	4.11	4.22	4.23	4.06	4.38	4.53	4.16	4.15	4.07	4.37	4.18	4.24	4.51	4.26	4.23	3.96	4.27	4.13	0.099181	0.217221	-0.161274	-0.191272	0.160374	0.235935	0.168485	0.147267	-0.165673
VVTU28774_at	CD715146	4.05	4.19	4.11	4.05	4.05	4.01	4.17	4.13	3.95	4.17	3.8	3.74	4.12	4.28	3.95	4.2	4.22	4.28	4.11	4.12	3.91	0.279766	-0.017515	-0.033708	-0.119629	0.185163	0.046787	0.262539	0.274319	0.043907
VVTU28772_at	CD715232	4.44	4.23	4.31	4.1	3.95	4.35	4.47	4.57	4.18	4.35	4.46	4.11	4.37	4.13	4.56	4.55	4.18	4.71	4.33	4.47	4.11	-0.065942	-0.067559	-0.312163	-0.071174	0.224885	-0.022375	-0.062028	0.182326	0.11892
VVTU28761_at	CD715679	4.24	4.27	4.09	4.25	4.45	4.07	4.53	4.57	4.1	4.31	4.26	4.34	4.5	4.16	4.14	4.78	4.36	4.65	4.29	4.4	4.15	-0.054643	0.211422	-0.154878	-0.012479	0.427616	0.371926	-0.07007	0.250757	-0.097188
VVTU14745_s_at	CD715820	3.56	3.63	3.63	4.18	4.09	4.01	3.77	3.64	3.97	4.72	4.36	4.09	3.62	4.1	4.06	3.48	3.67	3.56	3.82	3.81	3.57	-0.748538	0.532544	0.554715	-0.280324	-1.050367	-0.167848	-0.352292	-0.843758	-0.815541
VVTU35894_s_at	CD715820	6.42	7.17	6.89	7.49	7.61	7.41	6.78	6.99	7.3	8.65	8.26	7.32	7.21	7.51	7.4	6.52	6.35	6.66	6.94	7.21	7.12	-1.287895	0.691264	0.936621	-0.224852	-0.373523	-0.384322	-0.679597	-1.428221	-1.310113
VVTU28754_at	CD715828	3.78	3.59	3.55	3.64	3.68	3.83	3.74	3.84	3.79	3.65	3.69	3.51	3.63	3.56	3.7	3.71	3.79	3.73	3.63	3.71	3.62	0.136708	0.176964	-0.115024	0.007647	0.151078	-0.042902	0.10279	0.1005	-0.026028
VVTU28742_at	CD716130	3.91	4.19	4.04	3.74	3.8	3.8	3.8	3.81	3.81	3.88	3.83	3.72	3.79	3.76	3.74	3.84	3.89	4.07	3.95	3.62	3.7	0.117712	-0.318065	-0.00052	-0.041482	0.250137	-0.020219	0.121174	-0.063484	0.356375
VVTU28739_at	CD716753	3.87	3.91	3.77	3.99	3.9	4.15	3.93	4.02	3.9	3.87	4.09	3.78	4.08	4.05	3.78	4.02	3.64	4.17	3.7	3.83	3.91	0.052814	0.204771	0.062263	-0.203594	0.018359	0.251018	0.174758	-0.054962	-0.235142
VVTU28718_at	CD717263	5.92	5.81	5.69	5.69	5.62	5.64	5.66	5.96	5.7	6.02	5.44	5.62	5.87	5.88	5.48	6.01	6.15	5.85	5.84	5.62	5.45	0.084577	-0.078121	-0.085212	-0.16682	0.40478	0.204533	0.136669	0.134827	0.106533
VVTU28714_at	CD717464	3.72	3.64	3.86	3.62	3.85	3.62	3.66	4.1	3.7	3.74	3.65	3.61	3.91	3.63	3.73	3.74	3.94	3.87	3.75	3.62	3.71	0.117433	0.057886	-0.130833	-0.10241	0.173719	0.063292	0.133768	0.13454	0.011869
VVTU14563_x_at	CD717715	4.38	4.4	4.28	4.01	3.87	3.92	4.27	3.76	3.65	4	4.07	3.9	3.96	4	3.86	4.02	3.76	3.97	3.76	3.83	3.71	0.131459	-0.577393	0.049682	-0.21683	0.05053	0.125173	0.262708	-0.409358	0.492586
VVTU28691_at	CD718531	4.51	4.1	4.26	4.02	4.01	4.06	3.86	3.95	4.1	4.14	4.16	3.94	3.75	4.37	4.01	3.99	3.94	3.87	4.2	3.96	4.16	0.064527	-0.370121	0.106649	0.078144	-0.212063	-0.156544	0.018542	-0.141378	0.27938
VVTU28683_at	CD718788	4.19	4.07	4.02	4.07	3.95	4.1	4.27	3.89	4.26	4.6	4.19	4.19	4.17	4.07	4.13	4.3	3.94	4.05	4.2	4.25	4.09	-0.343284	0.031852	-0.019115	0.077659	-0.083886	0.153838	-0.317742	-0.127374	-0.10604
VVTU28661_at	CD720151	4.79	4.41	4.78	4.25	4.67	4.48	4.48	4.34	4.16	5.27	7.31	7.48	4.44	4.31	4.28	4.42	4.23	4.25	4.1	4.22	4.11	-3.312205	-0.553	0.491265	-0.254128	0.041006	0.192367	-2.281536	-2.934104	-0.271218
VVTU28641_at	CD721461	4.18	3.76	3.99	4.05	4	3.75	4.14	3.97	3.93	3.94	3.73	3.8	3.81	3.72	4.01	3.88	3.95	3.92	3.86	3.99	4.19	0.221791	0.049181	-0.099544	0.189775	0.006615	-0.088189	0.061739	0.1753	0.118637
VVTU28638_at	CD721664	4.11	3.99	3.96	4.47	4.14	4.5	4.13	4.31	4.26	4.35	4.05	4.14	4.5	4.09	4.29	4.28	4.46	4.11	4.44	4.09	4.29	0.077103	0.444932	0.176883	-0.025923	0.006066	0.148304	0.080278	0.214433	-0.424498
VVTU16452_at	CD798400	8.28	8.36	8.41	7.89	7.78	7.65	7.28	7.31	7.61	7.34	7.94	7.97	7.74	7.93	7.92	7.48	7.69	7.73	7.95	7.86	7.84	0.223035	-1.056508	0.450026	0.034097	-0.324158	-0.24635	0.172754	-0.182868	0.732998
VVTU28523_at	CD798576	6.9	7.31	7.19	7.33	7.32	7.47	7.04	7.13	7.33	7.22	7.3	7.29	7.87	7.74	7.6	6.78	6.74	6.86	6.72	6.81	6.96	-0.028602	0.211939	0.263428	-1.06205	-0.792152	0.146024	0.648413	-0.665961	-0.757927
VVTU28494_at	CD799281	4.23	4.13	4.12	4.3	3.99	4.17	4.08	4.36	4.34	5.17	4.28	4.33	4.18	4.13	4.57	4.22	4.26	4.47	4.42	4.21	5.04	-0.56195	0.136149	0.097325	0.318998	-0.096572	-0.192598	-0.648756	0.07285	-0.231557
VVTU28449_at	CD799848	3.75	3.56	3.66	3.7	3.67	3.56	3.5	3.61	3.88	3.75	3.68	3.53	3.79	3.57	3.82	3.51	3.8	3.58	3.68	3.78	3.93	0.019872	0.03846	0.024353	0.084164	-0.167471	-0.069612	-0.046999	0.153655	-0.071383
VVTU28443_x_at	CD799913	3.84	3.77	3.78	3.89	3.65	3.92	3.77	4	3.81	4.13	3.92	3.86	3.89	4.27	3.68	3.85	3.76	3.85	3.79	3.89	3.8	-0.200851	0.09636	0.034699	-0.154473	-0.150235	0.086542	-0.070923	-0.11834	-0.251319
VVTU28432_at	CD799994	4.73	4.45	4.28	4.2	4.26	4.15	4.37	4.72	4.06	4.28	4.21	4.27	4.6	4.46	4.21	4.87	4.58	4.54	4.52	4.14	4.25	0.137394	-0.244936	-0.218918	-0.169943	0.379168	0.395128	0.146059	0.287414	0.244097
VVTU28398_x_at	CD801065	3.71	3.55	3.78	3.97	4.33	4.24	3.79	3.67	3.91	3.67	3.9	3.71	4.11	3.98	4.25	3.63	3.77	3.69	3.73	3.75	3.75	0.249105	0.451998	0.397701	-0.436169	-0.346285	-0.112289	0.496452	-0.081433	-0.623042
VVTU5819_at	CD801312	7.8	7.76	7.78	7.34	7.58	7.59	7.84	8.01	7.83	7.75	7.32	7.62	7.02	7.1	7.14	7.77	7.67	7.67	7.39	7.42	7.3	0.185642	-0.09543	-0.475016	0.289836	0.692988	0.011089	0.017768	-0.245405	0.662005
VVTU7201_at	CD801412	4.53	4.43	4.53	5.05	5.27	4.87	4.76	4.78	4.57	4.81	4.78	4.52	4.86	4.71	5.19	4.85	5.04	5.07	4.97	5.06	5.1	0.149681	0.608215	0.431753	0.133962	0.042329	-0.239967	0.028978	0.577256	-0.59989
VVTU28356_at	CD801425	4.09	4.24	3.91	4.6	4.87	4.39	4.06	4.16	4.48	4.23	4.53	4.2	4.65	4.66	4.44	3.82	4.27	4.04	4.26	4.22	4.07	0.055983	0.528607	0.466183	-0.466381	-0.520782	-0.097219	0.376142	-0.25898	-0.795761
VVTU28354_at	CD801434	3.5	3.56	3.48	3.7	3.78	3.67	3.63	3.59	3.74	3.81	3.68	3.58	3.72	3.58	3.69	3.61	3.62	3.66	3.59	3.63	3.56	-0.068598	0.279199	0.119248	-0.090411	-0.004596	0.021021	0.017571	-0.057781	-0.295788
VVTU12569_x_at	CD801525	5.01	4.97	4.88	5.77	4.81	5.03	4.66	4.95	5.34	10.17	10.06	10.14	5.03	4.48	5.13	5.6	5.91	6.27	9.54	9.55	9.5	-7.442477	0.111343	1.608488	5.798734	-1.3067	-0.48441	-9.31673	-0.337725	-1.018346
VVTU40438_at	CD801525	6.88	6.66	6.59	7.03	6.68	6.83	7.1	6.83	6.39	7.17	6.52	6.89	6.98	6.79	6.68	7.02	7.05	6.61	6.79	6.68	6.91	-0.090756	0.209925	0.142661	-0.044358	0.101078	0.288338	-0.042604	0.042901	-0.251138
VVTU7198_at	CD802217	4.06	4.21	4.36	4.56	4.78	4.65	4.42	4.65	4.74	4.46	4.34	4.21	4.38	4.55	4.77	4.63	4.5	4.36	4.31	4.22	4.41	0.2411	0.641025	0.05401	-0.323734	0.063071	-0.090127	0.39875	0.081678	-0.555522
VVTU28268_at	CF074523	4.96	4.84	4.65	5.09	4.67	4.64	4.97	5.03	4.69	4.71	4.37	4.56	4.72	4.71	4.46	5.04	4.68	5.04	4.75	4.51	4.69	0.428232	0.116733	-0.133556	-0.008367	0.37535	0.26939	0.345608	0.188858	0.146425
VVTU28243_at	CF074628	4.86	5.05	4.88	4.74	5.01	4.89	4.96	4.87	4.82	5.28	4.69	4.84	4.94	4.71	4.76	5.15	4.91	4.86	4.94	4.86	5.04	-0.022702	-0.021405	0.056894	0.167417	0.139928	0.26735	-0.111195	0.054472	0.079378
VVTU28238_x_at	CF074644	7.28	7.69	7.29	8.32	8.33	8.18	8.11	8.14	8.42	8.61	8.03	8.18	8.01	8.57	8.51	7.67	8.03	7.64	7.93	7.98	7.86	-0.434003	1.216749	0.172683	-0.250901	-0.778831	-0.816834	0.003075	-0.302401	-1.425958
VVTU9103_s_at	CF074644	8.01	8.69	7.87	9.08	9.15	8.84	8.79	9.19	9.24	9.53	9.33	9	8.12	9.24	9.13	7.99	8.14	8.36	8.6	8.74	8.46	-0.78975	1.24445	0.116923	-0.521221	-0.545015	-0.429097	-0.355935	-0.968366	-1.320191
VVTU28223_at	CF074707	5.6	5.38	5.45	5.42	5.4	5.26	5.69	5.46	5.4	5.83	5.25	5.46	5.55	5.22	5.51	5.98	5.76	5.69	5.49	5.41	5.36	-0.090308	0.000947	-0.111441	-0.044248	0.54611	0.206436	-0.078754	0.17879	0.082642
VVTU16366_at	CF074734	5.36	5.48	5.08	5.4	5.26	5.71	5.39	5.32	5.15	5.43	5.3	5.33	5.48	5.36	5.36	5.43	5.6	5.79	5.37	5.2	5.74	0.038019	0.12126	0.188806	0.004542	0.270017	0.023879	0.012449	0.276871	-0.130442
VVTU31209_at	CF201014	4.21	4.34	4.29	4.26	4.4	4.8	4.4	4.4	4.07	4.37	4.41	4.18	4.42	4.51	4.67	4.5	4.84	4.45	4.31	4.33	4.42	0.092876	-0.199732	0.247383	1.028928	-1.097744	0.014101	0.197213	0.234766	-0.263344
VVTU31209_x_at	CF201014	4.88	4.78	4.98	4.74	4.97	4.59	4.93	4.38	4.5	5	4.61	4.57	4.74	4.94	5.04	4.84	4.94	4.8	4.5	4.66	4.66	0.087557	0.17025	0.205127	-0.39194	0.121301	-0.156937	0.30407	-0.07465	-0.004652
VVTU33196_x_at	CF201014	9.57	8.95	8.68	10.46	10.42	10	11.46	10.25	10.39	8.99	9.35	10.31	10.69	10.5	10.52	10.04	10.18	10.2	10.97	11.25	11.85	0.509615	1.99539	-0.836229	-0.251514	0.214721	-0.17381	-0.420777	2.395226	-1.573207
VVTU19102_s_at	CF201793	10.89	10.86	10.85	10.18	10.07	10.26	11.07	11.07	11.1	10.69	11.07	11.35	10.3	9.91	10.37	11.28	11.13	11.08	11.66	11.68	11.72	-0.671583	-0.396418	-1.034269	1.799949	0.470905	0.075114	-1.737755	0.974371	1.02376
VVTU29713_x_at	CF202031	4.77	4.31	4.44	4.42	5.04	5.05	5.35	5.14	5.24	5.12	5.28	4.82	4.55	4.92	4.89	5.14	4.95	5.31	4.46	4.8	4.34	-0.403175	0.718857	-0.49793	-0.371614	0.626852	-0.176788	-0.104657	-0.222542	-0.474634
VVTU13720_x_at	CF202064	5.41	5.49	4.98	6.98	7.4	7.04	5.56	5.38	5.84	5.85	5.59	5.33	6.88	7.46	7.17	5.44	5.75	5.52	5.54	5.47	5.63	0.89983	1.621142	1.709954	-1.921306	-1.266815	-0.322188	1.962638	-0.140671	-2.556322
VVTU14605_at	CF202132	5.59	5.2	5.6	5.61	5.25	5.41	5.77	5.65	5.74	5.69	6.06	6.07	5.73	5.61	5.35	5.89	5.81	5.71	5.8	5.96	5.77	-0.665059	0.148752	-0.279016	0.322673	0.130587	0.257542	-0.768976	0.139675	-0.14939
VVTU30258_x_at	CF202744	5.19	5.12	5.26	5.4	5.6	5.63	5.58	5.02	5.18	5.69	5.38	5.81	6.13	6.19	5.58	5.05	6.3	5.48	5.56	5.66	5.81	-0.120841	-0.208905	-0.102228	-0.370385	-0.3515	-0.126004	-0.144397	0.328452	-0.847877
VVTU33661_x_at	CF202744	3.5	3.49	3.61	3.38	3.27	3.27	3.44	3.52	3.34	3.45	3.55	3.49	3.61	3.34	3.58	3.49	3.37	3.54	3.45	3.38	3.39	-0.379897	0.317986	0.369273	-0.131458	0.008785	0.071134	-0.040643	-0.056037	0.112056
VVTU3945_s_at	CF202744	10.05	9.49	8.91	9.62	9.16	9.15	12.05	10.37	10.8	8.31	8.89	9.11	9.82	9.06	8.85	10.01	10.32	10.09	9.65	9.66	10.22	1.334426	0.957047	-2.57398	0.656727	0.858395	0.581382	0.478412	1.59095	0.6077
VVTU25425_x_at	CF202745	3.41	3.34	3.54	3.48	3.66	3.56	3.56	3.44	3.43	3.56	3.41	3.41	3.46	3.44	3.37	3.48	3.41	3.39	3.51	3.52	3.54	-0.046047	0.115049	-0.159682	0.121478	-0.074862	0.085317	0.002718	0.032617	-0.122535
VVTU33139_x_at	CF202745	5.77	5.35	5.49	5.22	5.87	5.52	6.14	5.57	5.27	5.81	5.45	5.55	5.6	5.75	5.66	5.84	5.99	5.73	5.39	5.44	5.37	0.06762	0.171971	0.117714	-0.379424	0.413779	-0.01556	0.157267	0.034117	-0.122194
VVTU30412_at	CF207029	5.39	6.05	5.38	7.15	6.88	6.88	6.4	6.51	6.72	7.23	6.9	6.67	6.52	7.3	6.89	6.04	6.66	6.3	6.58	6.42	6.3	-0.760708	1.678589	0.669448	-0.568587	-0.511785	-0.513662	-0.197745	-0.337148	-2.050423
VVTU28205_at	CF207102	4.34	4.85	4.12	3.68	4.16	4.06	4.47	4.11	4.8	4.72	5.15	4.71	4.14	4	3.99	4.21	4.33	4.7	4.5	4.61	4.49	-0.932238	-0.371	-0.456596	0.573665	0.218583	-0.05469	-1.097926	-0.292575	0.464783
VVTU28196_at	CF207175	4.2	4.52	4.3	4.5	4.77	4.4	4.27	4.45	4.45	4.4	4.38	4.29	4.46	4.46	4.74	4.3	4.29	4.23	4.37	4.22	4.05	0.148813	0.23139	0.21124	-0.410396	-0.163188	-0.143124	0.395489	-0.214804	-0.337718
VVTU21198_s_at	CF207184	7.7	7.37	7.71	7.79	7.54	7.61	8.17	8.55	7.89	7.7	7.15	7.4	7.59	7.84	7.75	8.22	7.82	8.26	7.81	7.52	7.81	-0.071258	0.226291	-0.256348	-0.328603	-0.037839	-0.171919	0.350686	0.663424	-0.066669
VVTU28193_at	CF207184	3.35	3.3	3.3	3.39	3.27	3.38	3.62	3.55	3.55	3.47	3.34	3.49	3.23	3.52	3.56	3.58	3.55	3.63	3.76	3.47	3.44	0.380919	0.241692	0.262255	0.125952	0.152306	-0.204481	-0.176271	0.312292	-0.101111
VVTU28193_s_at	CF207184	7.51	7.22	7.13	7.42	7.27	7.5	8.02	8.24	7.71	7.33	6.92	7.17	7.46	7.58	7.48	8.08	7.8	8.03	7.41	7.2	7.5	0.496212	0.529056	-0.713051	-0.12554	0.50493	0.157325	0.44206	0.708717	-0.126233
VVTU28193_x_at	CF207184	3.52	3.44	3.53	3.83	3.51	3.95	3.4	3.41	3.72	3.45	3.29	3.38	3.52	3.53	3.85	3.45	3.49	3.5	3.29	3.41	3.41	0.504468	0.602544	-0.806936	-0.061089	0.526706	0.044892	0.533313	-0.045217	-0.252658
VVTU39611_s_at	CF207184	7.53	7.22	7.45	7.53	7.4	7.58	8.15	8.56	7.71	7.3	7.15	7.41	7.72	7.75	7.63	8.13	7.79	8.19	7.83	7.47	7.59	0.453119	0.615272	-0.868642	-0.230066	0.723989	0.143616	0.322322	0.808048	-0.172687
VVTU28159_at	CF207599	4.9	5.19	4.93	5.84	5.29	5.52	4.86	5.38	5.48	5.8	5.12	4.85	5.42	5.51	5.77	5.16	5.62	5.11	5.54	5.19	5.36	0.111754	0.651816	0.492682	-0.238703	-0.225791	-0.297756	0.245386	0.215485	-0.807983
VVTU28076_at	CF209123	4.25	4.46	4.36	4.9	4.43	4.69	4.48	4.4	4.51	4.41	4.46	4.12	5.09	4.85	4.7	4.56	5.23	4.1	4.4	4.5	4.47	0.294129	0.361471	0.246764	-0.523358	-0.1172	0.163093	0.512928	0.313084	-0.592602
VVTU28070_at	CF209169	3.95	4.01	3.83	4.31	4.16	4.13	4.17	4.18	4.31	4.1	4.18	3.88	4.42	4.47	4.28	4.25	4.27	4.18	4.21	4.14	4.18	0.085334	0.432322	-0.018608	-0.259887	-0.105318	0.082573	0.181822	0.31813	-0.523929
VVTU28026_at	CF209724	5.25	4.97	5.16	5.09	5.22	5.16	5.12	5.34	5.16	5.14	5.08	4.85	5.23	5.16	5.13	5.48	5.16	5.26	5.05	5.05	5.16	0.218076	0.112633	-0.061052	-0.126641	0.20891	0.222363	0.229352	0.2014	-0.045041
VVTU28004_at	CF209946	5.37	5.32	5.49	5.53	5.27	5.48	5.42	5.7	5.51	5.74	5.32	5.29	5.66	5.13	5.61	5.89	5.58	5.48	5.46	5.34	5.47	0.012256	0.189632	-0.073129	-0.067595	0.293568	0.279055	0.032062	0.161937	-0.104687
VVTU27979_at	CF210106	6.87	7.41	6.84	7.51	6.95	7.13	6.8	7.04	7	7.65	7.83	7.63	6.63	7.4	7.42	6.79	6.92	7.21	7.49	7.4	7.25	-0.892668	0.07563	0.510765	0.287617	-0.361437	-0.654172	-0.828241	-0.44502	-0.375964
VVTU16313_at	CF210439	4.98	5.32	5.1	6.38	6.52	7	5.52	6.01	6.26	6.01	5.9	5.52	6.38	6.14	5.68	7.37	7.39	7.45	7.46	7.36	7.46	0.24603	1.653885	0.783125	1.578247	1.008931	0.394349	-0.896806	2.852136	-1.214412
VVTU27933_at	CF210893	4.68	4.34	4.33	4.55	4.59	4.42	4.66	4.66	4.46	4.76	4.5	4.26	4.54	4.48	4.48	5.18	4.67	4.7	4.58	4.56	4.69	0.026311	0.201879	-0.048069	0.11036	0.398782	0.314692	-0.080088	0.383219	-0.085253
VVTU27926_at	CF210948	3.77	3.7	3.76	3.54	3.77	3.71	3.85	3.85	3.73	3.68	3.65	3.73	3.93	3.72	3.94	3.8	3.78	3.81	3.73	3.72	3.73	0.059998	0.010227	-0.178914	-0.177346	-0.006309	0.029393	0.11781	0.129231	-0.038962
VVTU27860_at	CF212389	4.11	3.91	4.08	4.63	4.32	4.55	4.15	4.14	4.17	4.42	4.07	4.3	4.26	4.38	4.28	4.28	4.28	4.14	4.44	4.2	4.41	-0.059786	0.333783	0.070347	0.055212	-0.133084	0.013491	0.019026	0.129774	-0.532346
VVTU27860_x_at	CF212389	3.96	4.03	3.98	4.3	3.89	4.51	4.13	4.04	4.37	4.2	4.2	4.15	4.26	4.01	4.17	3.99	4.37	4.08	4.08	4.12	4.3	0.026594	0.473777	0.438987	0.012536	-0.009794	-0.023133	-0.04263	0.040765	-0.300399
VVTU27840_at	CF212915	4.88	4.75	4.75	5.07	5.25	5.06	5.37	5.48	5.12	5.05	4.95	4.83	5.13	5.06	5.1	5	5.06	5.55	5.35	5.26	5.46	0.16527	0.642695	-0.26999	0.301206	0.001184	-0.104386	-0.094725	0.642949	-0.377007
VVTU27791_s_at	CF214191	11.33	11.3	11.25	10.41	10.58	10.8	11.01	10.95	10.91	11.15	11.5	11.56	10.57	10.43	10.8	11.11	11.27	11.08	11.01	10.95	10.87	-0.729459	-0.769725	-0.339367	0.372165	0.590874	-0.109747	-0.804524	-0.444714	0.87174
VVTU7153_at	CF369072	5.39	5.08	5.3	5.5	5.52	5.48	5.41	5.53	5.29	5.22	4.87	4.86	5.42	5.22	5.4	5.17	5.4	5.22	5.01	4.86	4.87	0.634596	0.35061	0.039848	-0.554963	0.160334	-0.012896	0.872073	-0.096214	-0.20854
VVTU27675_at	CF371758	6.65	6.47	6.49	6.13	6.06	6.2	5.57	5.58	5.91	5.7	5.5	5.58	5.81	5.72	5.57	5.85	5.99	5.58	6.42	6.22	6.21	0.904676	-0.821642	0.458376	0.729693	-0.21435	0.111348	0.331039	0.311145	0.989183
VVTU27672_at	CF371795	4.34	4.42	4.5	4.46	4.38	4.5	4.22	4.57	4.49	4.76	4.18	4.28	4.54	4.59	4.5	4.55	4.66	4.53	4.54	4.54	4.63	0.07693	0.085982	0.104334	0.016248	0.023328	0.007278	0.024895	0.297125	-0.136273
VVTU27653_at	CF372116	6.09	5.44	5.62	6.43	6.13	6.5	7.05	7.04	7.18	7.16	7.13	7.01	7.23	6.95	6.77	7.46	7.54	7.32	7.7	7.89	7.72	-1.221872	1.384761	-0.756172	0.951404	0.130265	0.251368	-1.779767	1.752271	-1.301327
VVTU27632_at	CF372436	4.36	4.34	4.21	4.46	4.39	4.3	4.41	4.42	4.06	4.12	4.06	4.4	4.39	4.34	4.09	4.6	4.49	4.6	4.33	4.51	4.38	0.216764	0.087152	0.069358	0.127489	0.296342	0.205461	0.072819	0.395916	0.013081
VVTU27601_at	CF372868	6.2	6.51	6.44	6.91	6.48	6.63	7.15	7.12	6.42	6.84	6.33	6.3	6.34	6.59	6.45	6.79	6.73	6.45	7.08	6.91	7.65	0.209394	0.645077	-0.245187	0.925675	-0.195305	0.050349	-0.420813	0.846343	-0.226163
VVTU16211_at	CF373050	7.57	7.83	7.7	7.96	7.94	8.14	7.28	7.5	7.72	6.86	6.8	7.04	7.79	7.74	7.77	7.39	7.46	7.57	6.67	6.75	6.75	1.345886	0.137883	0.411859	-1.312122	0.215835	0.022646	1.930785	-0.341849	-0.152067
VVTU27595_at	CF373077	5.66	5.58	5.41	5.9	5.78	5.9	6.51	6.24	5.79	5.7	5.37	5.53	5.87	5.59	5.84	6.36	5.64	6.42	5.87	5.91	5.79	0.421645	0.701649	-0.47771	0.084382	0.466965	0.240801	0.230357	0.680473	-0.249847
VVTU7132_s_at	CF403174	7.93	8.31	8.18	8.94	9.04	8.68	8.57	8.73	8.74	8.95	9.39	8.95	8.69	8.88	8.56	8.42	8.42	8.6	8.74	8.89	8.69	-0.765018	0.91973	0.368386	0.0919	-0.384289	-0.039555	-0.604071	-0.301295	-1.081041
VVTU8171_at	CF403178	8.85	8.81	8.73	9.35	9.12	9.13	8.86	8.52	8.38	8	8.42	8.73	9.32	9.47	9.54	8.89	8.89	8.87	8.98	8.94	8.96	0.798149	0.179371	0.540908	-0.564961	-0.489669	-0.129568	0.917553	0.679731	-0.559107
VVTU27548_at	CF403333	3.96	3.85	3.96	4.4	4.06	4.02	4.09	3.97	4.01	4	3.99	3.92	4.02	4.21	4.14	4.33	3.99	3.93	3.89	4.02	3.82	0.126254	0.295192	0.172851	-0.26336	0.054585	0.096586	0.266695	0.019197	-0.342752
VVTU27541_x_at	CF403380	4.96	4.9	4.99	4.95	5.01	4.89	5.8	5.78	5.41	5.09	4.69	4.91	5.34	5.03	5.42	5.85	5.43	5.86	5.31	5.22	5.16	0.293565	0.533034	-0.905161	-0.082561	0.668956	0.139491	0.146054	0.912877	-0.11317
VVTU27526_at	CF403553	4.55	4.39	4.06	4.8	4.76	4.7	5.27	4.77	5.2	4.52	4.61	4.49	5	4.87	4.56	4.4	4.7	4.49	5.17	5.05	4.95	0.183436	0.838093	-0.48515	0.336975	-0.560663	0.081143	-0.102621	0.593725	-0.596302
VVTU7121_at	CF403809	8.45	8.29	8.48	7.12	7.17	6.96	6.13	6.25	6.41	11.06	10.77	10.51	5.98	6.29	6	6.27	6.39	6.16	8.11	8.37	8.42	-4.951473	-2.452389	2.051643	2.779213	-1.110106	-0.183914	-5.147864	-4.025537	1.390923
VVTU2864_s_at	CF403892	9.67	9.62	9.73	9.64	9.63	9.59	9.13	9.25	9.37	9.78	9.85	10.06	9.2	9.31	9.3	9.53	9.33	9.38	10.75	10.96	11.03	-0.477577	-0.317533	0.555658	2.073249	-0.813507	-0.071584	-1.619576	0.837798	0.353069
VVTU27494_at	CF404052	5.91	5.84	5.71	5.69	5.57	5.6	5.18	5.57	5.49	5.62	6.08	5.81	5.64	5.56	5.84	5.72	5.72	5.6	6.23	5.86	6.13	-0.276812	-0.419415	0.323472	0.497647	-0.213939	-0.082908	-0.534676	0.214336	0.233965
VVTU8249_s_at	CF404110	9.92	9.88	9.91	9.88	9.89	9.85	8.39	8.22	8.42	9.49	9.56	10.03	9.65	9.38	9.31	9.69	9.75	9.7	9.63	9.6	9.64	-0.143682	-1.061015	1.915799	0.184513	0.25218	0.20495	-0.130252	-0.169635	0.367779
VVTU27477_at	CF404179	4.45	4.44	4.4	4.78	4.79	4.83	4.95	4.56	4.6	4.64	4.29	4.21	4.78	4.59	4.57	4.31	4.17	4.55	3.89	3.98	4.36	0.419813	0.515584	0.064084	-0.708417	-0.09949	0.1712	0.824872	-0.435374	-0.482002
VVTU27468_at	CF404249	4.36	4.82	4.55	5.27	4.71	5.07	4.84	4.85	5.04	5.19	4.59	4.61	4.74	4.93	5.1	4.56	4.95	4.77	4.78	4.84	4.82	0.093719	0.624451	0.198774	-0.143888	-0.140859	-0.349413	0.187476	0.047408	-0.601468
VVTU27451_at	CF404357	4.53	4.33	4.4	4.56	4.25	4.42	4.42	4.56	4.6	4.21	4.09	4.46	4.37	4.32	4.34	4.7	4.61	4.84	4.42	4.38	5.03	0.281393	0.096367	-0.179711	0.282806	0.353542	0.10589	0.007088	0.588076	0.143268
VVTU27433_at	CF404553	5.87	6.02	6.02	5.85	5.78	5.7	5.74	5.92	5.73	5.75	5.56	5.51	5.84	5.97	5.76	6.09	5.72	6.05	5.86	5.57	5.73	0.378549	-0.197952	-0.016433	-0.186551	0.205865	0.158486	0.387754	0.188619	0.21189
VVTU27407_at	CF404702	6.92	6.85	6.69	6.75	6.91	6.64	7.16	7.15	6.72	6.9	6.28	6.62	6.98	6.5	6.52	7.4	6.82	7.11	6.66	6.52	6.92	0.366216	0.154962	-0.307599	-0.001308	0.578129	0.574398	0.265461	0.32616	0.165234
VVTU27406_at	CF404706	5.29	5.27	5.02	5.23	5.2	5.28	5.2	5.17	5.27	5.26	5.13	5.28	5.17	5.44	5.12	5.28	5.93	5.54	5.52	5.41	5.31	-0.001252	0.069459	0.037034	0.154711	0.371937	-0.216745	-0.139553	0.461646	-0.01855
VVTU27404_at	CF404713	4.48	4.47	4.31	4.32	4.43	4.48	4.88	4.72	4.44	4.5	4.24	4.4	4.33	4.37	4.38	4.72	4.62	4.81	4.67	4.41	4.72	0.141285	0.195388	-0.353769	0.256207	0.351863	0.01435	-0.083648	0.435905	0.101605
VVTU38160_at	CF404767	9.65	8.59	8.67	9.09	8.88	8.88	8.97	10.01	9.32	8.83	8.5	8.6	8.87	8.77	8.89	8.91	8.79	9.35	9.03	9.05	9.03	0.622026	0.355969	-0.650943	0.214075	0.136403	-0.060449	0.335873	0.452074	0.177865
VVTU27396_at	CF404771	5.16	4.94	5.01	5.38	5.22	5.13	5.42	5.35	4.86	5.19	4.98	5.1	5.39	5.31	5.02	5.22	5.36	5.2	5.07	5.31	5.16	0.118798	0.326349	0.034267	-0.088143	0.030662	0.166612	0.132097	0.228851	-0.315663
VVTU27379_at	CF404824	7.37	7.19	7.27	7.4	7.18	7.18	7.52	7.72	7.21	7.38	7.18	7.22	7.2	7.02	7.07	7.52	6.83	7.38	6.9	6.76	6.81	0.078263	0.180111	-0.246552	-0.357317	0.360222	0.335639	0.321403	-0.470869	0.028765
VVTU27358_at	CF404968	4.67	4.32	4.5	5.25	5.1	5.09	4.8	5.09	4.86	4.4	4.46	4.64	4.68	5.06	4.97	5.05	4.92	5.01	4.89	5.12	5.04	0.543808	0.801352	0.161169	0.125845	0.044214	-0.137971	0.337254	0.746097	-0.589325
VVTU27352_x_at	CF404985	3.47	3.62	3.55	3.94	3.89	3.85	3.83	3.78	3.83	3.75	3.67	3.72	4.09	3.86	3.79	3.64	3.91	3.88	3.88	4.21	4.01	0.070813	0.472285	0.092122	0.14429	-0.232196	0.025042	-0.055401	0.452902	-0.482338
VVTU27341_at	CF405061	4.77	4.58	5.08	4.21	4.4	4.21	4.49	4.56	4.43	4.42	4.21	4.42	4.4	4.61	4.42	4.68	4.68	4.95	4.47	4.42	4.36	0.246315	-0.563444	-0.249075	-0.122077	0.438623	-0.061371	0.212723	0.198451	0.605697
VVTU27333_at	CF405094	4.14	4.52	4.18	4.42	4.29	4.53	4.37	4.39	4.49	4.37	4.42	4.39	4.41	4.69	4.26	4.65	4.86	4.43	4.41	4.06	4.43	-0.031403	0.205491	0.002776	-0.23011	0.335917	0.103345	0.087245	0.140356	-0.229323
VVTU27332_at	CF405105	4.96	5.13	5.21	5.18	5.2	4.83	5.02	5.48	5.07	4.8	4.66	4.89	5.51	5.25	5.15	5.53	5.07	5.29	4.83	5.11	4.64	0.486238	0.097429	-0.169679	-0.56007	0.222548	0.385964	0.668482	0.287495	-0.113753
VVTU27327_x_at	CF405145	4.52	4.58	4.32	4.39	4.06	4.23	4.23	4.24	4.09	3.94	3.93	4.23	4.48	4.09	4.2	4.22	4.31	4.25	4.35	4.48	4.57	0.40882	-0.339631	0.003205	0.253885	-0.133865	0.161387	0.144462	0.38968	0.3778
VVTU27323_at	CF405165	4.97	5.03	4.81	4.83	5.07	4.76	5.37	5.47	5.42	5.24	4.97	5.03	5.23	5.21	5.22	5.4	5.52	5.42	5.46	5.13	5.44	-0.090201	0.324951	-0.60615	0.12166	0.255292	0.0038	-0.253796	0.665729	-0.151137
VVTU27319_at	CF405189	7.03	6.87	6.94	7.03	6.88	6.93	7.05	7.46	6.89	7.03	6.74	6.9	7.01	6.94	6.82	7.46	7.35	7.46	7.1	6.97	7.17	0.151822	0.176645	-0.207139	0.139634	0.591002	0.192708	-0.016852	0.532889	0.059252
VVTU27312_at	CF405273	5.41	5.38	5.34	5.64	5.31	5.5	5.41	5.97	5.68	5.7	5.37	5.2	5.78	5.67	5.67	5.92	6.06	5.53	5.63	5.33	5.57	0.119641	0.350363	-0.183891	-0.268167	0.294594	0.159877	0.192578	0.418501	-0.316598
VVTU27285_at	CF405437	4.66	4.56	4.56	5.03	4.94	4.67	5.05	4.96	5.09	4.9	4.63	4.32	5.32	5.2	4.94	4.82	4.83	5.01	4.89	4.69	4.67	0.303615	0.586371	-0.175854	-0.491205	-0.141991	0.15735	0.48745	0.332228	-0.627759
VVTU27275_at	CF405488	4.53	4.33	4.4	4.68	4.42	4.44	4.58	4.57	4.32	4.44	4.35	4.25	4.49	4.4	4.27	4.95	4.57	4.62	4.47	4.33	4.4	0.209505	0.174642	0.02977	-0.015605	0.431534	0.327641	0.166556	0.246614	-0.030959
VVTU27269_at	CF405519	7.56	7.1	7.14	7.8	7.57	7.8	7.52	7.98	7.69	7.39	6.93	7.19	7.52	7.52	7.74	7.61	7.69	7.58	7.45	7.32	7.12	0.601095	0.702215	-0.092629	-0.392548	0.241126	-0.122377	0.708511	0.302061	-0.457131
VVTU27259_at	CF405570	4.05	3.86	3.87	3.96	4.19	3.98	4.35	4.46	3.96	4.26	4.04	3.87	4.16	4.03	4.11	4.19	3.94	4.03	4.06	3.97	4.13	-0.002861	0.348019	-0.237119	-0.052592	-0.04452	0.148648	0.015534	0.078139	-0.250855
VVTU27257_at	CF405605	6.37	6.07	5.94	6.32	5.94	6.3	6.72	6.67	6.51	6.44	6.12	6.12	6.45	6.41	6.52	6.6	6.2	6.55	6.38	6.23	6.35	0.057269	0.431299	-0.538221	-0.175421	0.07541	0.100127	0.08142	0.348101	-0.292372
VVTU27256_at	CF405610	4.14	4.28	4.17	4.09	4.42	4.11	4.68	4.27	4.04	4	4.23	4.28	4.36	4.25	4.28	4.56	4.28	4.31	4.39	4.23	4.25	0.075754	0.113311	-0.201864	-0.01534	0.120405	0.186731	0.026982	0.283618	-0.051806
VVTU27252_at	CF405638	6.77	6.95	6.9	7.17	6.83	6.82	6.9	7.04	7.15	7.79	7.51	7.43	7.03	6.71	6.63	6.98	6.86	7	7.33	7.28	7.27	-0.923192	0.195142	0.12797	0.62146	-0.099761	0.235186	-1.061154	-0.305065	-0.208937
VVTU27244_at	CF405688	4.57	4.44	4.16	4.49	4.09	4.21	4.34	4.39	4.24	4.39	4.11	4.18	4.3	4.29	4.43	4.74	5.03	4.32	4.23	4.27	4.34	0.162599	-0.081145	-0.042988	-0.128373	0.535674	0.002684	0.161399	0.316679	0.140948
VVTU27241_at	CF405703	4.14	4.06	4.06	4.01	4.4	4.14	4.32	4.45	4	4.14	3.83	4	4.05	4.14	4.11	4.31	4.26	4.27	4.36	3.96	4.14	0.274094	0.223297	-0.119	0.042408	0.223333	-0.004666	0.176722	0.286707	-0.027749
VVTU27239_at	CF405729	4.94	4.74	4.72	4.84	4.63	4.79	4.99	5.02	4.92	4.8	4.6	4.71	4.72	4.71	4.34	5.21	4.82	4.82	4.81	4.79	5.07	0.172363	0.129719	-0.283494	0.346017	0.273647	0.421018	-0.085586	0.29691	0.172474
VVTU27235_x_at	CF405756	7.59	7.17	7.1	6.9	6.95	6.94	7.47	7.65	6.46	6.91	6.59	6.77	7.11	6.97	6.97	7.98	6.95	7.73	7.11	6.99	7.09	0.538494	-0.271582	-0.392333	0.016492	0.696748	0.463833	0.335499	0.629149	0.543743
VVTU27223_at	CF405828	7.46	7.02	7.24	7.32	7.09	7.24	7.24	7.89	7.35	7.76	7.37	7.36	7.27	6.81	7.22	7.57	7.64	7.5	7.44	7.31	7.39	-0.291495	0.208333	-0.213989	0.30064	0.504596	0.103783	-0.417149	0.088143	0.056496
VVTU27223_x_at	CF405828	6.82	6.77	6.78	6.73	6.86	6.72	7.11	7.42	6.93	7.35	6.9	6.91	6.62	6.68	6.75	7.23	7.17	7.19	7.12	6.83	7.09	-0.273786	0.28111	-0.361489	0.356558	0.528458	-0.007896	-0.455216	0.208944	0.041127
VVTU27221_at	CF405845	5.21	5.18	4.9	5.51	5.03	5.32	5.53	5.82	5.26	5.12	5.18	5.16	5.37	5.45	5.45	5.4	5.5	5.67	5.15	5.49	5.52	0.174709	0.468189	-0.335422	-0.077069	0.158209	-0.098158	0.11993	0.519528	-0.315222
VVTU27218_at	CF405875	4.93	5.04	4.62	4.74	4.99	5.39	4.99	5.61	5.22	4.83	4.66	4.9	4.93	4.99	5.12	5.14	5.2	5.36	4.99	4.99	5.08	0.343463	0.405034	-0.373285	-0.03228	0.311754	-0.130247	0.247651	0.459297	-0.110377
VVTU27214_at	CF405887	5.94	5.57	6.07	6.03	5.94	5.98	6.19	6.26	6.35	5.99	5.52	5.59	5.78	5.81	5.83	6.1	6.17	6.18	6.16	6.18	6.04	0.4695	0.433168	-0.368931	0.360068	0.287569	-0.063238	0.127462	0.605934	0.030149
VVTU27212_at	CF405893	6.43	6.08	6.56	6.9	6.55	6.59	7.1	7.12	6.9	6.59	6.41	6.36	6.97	7.08	6.58	7.17	6.99	7	6.85	6.83	6.77	0.280343	0.763005	-0.45937	-0.097183	0.236296	0.286715	0.184267	0.816793	-0.553826
VVTU27198_x_at	CF405963	5.11	5.12	4.91	5.28	5.21	5.04	5.29	5.68	5.35	5.41	4.76	5.06	5.32	5.2	5.01	5.12	5.07	5.42	5.17	5.19	5.21	0.186627	0.428799	-0.279034	0.001849	0.016705	0.126685	0.132901	0.2088	-0.227454
VVTU27194_at	CF405983	6.39	5.89	6.29	6.43	6.59	6.49	6.4	6.26	6.14	6.18	6.05	6.08	6.42	6.29	6.37	6.42	6.47	6.41	6.39	6.34	6.27	0.367449	0.327113	0.220303	-0.048034	0.118346	0.028863	0.318432	0.358887	-0.260242
VVTU27189_at	CF406029	5.38	5.27	4.75	5.63	5.38	5.41	5.27	5.4	5.1	5.32	4.65	5.01	5.45	5.29	4.86	5.32	5.43	5.5	5.12	5.24	5.48	0.499799	0.402742	0.226997	0.06721	0.212575	0.295796	0.36641	0.425953	-0.232667
VVTU27180_s_at	CF413649	9.72	9.85	9.91	9.98	10	10.12	8.75	8.89	9.05	8.34	8.62	8.75	11.07	11.11	11.24	10.29	10.4	10.6	8.89	9.02	8.71	1.732381	-0.43415	1.095272	-2.82614	0.390505	-0.103561	2.891055	0.967709	-0.727273
VVTU27168_at	CF413768	4.51	4.58	4.4	4.33	4.43	4.5	4.38	4.48	4.13	4.13	4.22	4.3	4.37	4.48	4.08	4.42	4.34	4.56	4.23	4.35	4.33	0.319837	-0.147554	0.050022	-0.036531	0.15478	0.148234	0.279121	0.085787	0.206448
VVTU20014_at	CF414035	3.59	3.59	3.58	3.79	3.74	3.65	4.3	3.84	3.85	3.5	3.82	3.75	3.78	3.82	3.74	3.89	4.09	3.76	3.78	3.76	3.86	0.044485	0.393807	-0.391289	0.002023	0.168948	0.02254	-0.011881	0.321449	-0.209254
VVTU27133_at	CF414198	4.89	4.96	4.85	5.32	5.3	5.11	4.66	4.93	4.84	4.91	4.81	4.78	4.95	5.45	5.21	5.09	5.23	5.24	4.75	4.8	4.76	0.321705	0.247829	0.52602	-0.571365	0.229914	-0.213238	0.607877	0.090289	-0.43764
VVTU27108_x_at	CF414560	4.61	4.5	4.18	4.42	4.74	4.35	4.84	5.07	5.03	4.25	4.07	4.34	4.45	4.43	4.07	4.39	4.16	4.79	4.38	4.33	4.28	0.525312	0.452211	-0.67547	-0.002233	0.153878	0.175823	0.420615	0.104685	0.056136
VVTU27091_at	CF414894	7.19	7.18	6.99	7.16	6.98	6.73	6.5	6.8	6.3	6.06	5.68	5.39	7.09	7.04	7	6.42	5.92	6.75	6.47	6.34	6.33	1.847126	-0.388394	0.343298	-0.776563	-0.56033	0.08443	1.941357	0.331291	0.29814
VVTU27082_at	CF415150	3.74	3.75	3.62	4.25	4.48	4.11	3.77	4.08	4.17	3.88	3.73	3.78	4.03	4.28	4	4.02	4.25	3.91	4.07	4.47	4.16	0.344452	0.671467	0.29284	0.150418	-0.165381	-0.071588	0.177379	0.575398	-0.611463
VVTU27054_at	CF510510	4.99	4.52	4.63	4.21	4.15	4.06	4.13	4.21	3.9	5.11	4.35	4.41	4.02	4.11	4.13	4.25	4.09	4.42	4.28	4.36	4.5	-0.382075	-0.77641	0.273785	0.34616	0.051758	-0.043482	-0.465586	-0.447444	0.652238
VVTU9571_at	CF512040	8.37	8.74	8.74	8.93	8.75	8.53	8.24	8.32	8.25	8.84	8.16	8.02	8.18	8.56	8.17	7.51	7.67	7.88	7.65	7.5	7.51	0.438901	-0.038961	0.651808	-0.909741	-0.426222	-0.157896	1.099285	-1.487964	-0.124907
VVTU26967_at	CF512299	5.07	5.79	5.23	5.95	5.65	5.61	5.25	5.55	5.48	5.79	6.11	5.88	5.34	5.93	6.18	4.93	5.12	5.36	5.7	5.8	5.83	-0.560699	0.332338	0.502073	-0.00417	-0.892867	-0.681867	-0.391767	-0.388608	-0.727744
VVTU26964_at	CF512326	4.54	4.18	4.36	4.7	4.31	4.6	4.28	4.38	4.24	4.8	3.97	4.15	4.67	4.63	4.5	4.45	4.38	4.35	4.34	4.25	4.37	0.221034	0.179204	0.344482	-0.342157	-0.136224	0.142309	0.390185	0.041544	-0.361382
VVTU26945_at	CF512551	5.17	5.15	5.09	5.17	5.04	5.29	5.06	5.32	5.15	5.04	5.2	5.04	5	5.18	4.99	5.43	5.45	5.3	5.23	5.38	5	0.100272	0.065505	-0.026635	0.140204	0.369407	0.00187	-0.023344	0.279903	0.078533
VVTU26931_at	CF512637	4.87	4.76	4.64	4.26	4.76	4.68	4.35	5.11	4.85	4.4	4.76	5.05	4.53	4.5	4.67	4.51	4.96	4.8	4.51	4.88	4.76	-0.100759	-0.166794	-0.271949	0.144985	0.179343	-0.230011	-0.185968	0.0237	0.290013
VVTU26918_at	CF512843	5.78	6.04	5.78	6.14	6.33	6.24	5.55	5.65	5.78	6.44	6.43	6.2	6.4	6.35	6.33	5.61	5.96	5.86	5.97	5.99	5.61	-0.518116	0.147872	0.822631	-0.594214	-0.459214	-0.151056	0.004668	-0.599321	-0.765256
VVTU16045_at	CF513254	6	6.04	5.74	5.76	5.87	5.79	5.74	6.04	5.68	5.34	5.42	5.35	5.68	5.63	5.74	5.71	5.62	5.8	5.56	5.45	5.58	0.723328	-0.12672	-0.113267	-0.206002	0.135145	0.01078	0.708507	0.070951	0.330701
VVTU26893_at	CF513261	4.73	4.59	4.54	5.19	4.99	4.94	4.69	5	5.01	5.13	4.93	4.62	4.68	5.02	5.09	4.71	5.05	4.63	4.97	4.55	4.9	-0.01476	0.556537	0.233415	-0.154305	-0.093768	-0.29438	0.113383	-0.05955	-0.565167
VVTU26876_at	CF513803	4.04	3.96	4.04	4.09	4.21	3.85	3.88	4.01	4.09	4.13	3.99	3.99	4.19	4.01	4.34	4.01	3.95	4.01	3.8	3.87	3.86	-0.003266	0.06008	0.126175	-0.415929	-0.047939	-0.028535	0.254375	-0.189316	-0.218731
VVTU26873_at	CF513889	4.41	4.12	4.28	4.09	3.94	4.19	4.3	4.3	4.25	4.08	3.89	4.11	4.35	4.3	4.18	4.33	4.34	4.11	4.24	4.19	4.27	0.238791	-0.09854	-0.288708	-0.058356	-0.02173	0.147463	0.171634	0.294617	0.132007
VVTU26866_at	CF514015	3.73	3.64	3.47	3.69	3.51	3.85	3.67	3.68	3.77	3.82	3.58	3.69	3.71	3.83	3.6	3.68	3.71	3.62	3.49	3.6	3.62	-0.029897	0.140593	-0.01013	-0.190405	0.004598	0.067798	0.092706	-0.08351	-0.183455
VVTU9078_at	CF514113	6.45	7.34	6.58	8.42	8.38	7.98	7.25	7.49	7.36	7.82	7.27	6.92	7.55	8.31	8	6.44	6.82	6.63	6.89	7.28	7	0.380591	1.565573	1.11145	-1.031947	-1.327366	-0.514829	1.088609	-0.708463	-2.00253
VVTU26856_at	CF514253	4.06	4.15	4.01	4.43	4.65	4.44	4.32	4.56	4.46	4.65	4.24	4.08	4.31	4.91	4.58	4.66	4.54	4.44	4.5	4.39	4.48	0.051219	0.628806	0.115666	-0.184682	-0.007668	-0.104902	0.118004	0.392139	-0.688826
VVTU26846_at	CF514515	3.94	4.13	3.95	4	3.91	3.59	3.9	3.91	3.74	4.16	3.88	3.88	3.84	3.82	3.98	3.7	3.76	3.93	3.93	4.02	3.97	-0.087635	-0.165227	0.081651	0.119203	-0.164672	-0.147959	-0.129834	-0.093585	0.109341
VVTU26845_at	CF514520	4.63	4.29	4.34	4.84	4.52	4.32	4.66	4.51	4.34	4.59	4.56	4.18	4.33	4.27	4.43	4.81	4.77	4.57	4.62	4.45	4.61	0.102916	0.227941	0.106393	0.228995	0.399164	0.055537	-0.053414	0.28687	-0.03293
VVTU920_s_at	CF515249	10.83	10.77	10.79	10.36	10.41	10.46	10.7	10.72	10.74	10.83	10.63	10.65	10.55	10.6	10.51	10.56	10.53	10.43	10.78	10.77	10.8	-0.121661	-0.304665	-0.312072	0.294122	-0.21802	0.032056	-0.292467	-0.016583	0.348398
VVTU26798_at	CF515675	4.1	3.91	3.78	3.81	3.96	4.43	3.85	3.87	3.91	4.42	4.3	4.42	3.99	4.08	4.12	4.08	4.15	4.17	4.5	4.32	4.34	-0.576796	0.05487	0.295977	0.394408	-0.086276	-0.138188	-0.700689	0.11567	-0.21884
VVTU16022_at	CF516017	3.97	4.07	4.23	3.89	4.06	4.01	4.04	4.02	3.9	4.37	4.01	3.81	3.97	4.03	4.02	3.97	3.97	4	3.92	3.95	3.85	-0.026851	-0.087858	0.077669	-0.131053	0.01568	-0.038185	0.07563	-0.199996	0.034729
VVTU26755_at	CF516307	4.34	4.43	4.26	4.29	4.15	4.54	4.21	4.31	4.55	4.3	4.58	4.35	4.18	4.36	4.61	4.3	4.61	4.49	4.79	4.77	4.61	-0.099651	-0.004516	-0.025436	0.408716	-0.064807	-0.388316	-0.364816	0.426419	0.038731
VVTU26751_at	CF516365	3.82	3.77	3.57	3.88	3.77	3.75	3.68	3.66	3.9	4.01	3.65	3.68	3.77	3.83	3.87	3.72	3.8	3.77	3.88	3.8	3.82	-0.005387	0.12298	0.123651	0.005901	-0.085523	-0.095546	-0.007677	0.07979	-0.17127
VVTU26742_at	CF516432	4.72	4.47	4.58	4.93	4.5	4.59	4.7	4.61	4.58	4.92	4.48	4.39	4.69	5.12	4.71	4.59	4.76	4.64	4.82	4.35	4.5	0.090064	0.172334	0.119467	-0.356796	-0.088394	-0.104966	0.273426	0.024971	-0.32523
VVTU26741_at	CF516433	3.81	3.94	4.06	4.14	4.08	4.26	4.07	4.06	4.27	4.44	4.11	3.82	4.17	4.14	4.1	3.86	4.19	4.01	4	4.28	3.95	-0.045053	0.348434	0.100625	-0.083526	-0.133587	-0.106658	0.032038	-0.039695	-0.371942
VVTU26734_at	CF516529	3.84	3.94	3.94	4.17	4.09	4.06	4.17	4.23	4.21	3.83	4.08	4.13	4.09	4.22	4.38	4.24	4.38	3.94	4.02	3.87	4.16	0.052879	0.362101	-0.149885	-0.278977	0.079002	-0.087341	0.175053	0.179296	-0.35497
VVTU26718_at	CF516746	4.67	4.85	4.8	4.36	4.46	4.4	4.51	5.08	4.78	4.7	4.83	4.86	4.34	4.28	4.75	4.9	4.69	4.94	4.64	4.82	4.75	-0.266837	-0.248188	-0.385829	0.303986	0.393737	-0.13273	-0.425808	0.057809	0.446137
VVTU26714_at	CF516835	5.64	6.39	6.1	7.29	6.94	6.74	6.32	6.57	6.62	7.59	7.12	6.65	6.46	7.01	6.96	5.65	6.13	6.11	6.5	6.75	6.56	-0.791766	1.092382	0.84848	-0.200716	-1.04977	-0.606968	-0.369938	-0.833027	-1.514309
VVTU26685_at	CF517413	5.25	5.05	5.25	5.03	4.97	5.02	5.12	5.21	5.03	5.06	4.96	5.04	4.94	4.96	5.02	5.06	5.34	5.37	5.05	4.99	5.32	0.121286	-0.136283	-0.124922	0.134882	0.316041	-0.123833	-0.004329	0.199194	0.283444
VVTU26671_at	CF517466	4.32	4.47	4.63	4.38	4.56	4.56	4.51	4.47	4.51	4.83	4.45	4.38	4.51	4.44	4.5	4.79	4.62	4.4	4.54	4.27	4.4	-0.063117	0.084632	0.074337	-0.115165	0.214046	0.166321	0.026087	-0.061036	-0.090221
VVTU26668_at	CF517509	4.28	4	4.01	4.34	4.08	4.04	4.2	4.31	4.18	4.22	4.05	4.04	4.37	4.33	3.95	4.2	4.39	4.17	4.36	4.11	4.32	0.08219	0.183916	-0.061383	0.047789	-0.003438	0.18816	0.008714	0.28206	-0.157598
VVTU26667_at	CF517515	4.41	4.57	4.06	4.76	4.21	4.84	4.48	4.18	4.61	4.25	4.21	4.11	5.1	4.7	5.09	4.61	4.39	4.27	4.69	4.45	4.62	0.433751	0.269771	0.144409	-0.410223	-0.517708	0.160274	0.532144	0.501302	-0.535624
VVTU26659_at	CF517586	4.63	4.71	4.26	4.36	4.66	4.54	4.59	4.58	4.84	4.63	5.09	5.01	4.43	4.38	4.46	4.63	4.67	4.54	4.78	4.84	4.85	-0.540346	0.046489	-0.144137	0.478128	0.019211	-0.006811	-0.713018	-0.05867	0.03853
VVTU26657_at	CF517672	5.53	5.64	5.14	5.87	5.97	5.72	5.65	5.83	5.83	5.88	5.65	5.64	5.63	5.81	5.72	5.66	5.42	5.7	6.08	5.66	5.72	-0.02886	0.568402	0.134804	0.142352	-0.229936	-0.047481	-0.087522	0.117076	-0.512579
VVTU26625_x_at	CF518161	5.22	5.19	5.46	5.54	5.38	5.39	5.29	5.35	5.52	5.24	5.4	5.34	5.17	4.99	5.24	5.32	5.6	5.32	5.66	5.61	5.51	0.074522	0.203299	0.067111	0.546009	0.127321	-0.107198	-0.252273	0.296711	0.055687
VVTU26621_at	CF518299	3.67	3.83	3.81	3.74	4.03	3.85	3.81	3.81	3.88	3.69	3.85	3.84	3.84	3.93	3.65	4.07	3.94	3.98	3.84	3.96	4.06	0.054529	0.136369	0.024605	0.160321	0.14785	0.170378	-0.072701	0.308569	-0.076864
VVTU26614_at	CF518372	4.92	4.65	4.38	4.49	4.74	4.72	4.72	4.99	4.73	4.72	4.66	4.63	4.79	4.7	4.82	4.81	4.86	4.84	4.84	4.95	4.75	0.025913	0.122255	-0.208708	0.083887	0.045919	-0.038254	-0.076139	0.33895	-0.054506
VVTU26609_at	CF518413	4.47	4.09	4.01	3.86	4.19	4.06	4	4	4.05	4.14	4.07	4.01	4.38	4.25	4.07	4.19	4.07	4.06	3.97	3.95	4.24	0.038514	-0.213546	0.035455	-0.226321	-0.096528	0.270841	0.144767	-0.000352	0.029491
VVTU26608_at	CF518421	5.86	5.55	5.86	6.01	5.94	5.79	5.79	6.06	5.85	5.97	5.56	5.56	5.98	5.97	5.76	5.65	5.94	5.81	5.69	5.82	5.82	0.258388	0.288271	0.049321	-0.169303	-0.084807	0.00752	0.312115	0.09569	-0.264266
VVTU26603_at	CF518600	3.3	3.3	3.32	3.46	3.39	3.44	3.52	3.26	3.23	3.38	3.26	3.4	3.51	3.31	3.88	3.32	3.38	3.22	3.35	3.5	3.38	0.038812	0.146563	0.110306	-0.177518	-0.245475	-0.174644	0.126225	0.079692	-0.278368
VVTU15983_at	CF518888	4.67	5.38	5.47	5.99	5.64	5.46	5.13	5.3	5.34	5.99	6.03	5.64	5.23	6.08	6.07	4.74	5.06	5	5.35	5.48	5.27	-0.661603	0.502446	0.739644	-0.47357	-0.927295	-0.715154	-0.150385	-0.809995	-1.0755
VVTU26574_x_at	CF589273	3.65	3.44	3.58	3.57	3.64	4.06	3.47	3.58	3.62	3.43	3.6	3.54	3.9	3.72	3.6	3.54	3.62	3.55	3.62	3.76	3.63	0.187946	0.14659	0.177592	-0.078013	-0.2196	0.130583	0.195983	0.151931	-0.233709
VVTU26527_at	CF603384	4.1	4.53	4.59	4.56	4.52	4.83	4.88	4.63	4.77	4.77	4.44	4.4	4.53	4.62	4.68	4.73	4.63	4.68	4.48	4.68	4.48	0.0896	0.448987	-0.133554	-0.095772	0.131376	-0.044034	0.120668	0.15022	-0.315296
VVTU26500_at	CF603859	4.34	3.84	4.28	3.89	3.92	3.94	4.05	4.14	3.85	4.03	3.74	3.82	3.99	3.99	3.88	3.95	3.96	4.01	4.11	4.03	4.11	0.256529	-0.220176	-0.117776	0.155383	-0.056961	0.037751	0.093515	0.185031	0.298047
VVTU26454_at	CF604540	4.15	4.14	4.29	4.32	4.12	4.47	4.12	4.5	4.31	4.25	3.96	4.1	4.35	4.08	4.25	4.38	4.2	4.18	4.39	4.22	4.36	0.26411	0.200889	-0.011399	0.126404	-0.018861	0.173871	0.13021	0.264648	-0.070979
VVTU26428_at	CF604803	4.62	4.74	4.74	4.59	4.38	4.85	4.4	4.39	4.44	4.68	4.19	4.16	4.95	5.13	4.77	4.72	5.23	5.26	5.4	5.63	5.25	0.415764	-0.196746	0.239277	0.56197	-0.134851	-0.225526	-0.146327	1.461837	0.050961
VVTU26405_at	CF604968	4.52	4.26	4.26	4.18	4.32	4.11	4.32	4.26	4.04	4.15	4.03	4.44	4.43	4.32	4.39	4.29	4.32	4.47	4.49	4.32	4.1	0.077447	-0.173507	-0.019033	-0.101479	0.030532	-0.038326	0.083885	0.191177	0.087167
VVTU26403_at	CF604978	6	5.88	5.57	5.6	5.62	5.3	5.39	5.39	5.26	5.63	5.35	5.36	5.43	5.13	5.22	5.44	5.57	5.34	5.54	5.07	5.62	0.236958	-0.48327	0.231591	0.166357	0.184161	0.173402	0.140377	-0.217728	0.565231
VVTU26394_at	CF605052	4.84	4.85	4.67	4.39	3.81	4.12	4.57	4.34	4.01	4.34	4.13	4.13	4.27	4.06	4.3	4.49	4.61	4.68	4.49	4.64	4.55	0.299789	-0.759701	-0.214891	0.393746	0.334395	-0.048362	-0.053449	0.419591	0.911627
VVTU26387_at	CF605095	5.24	4.68	5.08	4.67	4.7	4.37	4.8	4.91	4.7	4.78	4.52	4.65	4.73	4.48	4.45	4.8	4.6	4.87	4.8	4.61	4.69	0.194279	-0.380215	-0.238243	0.163971	0.18699	0.21186	0.053033	-0.011763	0.554582
VVTU26386_at	CF605096	4.71	4.77	4.79	4.38	4.71	4.67	5.11	4.84	4.45	4.87	4.56	4.6	4.4	4.36	4.39	5	4.96	4.91	4.62	4.75	4.52	0.030296	-0.059431	-0.255037	0.249289	0.646742	0.061164	-0.130009	0.10498	0.387546
VVTU14281_at	CF605098	7.3	7.03	7.1	7.92	7.86	7.72	8.06	8.16	7.88	7.31	7.4	7.58	7.93	7.49	7.32	7.63	7.58	7.62	8.14	8.13	8.1	0.279721	1.137732	-0.350613	0.686915	-0.315151	0.326218	-0.220621	0.872518	-0.684415
VVTU26371_at	CF605234	4.88	4.6	4.96	4.67	4.89	4.47	4.44	5.03	4.61	4.42	4.67	4.29	4.96	4.61	4.59	4.77	4.73	4.67	4.99	4.6	4.57	0.403964	-0.133416	-0.030945	0.002585	0.006593	0.2361	0.298457	0.268667	0.193099
VVTU26364_at	CF605348	6	5.7	5.93	5.99	5.81	6	6.01	6.27	6.12	6.21	6.02	5.91	6.07	6.18	5.97	6.17	6.27	6.08	6.13	5.94	5.88	-0.120983	0.253882	-0.187354	-0.138688	0.18282	0.04308	-0.04936	0.146428	-0.234501
VVTU26361_at	CF605369	4.48	4.29	4.6	4.15	4.36	4.12	4.78	4.53	4.16	4.58	4.08	4.19	4.22	3.86	4.24	4.61	4.52	4.91	4.18	4.43	4.28	0.125283	-0.094536	-0.308221	0.169903	0.701842	0.029909	-0.024397	0.215656	0.428188
VVTU26334_at	CF605576	4.48	4.8	4.5	4.64	4.48	4.6	4.85	4.45	4.31	4.87	4.21	4.46	4.75	4.71	4.44	5.04	4.84	4.51	4.49	4.2	4.75	0.123228	0.012537	0.082698	-0.212884	0.28987	0.404225	0.206219	0.140016	-0.062063
VVTU26330_at	CF605603	5.56	5.27	5.45	5.22	4.95	4.86	5.17	5.5	4.91	5.4	5.15	4.97	5.07	4.86	4.87	5.67	5.39	5.41	5.12	4.96	5.18	0.058215	-0.387021	-0.133515	0.131445	0.671147	0.314074	-0.043852	0.046955	0.577429
VVTU26327_at	CF605642	4.29	4.53	4.4	4.1	3.88	4.17	4.34	4.4	4	4.69	3.9	3.97	4.18	4.08	4.04	4.4	4.48	4.47	4.32	4.41	3.97	0.087793	-0.287316	-0.142262	0.123175	0.402676	0.027376	-0.030553	0.169263	0.412777
VVTU26320_at	CF605686	4.54	4.2	4.31	4.21	4.5	4.28	4.19	4.29	4.3	4.24	4.16	3.82	4.47	4.41	4.47	4.3	4.5	4.44	4.21	4.34	4.28	0.390738	-0.028671	0.063343	-0.232351	0.050876	-0.058036	0.418617	0.302785	-0.015925
VVTU26318_at	CF605699	5.2	5.33	5.28	5.13	4.95	4.91	4.88	5.12	4.74	5.13	4.61	4.85	5	4.79	4.84	5.07	4.94	5.19	4.75	4.96	4.9	0.349978	-0.365624	0.150253	-0.039359	0.259502	0.133933	0.325088	-0.059465	0.430137
VVTU26308_at	CF605751	4.1	4.06	4.06	4.08	4.06	3.69	4.17	4.21	4.04	3.86	3.87	3.98	4.01	4.04	3.88	4.37	4.13	3.98	4.44	4.35	4.03	0.189684	-0.006436	-0.238292	0.363469	0.059421	0.170693	-0.115291	0.488332	0.181981
VVTU26302_at	CF605782	4.39	4.14	4.34	4.07	4.32	4.22	4.26	4.37	4.03	3.96	4.08	4.07	4.11	4.11	4.15	4.23	4.23	4.35	4.29	4.23	3.91	0.304932	-0.092237	-0.079974	0.006612	0.19684	-0.062883	0.231872	0.135814	0.23397
VVTU26298_at	CF605806	5.27	5.01	4.6	4.56	4.63	4.64	4.6	5.55	4.37	4.81	4.45	4.4	4.78	4.6	4.51	4.75	4.78	5	4.47	4.5	4.88	0.361318	-0.281748	-0.263065	-0.051898	0.292087	0.161096	0.300528	0.090609	0.460388
VVTU26287_at	CF605934	4.08	3.99	3.84	3.99	3.71	3.82	3.93	3.93	3.99	3.93	3.64	3.89	3.95	4.16	3.95	3.93	4.44	4.1	4.07	3.69	3.96	0.148663	-0.065503	-0.117528	-0.177776	0.270039	-0.152449	0.173835	0.283151	0.061426
VVTU26268_at	CF606083	5.42	5.58	5.66	5.69	5.67	5.63	5.4	5.55	5.19	5.43	5	5.43	5.33	5.51	5.84	5.58	5.67	5.85	5.28	5.56	5.7	0.435942	0.020965	0.319527	-0.098426	0.242213	-0.309234	0.399852	0.339636	-0.004246
VVTU26257_at	CF606141	4.8	4.59	4.59	4.15	4.65	4.23	4.56	4.61	4.28	4.49	4.24	4.18	4.25	4.74	4.24	4.85	4.49	4.91	4.59	4.35	4.41	0.289793	-0.307197	-0.170649	0.00465	0.422422	0.05987	0.181629	0.307415	0.413737
VVTU26251_at	CF606158	5.93	5.63	5.78	6.21	5.65	6.05	5.81	5.76	5.6	6.07	5.49	5.79	5.91	6.02	5.63	5.91	6.02	5.52	5.71	5.6	6.22	0.135552	0.175103	0.334747	-0.018336	-0.084937	0.248161	0.141207	0.066156	-0.25334
VVTU26241_at	CF606190	4.18	4.2	4.24	4.74	4.19	4.05	4.11	4.08	4.18	4.04	4.14	4.44	4.19	4.29	4.18	4.34	4.57	4.28	4.27	4.07	4.13	0.050463	0.082264	0.273775	-0.113192	0.281857	-0.025647	0.115751	0.060667	-0.116613
VVTU26232_at	CF606237	4.62	4.46	4.52	5.06	4.97	4.71	5.5	5.47	5.03	4.83	4.46	4.75	4.99	4.66	4.91	5.41	4.92	5.12	4.91	4.6	4.65	0.273108	0.88475	-0.548992	-0.189492	0.505996	0.301368	0.292846	0.389589	-0.454796
VVTU26223_at	CF606295	3.83	4.31	4.12	4.13	4.14	3.9	4.19	4.05	4.22	4.38	4.05	3.75	4.16	4.08	4.15	4.08	4.08	4.12	4.05	4.08	4.08	0.066858	0.091959	-0.033924	-0.085491	-0.014872	0.013057	0.099884	0.036578	-0.085896
VVTU26198_at	CF606461	5.4	5.81	5.32	6.07	5.83	5.73	5.97	5.89	5.97	5.88	6.02	6.21	5.83	5.56	5.52	5.65	5.83	5.56	5.78	5.96	6.23	-0.421585	0.575264	-0.035386	0.438486	-0.173924	0.178911	-0.564303	-0.046027	-0.43503
VVTU26190_at	CF606513	5.12	4.65	4.83	4.85	4.58	4.91	5.25	5.03	4.87	4.86	4.78	4.77	5.03	4.83	4.98	5.35	4.89	5.15	4.74	4.75	4.8	0.095278	0.089971	-0.351548	-0.246758	0.359531	0.250777	0.173091	0.195237	0.007729
VVTU26176_at	CF606567	3.98	3.82	4.01	4.14	3.97	4.06	3.93	3.89	3.86	4	3.93	3.87	3.93	4.09	4.08	3.92	3.85	3.88	4.13	4.06	3.68	0.0829	0.103644	0.208255	-0.084901	-0.16774	-0.112382	0.131432	-0.016438	-0.184815
VVTU26172_at	CF606576	5.35	5.49	5.29	5.19	5.69	5.19	5.75	5.36	5.19	5.71	5.37	5.07	5.06	5.26	5.03	5.71	5.56	5.26	5.25	5.23	5.24	0.017672	0.079998	-0.046926	0.114656	0.453872	0.166597	-0.028987	-0.07958	0.138852
VVTU26136_at	CF606882	4.93	5.02	4.77	4.82	4.81	5.31	5.28	5.2	5.5	5.23	4.97	5	5.31	5.35	4.93	5.26	5.49	5.2	4.94	5.07	5.05	-0.048408	0.344021	-0.424519	-0.253219	0.236323	0.181253	0.052835	0.242055	-0.278959
VVTU21580_at	CF606950	4.05	4.75	4.17	4.19	4.05	4.22	4.05	4.27	4.08	4.11	4.12	4.29	3.81	4.01	4.09	4.11	4.19	4.14	4.11	4.17	4.19	0.064929	-0.236639	0.050012	0.203792	0.144608	-0.175155	-0.042845	-0.112249	0.351771
VVTU14353_at	CF607059	8.29	8.22	8.25	9.41	9.37	9.53	8.81	8.66	8.69	5.46	5.96	5.92	9.33	9.18	9.44	7.61	7.9	7.72	5.4	5.32	5.37	4.557739	1.274153	-0.010845	-4.87424	0.20796	0.01993	6.661733	-0.801355	-1.12648
VVTU26090_at	CF607237	3.68	3.78	3.74	3.63	3.72	3.95	3.69	3.62	3.72	3.59	3.56	3.63	4.12	3.63	3.73	3.66	3.72	3.66	3.68	3.55	3.64	0.22066	0.004214	0.063063	-0.248662	-0.090762	0.239829	0.321468	0.028617	-0.08166
VVTU26088_at	CF607263	4.67	4.76	4.42	4.81	4.74	4.72	5.09	4.92	4.89	4.76	4.41	4.63	4.71	4.65	4.78	5.13	4.8	5.18	4.85	4.57	4.69	0.237387	0.387292	-0.281278	-0.044858	0.471281	0.077764	0.180158	0.380976	-0.112321
VVTU37533_s_at	CF607275	5.91	5.7	5.98	6.24	6.27	6	5.92	6.16	6.08	5.92	5.92	5.95	6.13	5.93	6.01	6.04	5.97	6.15	5.99	5.91	6.17	0.171187	0.391996	0.130664	-0.013659	0.04433	0.107929	0.156092	0.171775	-0.312052
VVTU15840_at	CF608420	7.05	7.31	7.26	7.42	7.6	7.67	6.49	6.74	6.46	6.09	6.09	6.3	9.41	8.87	9.13	9.34	9.43	9.45	8.62	8.58	8.66	1.614372	-0.124309	0.956624	-0.690527	0.702246	0.224627	1.194175	4.304575	-0.839601
VVTU25948_at	CF609022	7.04	6.68	6.42	6.17	6.09	6.35	5.9	6.64	6.42	6.21	6.42	6.65	6.19	6.17	6.17	6.38	6.52	6.71	6.61	6.53	6.42	-0.022421	-0.650774	-0.133014	0.382077	0.300485	-0.097798	-0.268015	0.095524	0.758921
VVTU25838_at	CF609928	4.79	4.57	4.39	4.22	4.14	4.04	4.64	4.75	4.12	4.74	4.45	4.44	4.46	4.37	4.46	4.93	4.72	4.73	4.48	4.51	4.36	-0.245203	-0.338268	-0.344738	-0.013092	0.489248	0.1309	-0.258761	0.17689	0.351248
VVTU25835_at	CF609953	3.67	3.76	3.7	3.7	3.84	3.72	3.62	3.71	3.74	3.97	3.78	3.76	3.76	3.87	4.04	3.58	3.76	3.64	3.87	3.89	3.82	-0.144707	0.051873	0.141876	-0.017396	-0.292683	-0.233798	-0.109533	0.008937	-0.214906
VVTU25808_at	CF983813	4.05	4.06	4.36	4.31	4.37	4.65	4.27	4.28	4.36	4.52	5.01	4.95	4.41	4.69	4.54	4.3	4.32	4.23	4.36	4.48	4.32	-0.771904	0.278638	0.239589	-0.182695	-0.280806	-0.107651	-0.483086	-0.41823	-0.615112
VVTU20245_x_at	CK136902	5.96	5.8	6.17	6.07	6.32	6.43	6.9	6.22	6.29	5.98	5.87	5.73	6.24	6.27	6.39	6.31	6.53	6.25	6.04	5.84	5.92	-0.48921	0.008069	-0.473094	-0.231167	-0.121622	0.261445	0.662915	0.306792	-0.346411
VVTU728_s_at	CK136902	12.92	12.8	12.9	12.73	12.65	12.54	13.06	13.14	13.15	13.1	13.1	13.25	12.76	12.6	12.5	12.61	12.51	12.28	12.41	12.39	12.47	0.515628	0.588147	-0.370165	-0.481424	0.320936	-0.079309	-0.183808	-0.994672	0.07444
VVTU25775_at	CN006182	6.45	6.61	6.27	7.19	7.22	6.83	6.85	6.6	6.96	7.65	7.41	7.25	6.65	7.15	7.22	6.17	6.43	6.41	7.02	7.16	7.04	-0.924541	0.745309	0.529755	0.135642	-0.961186	-0.535266	-0.72503	-0.619029	-1.0923
VVTU25761_at	CN006328	5.93	5.88	5.75	6.23	5.98	6.17	5.54	5.87	5.77	5.89	5.84	5.74	6.16	6.23	6.13	6.17	5.93	5.96	5.63	5.73	5.62	0.207107	0.159631	0.487331	-0.639807	0.077769	0.142883	0.55989	-0.059708	-0.437794
VVTU25756_at	CN006386	4.27	3.95	3.84	3.74	4.08	3.8	3.9	4.11	3.69	3.96	3.76	3.9	3.82	3.92	3.75	3.88	4.07	4.18	3.89	3.97	3.93	0.105783	-0.158656	-0.028491	0.088586	0.226779	-0.076351	0.020311	0.122495	0.237239
VVTU25753_at	CN006416	4.9	4.25	4.38	5.07	4.97	5.07	4.95	5.21	5.05	4.97	4.86	4.71	4.85	4.79	4.79	4.93	4.71	4.87	4.95	5.22	5.13	0.025838	0.798927	-0.05117	0.359531	-0.158857	0.085679	-0.187843	0.357371	-0.566128
VVTU25745_at	CN006499	4.89	4.71	4.89	4.78	4.84	4.72	4.92	4.95	4.81	4.88	4.93	4.86	4.78	4.89	4.71	5.11	4.98	5.27	5.32	4.93	4.89	-0.097587	0.033	-0.103507	0.280347	0.301457	0.013606	-0.287833	0.380259	0.073173
VVTU15783_at	CN006579	5.62	5.69	5.51	5.92	5.87	5.63	5.61	5.84	5.8	6.41	6.13	6.33	5.52	5.81	5.47	5.98	5.63	5.89	6.35	6.51	6.42	-0.818116	0.277079	0.257962	1.020677	-0.207828	0.064058	-1.247738	0.204461	-0.269409
VVTU18038_at	CN006623	5.03	5.07	4.99	4.6	4.3	4.4	5.21	4.59	4.19	4.81	4.64	4.46	4.54	4.58	4.45	5	4.66	4.59	4.74	4.44	4.8	0.098596	-0.625605	-0.239253	0.357804	-0.022193	0.0786	-0.036421	-0.01286	0.699256
VVTU25738_at	CN006623	9.53	9.26	9.33	9.54	9.35	9.39	9.62	10.16	9.74	9.89	9.38	9.26	9.4	9.39	9.42	9.91	9.74	9.55	9.79	9.7	9.63	-0.19428	0.181982	-0.199036	0.383677	0.006646	0.040335	-0.24832	0.430684	-0.082983
VVTU25738_s_at	CN006623	10.88	10.78	10.65	11.28	10.91	10.86	10.81	10.74	10.82	11.64	11.09	11.27	10.87	10.97	10.79	11.11	11.21	10.94	10.93	11.29	11.51	-0.515704	0.258158	0.524282	0.43064	0.040513	0.079719	-0.740552	0.051217	-0.39725
VVTU25738_x_at	CN006623	3.99	3.71	3.9	3.88	3.85	3.8	4.07	3.96	4.21	4.33	3.92	3.89	3.87	3.85	3.85	4.09	4.1	3.99	4.13	3.99	4.1	-0.633846	0.262175	0.454742	0.24036	0.144775	0.04487	-0.31778	0.159302	-0.051329
VVTU669_s_at	CN006623	10.95	10.89	10.69	11.4	11.05	10.96	10.77	10.85	10.87	11.51	11.21	11.3	10.96	11.06	10.91	11.2	11.09	11.05	11.03	11.46	11.34	-0.586219	0.278658	0.605762	0.154409	0.215839	0.25501	-0.597026	0.04316	-0.415058
VVTU8415_s_at	CN006623	10.78	10.7	10.59	11.32	10.88	10.86	10.59	10.66	10.74	11.48	11.04	11.22	10.83	10.94	10.8	11.05	11.08	10.94	10.91	11.3	11.34	0.002261	0.42252	-0.423706	0.350169	0.271285	0.118228	-0.66903	0.071716	-0.469007
VVTU25704_at	CN006913	5.29	5.23	5.34	5.32	5.26	5.15	5.22	5.72	5.45	5.4	5.34	5.29	5.38	5.46	5.42	5.56	5.35	5.74	5.31	5.26	5.52	-0.048407	0.126011	-0.206219	-0.092965	0.207963	0.031613	-0.030026	0.238729	-0.098166
VVTU38480_at	CN006998	3.84	4.56	4.34	5.6	5.18	4.57	4.46	4.58	4.77	5.37	5.21	5.1	4.84	5.49	5.05	4.16	4.41	4.39	4.42	4.54	4.31	-0.749473	0.958414	0.857182	-0.833895	-0.718401	-0.331423	0.018969	-0.979242	-1.563447
VVTU25691_at	CN007043	5.41	5.2	5.18	6.41	6	5.94	5.94	6.21	5.99	6.18	6	6.03	5.94	6.08	5.88	6.04	5.91	5.93	6.31	6.25	5.95	-0.387315	1.208987	0.158982	0.252593	-0.147781	0.021853	-0.45903	0.370667	-1.141034
VVTU25687_at	CN007105	4.77	4.8	5	4.66	4.54	4.83	4.6	5.22	4.45	4.88	4.53	4.66	4.52	4.23	4.29	5.31	4.74	5.08	4.59	4.55	4.66	0.122281	-0.148464	-0.052021	0.254938	0.803472	0.407104	-0.037155	0.053518	0.48281
VVTU15765_at	CN007135	3.84	4.13	3.99	4.24	4.13	4.56	4.12	4.17	4.2	4.75	4.08	3.85	4.36	4.32	4.11	4.17	4.2	3.98	4.14	4.05	4.03	-0.043615	0.421928	0.267997	-0.22875	-0.110734	0.164308	0.135228	-0.128615	-0.522102
VVTU25686_at	CN007158	3.99	4.17	3.94	5.1	4.87	4.66	4.24	4.6	4.64	4.37	4.47	4.47	4.59	5.19	4.84	4.22	4.45	4.53	4.58	4.18	4.37	0.095716	0.96818	0.455611	-0.60869	-0.357403	-0.315883	0.463139	0.028092	-1.203743
VVTU25685_at	CN007159	5.07	4.63	4.64	5.02	4.66	4.5	4.78	4.61	4.42	4.8	4.92	4.61	4.64	4.83	4.89	4.63	5.07	4.68	4.61	4.6	4.47	-0.066165	-0.10604	0.203617	-0.30594	0.158154	-0.261565	0.137753	-0.17683	-0.038143
VVTU25683_at	CN007186	4.34	4.42	4.3	4.21	5.21	4.42	4.43	4.59	4.54	4.5	4.3	4.34	4.16	4.57	4.42	4.63	4.59	4.4	4.38	4.38	4.35	0.199615	0.325265	0.094538	-0.046073	0.219492	-0.091725	0.21009	0.04892	-0.180282
VVTU25676_at	CN007247	3.99	3.84	3.99	3.88	3.76	3.94	3.92	3.76	3.85	3.93	3.73	3.81	3.79	3.85	4.11	3.77	3.87	3.86	3.91	3.66	3.74	0.10823	-0.086877	0.032347	-0.185453	-0.004107	-0.206887	0.201276	-0.087004	0.050123
VVTU21324_at	CN007267	7.39	7.11	6.77	6.97	7.75	7.33	7.37	7.58	7.72	6.1	6.27	6.23	7.4	7.31	7.26	6.29	6.6	6.47	6.89	6.87	6.94	1.625526	0.522563	-0.581664	-0.458597	-0.965345	-0.084675	1.571855	0.304397	-0.163518
VVTU25666_at	CN007392	3.82	4.08	3.77	3.93	3.87	3.5	4.17	4.04	3.96	3.96	3.82	3.83	3.84	3.9	3.96	3.88	4.05	4.03	3.8	3.59	3.8	0.00893	0.072173	-0.29639	-0.237325	0.229564	-0.107029	0.12695	-0.035401	0.010978
VVTU25653_at	CN007521	5.58	5.59	5.43	5.58	4.99	5.58	5.82	5.58	5.69	5.48	5.5	5.59	5.42	5.6	5.44	5.49	5.47	5.4	5.56	5.73	5.91	-0.03529	0.028333	-0.381593	0.305219	-0.221376	0.00402	-0.245199	0.205446	0.088483
VVTU25651_at	CN007526	5.04	4.32	4.41	4.72	4.51	4.53	4.74	4.72	4.67	5.15	4.39	4.7	5	4.61	4.89	5.08	5.37	4.92	5.04	4.82	4.6	-0.161957	0.144051	-0.061378	-0.055413	0.430748	0.059414	-0.170256	0.484167	-0.176541
VVTU25650_at	CN007535	4.9	4.19	4.78	4.49	4.66	4.58	4.87	4.8	4.81	4.79	4.71	4.51	5.07	4.66	4.85	5.47	4.89	4.78	4.75	4.43	4.76	-0.023923	0.137443	-0.287644	-0.271635	0.36954	0.515856	0.070335	0.332662	-0.142806
VVTU25643_at	CN007600	6.24	6.4	6.15	6.35	6.48	6.44	6.56	6.18	6.21	6.49	6.08	6.28	6.61	6.66	6.44	6.27	7.04	6.59	6.5	6.46	6.71	0.109478	0.197217	0.128886	-0.054585	0.095451	-0.144163	0.064598	0.535861	-0.289908
VVTU25643_x_at	CN007600	6.91	6.78	6.72	7.19	7.1	6.89	6.8	7	6.88	7.08	6.92	6.81	7.28	7.16	7.29	7.18	7.82	7.37	7.03	6.99	7.27	0.017604	0.301801	0.252343	-0.233705	0.398434	-0.131706	0.08749	0.596438	-0.4406
VVTU25630_at	CN545281	4	4.13	4.23	4.21	4.33	4.16	4.14	4.09	4	4.32	4.1	4.01	3.94	4.36	4.13	4.02	4.23	4.35	4.08	4.11	4.12	0.052331	0.103051	0.235017	-0.077889	0.100578	-0.251806	0.105646	-0.006015	-0.134044
VVTU25586_at	CN545722	3.7	3.57	3.56	4.92	5.36	3.76	3.55	3.55	3.53	3.77	3.82	3.91	3.79	3.84	3.79	3.68	3.62	3.61	3.75	3.79	3.7	0.36877	0.820832	1.364355	-0.070131	-0.213847	0.010975	0.514114	-0.348911	-0.895506
VVTU14817_at	CN545850	4.66	4.75	4.87	5.23	5.11	4.88	4.56	4.87	4.82	4.67	5.08	4.69	4.9	5.37	5.01	4.65	5.03	4.71	4.65	4.56	4.79	0.123641	0.257946	0.404498	-0.533693	-0.172664	-0.18958	0.443604	-0.170255	-0.509451
VVTU25543_at	CN546107	4.61	4.64	4.56	5.17	4.43	4.94	4.63	4.85	4.97	4.59	4.43	4.55	4.88	4.62	4.7	4.7	5.24	4.7	4.7	4.59	4.51	0.359283	0.376985	0.010924	-0.198693	0.291412	-0.002458	0.401811	0.230903	-0.220527
VVTU25534_at	CN546189	3.99	3.88	3.9	3.85	3.92	4.11	3.71	3.74	4	3.95	3.69	3.89	3.89	4.16	3.85	3.89	3.94	3.98	3.61	4.08	3.89	0.129301	-0.017808	0.174155	-0.148911	-0.011154	-0.029213	0.19296	0.041225	-0.08064
VVTU25448_at	CN548047	4.21	4.39	4.3	4.35	4.28	4.36	4.07	4.39	4.27	5.23	5.07	4.81	4.33	4.07	4.14	4.34	4.91	4.62	4.69	4.56	4.52	-1.054924	0.009487	0.354185	0.456592	0.383449	-0.079889	-1.076683	-0.295083	-0.110498
VVTU25444_at	CN548114	4.05	4.01	3.99	4.01	4.01	4.06	3.92	4.01	4.09	4.3	4.07	3.93	4.2	4.01	3.77	4.02	4.26	4.12	3.99	3.9	4.19	-0.092797	0.041342	0.090488	0.013549	0.163653	0.196387	-0.077814	0.010772	-0.054482
VVTU39224_s_at	CN548176	8.41	8.27	8.41	9.04	8.99	8.95	8.9	8.83	8.88	7.92	7.68	7.79	9.12	8.95	8.96	8.82	8.64	8.7	7.77	7.74	7.88	1.412662	0.88029	-0.096108	-1.516824	0.31904	0.250042	2.024989	0.192411	-0.749993
VVTU15672_at	CN548329	9.81	9.6	9.77	9.19	9.34	9.67	8.5	9	9.22	9.01	9.73	9.66	8.8	8.64	8.93	7.63	7.75	7.79	6.58	6.72	6.17	-0.077271	-0.835293	0.586864	-2.827426	-0.085691	-0.089914	2.054538	-4.394475	0.360065
VVTU25388_at	CO818325	5.1	4.49	4.6	4.75	4.73	4.64	4.73	5.53	4.74	4.91	4.33	4.47	4.51	4.74	4.65	4.82	4.81	5.13	4.92	4.68	4.81	0.331669	0.236973	-0.338046	0.167635	0.307681	-0.139768	0.135006	0.381079	0.107226
VVTU25355_at	CO818805	8.8	8.82	8.89	9.06	9.25	9.28	9.09	8.95	9.12	7.55	7.15	6.99	10.24	10.23	10.28	10.21	10.14	10.1	9.43	9.69	9.4	2.702761	0.514263	-0.245191	-0.938135	0.296029	0.058149	2.335946	3.431866	-0.561007
VVTU9699_at	CO819241	3.91	3.73	3.85	4.18	4.09	4.15	4.14	4.01	4.2	3.92	4.02	4.32	3.99	3.84	4.01	3.84	3.97	3.92	3.83	3.77	4.24	-0.099891	0.432655	0.001577	-0.004397	-0.040314	0.001812	-0.039256	-0.163909	-0.333055
VVTU25331_at	CO819331	4.26	4.36	4.25	4.47	4.68	4.71	4.36	4.39	4.25	4.92	4.25	4.24	4.54	4.59	4.62	4.54	4.49	4.51	4.51	4.49	4.42	0.009465	0.330268	0.4117	-0.137829	-0.036569	-0.028313	0.104001	0.106143	-0.467501
VVTU25329_x_at	CO819349	4.9	4.82	4.82	5.18	5.03	5.3	5.1	5.4	5.07	5.58	5.49	5.15	5.18	4.92	5.09	5.14	5.77	5.22	5.14	5.42	5.32	-0.488971	0.493754	0.081225	0.239714	0.297716	-0.084414	-0.536268	0.157038	-0.426872
VVTU25319_at	CO819503	6.07	6.07	6.12	6.14	6.24	6.03	6.17	6.3	6.04	6.14	5.76	6.08	6.38	6.32	6.1	6.4	6.68	6.13	6.14	6.02	6.11	0.214417	0.142965	-0.036562	-0.245864	0.273005	0.177125	0.271333	0.344916	-0.153079
VVTU25319_x_at	CO819503	5.62	5.44	5.55	5.93	5.76	5.67	5.75	5.86	5.72	5.85	5.38	5.72	5.72	5.79	5.88	5.94	6.02	5.85	5.57	5.72	5.54	0.089338	0.410288	0.041854	-0.262953	0.310406	-0.066453	0.211244	0.198647	-0.371328
VVTU25312_at	CO819619	3.91	4.36	4	4.34	4.56	4.15	4.52	4.49	4.6	4.68	5.02	4.79	4.13	4.46	4.51	4.15	4.26	4.19	4.49	4.51	4.46	-0.802024	0.496895	-0.099462	0.154436	-0.303098	-0.291803	-0.704827	-0.367792	-0.554317
VVTU25305_at	CV179286	3.77	3.56	3.55	3.47	3.45	3.44	3.43	3.31	3.54	3.95	3.48	3.48	3.7	3.61	3.62	3.43	3.66	3.47	3.46	3.38	3.55	-0.068259	-0.229726	0.315573	-0.1998	-0.110345	-0.215019	0.014894	-0.175378	-0.007798
VVTU25305_x_at	CV179286	3.7	3.69	3.55	3.61	3.59	3.48	3.42	3.39	3.22	3.66	3.49	3.67	3.46	3.81	3.67	3.37	3.71	3.42	3.49	3.36	3.63	-0.15128	-0.210373	0.135472	-0.229353	-0.066373	0.002644	0.075676	-0.164584	-0.017564
VVTU37401_x_at	CX016340	3.75	3.59	3.96	3.87	3.91	4.02	3.88	3.91	3.9	3.71	3.78	3.99	3.91	3.89	4.22	3.94	4.08	4.12	3.82	3.88	3.94	0.061589	0.22657	0.008846	-0.178386	0.152287	-0.205948	0.126177	0.243019	-0.238725
VVTU25265_at	CX016363	3.74	3.69	3.79	3.91	3.94	3.98	3.72	3.92	3.9	3.96	3.85	3.82	3.82	4.26	4.37	3.88	4.37	4.04	4.02	4.03	4.16	-0.017454	0.256345	0.142444	-0.116513	-0.009563	-0.466332	0.002725	0.440026	-0.400576
VVTU25264_at	CX016391	5.21	5.33	5.23	5.64	5.57	6.17	6.11	6.03	5.45	5.63	4.8	5.18	5.47	5.3	5.17	5.99	5.89	5.94	5.46	5.67	5.32	0.636732	0.86053	-0.192606	0.147208	0.747096	0.226558	0.418005	0.613237	-0.265677
VVTU25260_at	CX016427	4.05	3.91	3.8	4.52	4.25	4.67	4.06	4.26	4.18	4.02	4.16	4.1	4.65	4.55	4.59	4.22	4.36	4.22	4.17	4.08	4.2	0.188246	0.594627	0.315988	-0.540863	-0.186367	0.018899	0.457644	0.23125	-0.820577
VVTU25259_at	CX016441	3.24	3.28	3.15	3.42	3.44	3.4	3.55	3.32	3.55	3.52	3.44	3.45	3.46	3.34	3.4	3.43	3.52	3.57	3.55	3.43	3.57	0.398508	0.02102	-0.115818	0.25789	-0.211703	0.041951	-0.213358	0.200449	-0.278132
VVTU25259_s_at	CX016441	5.71	5.48	5.54	5.54	5.63	5.79	5.71	5.46	5.32	5.59	5.41	5.54	5.93	5.56	5.74	5.49	6.21	5.67	5.54	5.54	5.69	0.138606	0.032442	0.158734	0.126083	0.082139	0.000751	0.213142	0.256694	-0.129552
VVTU25259_x_at	CX016441	4.98	4.96	4.86	5.05	5.21	5.05	4.83	5.08	5.05	5.48	4.91	4.96	5.05	5.13	5.08	5.15	5.21	4.76	5.23	5.3	5.35	-0.102629	0.223612	0.235528	0.101441	0.13171	-0.029565	-0.236493	0.223776	-0.289398
VVTU25262_x_at	CX016441	5.76	5.58	5.59	5.5	5.59	5.78	5.63	5.89	5.46	5.38	5.28	5.45	5.55	5.47	5.79	5.8	5.55	5.83	5.59	5.7	5.8	-0.155258	0.342368	-0.043843	-0.219437	0.169815	-0.056328	0.223081	0.430143	0.140878
VVTU25255_at	CX016484	3.84	3.91	3.98	3.96	4.26	4.17	4.04	4.25	3.91	4.07	3.97	3.99	4.78	3.95	3.78	4.03	4.25	4.01	3.87	3.88	3.85	0.05928	0.294569	0.073473	-0.379261	0.046268	0.55529	0.276743	-0.031993	-0.379515
VVTU25244_at	CX016669	4.15	4	4.03	3.89	4.02	4.08	4.05	4.18	4.06	4.21	4.09	4.04	4.31	3.93	3.9	4.05	4.24	4.17	4.01	3.93	3.81	-0.091806	0.000528	-0.08454	-0.183752	0.218111	0.17879	0.033297	-0.107484	-0.000469
VVTU25242_at	CX016678	5.42	5.36	5.31	5.69	5.3	5.6	5.5	5.81	5.52	5.77	5.25	5.79	5.74	5.89	5.66	5.28	5.94	5.55	5.7	5.7	6.01	-0.150866	0.336726	-0.03252	0.041303	-0.278378	-0.188176	-0.193357	0.360361	-0.454899
VVTU25242_x_at	CX016678	3.97	4.29	3.91	4.32	4.28	4.19	4	4.69	4.44	4.38	4	4.26	4.37	4.4	4.32	4.07	4.2	4.28	4.28	4.27	4.38	0.024265	0.415982	-0.079294	-0.056564	-0.221833	-0.056453	0.03816	0.16662	-0.409852
VVTU25238_at	CX016741	4.63	4.42	4.84	4.92	4.91	4.91	5.04	5.01	5.02	4.91	4.42	4.49	5.34	5	4.92	5.24	5.14	5.17	5.32	5.12	5.61	0.363682	0.54233	-0.153114	0.324477	-0.04281	0.324716	-0.005545	1.134094	-0.414348
VVTU25228_x_at	CX016910	4.71	3.98	3.96	4	4.03	3.91	4.14	4.33	3.92	3.81	3.78	3.8	3.96	4.04	4.05	3.79	3.97	3.97	4.04	4.06	3.78	0.45302	-0.193626	-0.253288	-0.077563	-0.110902	-0.170807	0.397115	0.045938	0.3234
VVTU29973_at	CX016998	4.51	4.47	4.38	4.07	3.92	3.92	4.48	4.5	3.88	4.22	3.7	4.14	4.13	4.08	4.13	4.54	4.1	4.37	4.28	3.7	4.13	0.294261	-0.401916	-0.373795	-0.659878	0.061628	0.383965	0.262488	0.082805	0.551878
VVTU29973_x_at	CX016998	4.61	4.23	4.17	4.12	4.32	4.12	4.57	4.46	4.07	4.04	3.75	4.08	4.39	4.14	4.03	4.51	3.92	4.35	4.08	4	4.07	0.485419	-0.049073	-0.299186	-0.173843	0.163204	0.417574	0.473183	0.122249	0.230076
VVTU34175_s_at	CX016998	9.98	9.42	9.87	9.93	10.24	10.06	9.93	10.09	10.2	9.83	9.65	9.4	10.26	9.9	9.85	9.96	9.81	9.74	9.38	9.45	9.59	0.512505	0.499311	-0.064711	-0.110925	0.359961	0.205121	0.82968	-0.139638	-0.4155
VVTU25217_at	CX017161	5.41	5.71	5.62	5.76	5.62	5.65	5.88	5.93	5.71	5.47	5.54	5.49	5.99	5.76	5.78	6.11	5.98	5.78	5.68	5.75	5.98	0.254995	0.284705	-0.231747	-0.061752	0.165318	0.28385	0.168497	0.590489	-0.200639
VVTU25215_at	CX017167	3.7	3.84	4.04	3.61	3.87	3.85	3.91	3.84	3.92	3.79	3.8	3.56	4.08	3.88	3.95	3.98	3.76	3.85	3.77	3.84	3.89	0.176539	-0.013694	-0.141912	-0.165614	-0.078337	0.185884	0.2042	0.18317	-0.028349
VVTU25213_at	CX017204	5.32	5.03	5.09	4.82	4.97	4.54	5.04	5.39	4.98	4.94	4.84	4.37	8.16	4.59	4.72	5.59	5.19	5.47	5.05	4.85	4.8	0.413039	-0.208955	-0.41484	-1.089637	-0.086881	2.261794	0.813345	0.651299	-0.262917
VVTU25212_at	CX017250	4.33	4.43	4.42	4.6	4.63	4.72	4.35	4.48	4.48	4.62	4.34	4.16	4.75	4.76	4.75	4.61	4.83	4.73	4.41	4.62	4.57	0.244918	0.264695	0.273473	-0.127695	-0.337976	-0.09449	0.340205	0.377295	-0.396234
VVTU25212_s_at	CX017250	13.06	13.14	13.11	13.35	13.35	13.31	13.47	13.33	13.47	13.44	13.4	13.43	13.64	13.7	13.74	13.38	13.44	13.39	13.54	13.61	13.57	-0.221237	0.413655	-0.075188	-0.292322	0.08292	-0.058321	-0.163501	0.359364	-0.614158
VVTU25201_at	CX017416	4.22	3.98	4.22	4.25	4.37	4.2	4.19	4.06	4.13	4.56	4.01	4.2	4.18	4.31	4.25	4.07	4.37	3.99	4.42	4.18	4.39	-0.057597	0.147875	0.244432	0.105246	-0.191337	-0.109924	-0.096194	0.061063	-0.229539
VVTU25199_at	CX017465	4.44	4.17	4.28	4.57	4.46	4.72	4.56	3.78	4.61	4.11	3.93	3.9	4.33	4.36	4.28	4.36	4.28	4.52	4.74	4.48	4.47	0.683456	0.271895	0.193822	0.29053	-0.058035	-0.013183	0.367784	0.616837	-0.069489
VVTU25188_at	CX017620	7.96	8.05	8.04	7.42	8.79	9.59	8.6	8.29	8.51	5.91	10.93	8.25	7.98	6.44	8.89	8.81	8.92	8.72	9.23	8.86	8.81	-0.165898	0.416046	-0.358667	1.428727	0.89264	-0.324417	-1.015567	0.960466	0.423343
VVTU25184_at	CX017703	6.09	6.11	6.08	7.16	6.56	8.43	7.37	6.32	6.1	6.19	6.17	5.81	6.4	6.01	6.18	7.25	6.56	6.52	6.43	6.21	6.76	1.060101	1.301202	0.616113	0.297165	0.623239	0.576411	0.776332	0.557301	-0.649283
VVTU25181_at	CX017757	4.39	4.49	4.47	4.7	4.46	4.53	4.32	4.43	4.32	4.47	4.47	4.04	4.71	4.7	4.47	4.6	4.51	4.32	4.88	4.54	4.56	0.256082	0.075839	0.275373	0.059003	-0.243794	0.177254	0.149426	0.374565	-0.193661
VVTU25171_at	CX017888	4.57	4.75	4.81	5.29	5.7	4.84	5.89	5.23	5.61	6.3	4.75	5.44	6.3	5.32	5.68	5.26	5.21	5.24	6.23	6.49	6.34	-0.481354	1.107807	-0.188967	0.80542	-1.107448	0.331873	-0.977225	1.165149	-1.225565
VVTU25132_at	DT003844	4.11	3.7	3.77	3.84	3.78	3.72	3.63	3.68	3.72	4.01	3.69	3.78	3.75	3.69	3.72	3.82	3.54	3.68	3.91	3.49	3.6	-0.036071	-0.135989	0.186482	-0.060265	-0.025131	0.123463	0.041535	-0.258909	0.069847
VVTU25111_at	DT004114	5.9	5.82	6.17	5.04	4.37	4.98	5.1	5.28	5	7.01	6.81	6.89	4.89	5.01	5.32	5.17	5.42	5.25	6.23	6.39	6.13	-2.380739	-1.417834	0.125575	1.458499	-0.398272	-0.396994	-2.739592	-0.951685	0.959095
VVTU25022_at	DT005129	4.22	4.2	4.3	4.38	4.26	4.47	4.5	4.43	4.51	4.44	4.13	4.2	4.38	4.64	4.49	4.48	4.51	4.66	4.11	4.43	4.33	0.15069	0.302534	-0.134979	-0.292206	0.178821	-0.097134	0.256367	0.249741	-0.282555
VVTU24919_at	DT006100	4.05	4.26	3.82	3.98	3.62	3.87	4.12	3.91	3.77	3.67	4.03	3.99	4.02	3.94	3.8	3.93	3.91	3.97	3.95	3.77	3.83	0.037977	-0.225204	-0.155038	-0.097844	0.056813	0.122536	0.071531	-0.041747	0.211566
VVTU24899_at	DT006280	4.56	4.76	4.42	4.29	4.47	4.32	4.49	4.51	4.65	4.89	5.03	4.94	4.03	4.07	4.26	4.55	4.58	4.33	4.73	4.47	4.98	-0.692622	-0.186846	-0.095559	0.727712	0.160422	-0.045221	-0.946908	-0.305127	0.358843
VVTU24878_at	DT006469	5.13	4.95	4.79	5.47	5.42	5.3	5.3	5.36	5.18	5.23	5.23	5.17	5.52	5.27	5.28	5.23	5.44	5.52	5.52	4.84	5.47	0.02249	0.583188	0.129792	-0.118394	0.118879	0.075739	0.075528	0.299495	-0.566368
VVTU24812_at	DT007214	7.82	7.57	7.47	6.6	6.67	6.58	7.7	7.67	7.69	7.04	7.33	7.59	6.69	7.03	7.43	8.32	8.33	8.44	8.65	8.45	8.45	-0.216193	-0.703672	-1.275817	1.712198	0.995437	-0.423639	-1.466395	1.969275	1.350394
VVTU24804_at	DT007341	5.16	5.59	5.38	4.54	4.49	4.53	4.72	4.69	4.69	4.68	4.17	4.26	4.68	4.54	4.46	4.33	4.48	4.55	4.33	4.24	4.45	0.760964	-1.007403	-0.215415	-0.283902	-0.019488	0.066925	0.807984	-0.438099	1.095055
VVTU15504_at	DT009290	5.92	5.57	5.64	6.05	5.94	5.92	6.05	6.3	5.98	7.96	7.22	7.72	6.1	6.11	5.8	6	6.05	5.82	6.06	5.87	6.06	-2.523053	0.464806	0.298561	-0.007119	-0.082036	0.186448	-1.887218	-1.650644	-0.970729
VVTU22397_s_at	DT009878	6.2	6.41	6.15	6.42	6.11	6.12	6.4	6.36	6.11	7.31	6.97	7.71	6.27	6.05	6.19	6.45	6.31	6.31	6.18	6.19	6.45	-1.600611	0.001837	0.196616	0.10257	0.189093	0.171099	-1.260675	-1.063693	-0.274369
VVTU24508_at	DT011795	4.95	4.68	4.84	5.32	4.91	5	4.91	4.88	4.91	6.3	6.82	7.03	5.33	4.77	4.78	4.84	5.23	4.83	4.81	4.75	4.92	-2.628927	0.189239	0.610585	-0.18134	0.082692	0.269585	-1.826502	-1.993122	-0.82475
VVTU24505_at	DT011853	4.85	4.69	4.9	3.94	4.28	4.27	4.81	5.19	4.54	4.35	4.54	4.98	4.45	4.32	4.44	4.87	4.73	4.95	4.91	4.9	4.81	-0.156142	-0.467164	-0.8381	0.541371	0.345656	0.037319	-0.548641	0.443714	0.766411
VVTU24475_at	DT012285	4.21	4.2	3.87	4.35	3.99	4.51	4.44	4.55	4.79	4.42	4.44	4.42	4.17	4.02	4.61	4.34	4.38	4.52	4.84	4.34	4.42	-0.220829	0.485867	-0.362002	0.31207	0.09953	-0.276085	-0.39045	0.276273	-0.225908
VVTU24430_at	DT013099	5.5	5.45	5.18	5.73	5.45	5.57	5.53	5.56	5.52	5.68	5.17	5.45	5.64	5.49	5.37	5.57	5.74	5.73	5.17	5.34	5.36	0.122791	0.312153	0.08359	-0.299725	0.361293	0.124179	0.285168	0.020954	-0.259903
VVTU24369_at	DT014082	7.65	7.46	7.37	5.2	5.55	5.47	5.67	5.43	5.62	5.86	6.29	6.83	5.59	5.8	6.24	5.71	5.93	6.04	6.43	6.47	6.45	-0.218862	-2.867203	-0.126759	0.710494	-0.281043	-0.523706	-0.638907	-0.454006	2.512712
VVTU24367_at	DT014138	5.79	5.45	5.26	5.21	5.28	5.12	5.48	5.53	5.03	5.3	5.02	5.43	5.05	5.19	5.12	5.52	5.44	5.69	5.47	5.49	5.55	0.139702	-0.290244	-0.177546	0.425714	0.364479	-0.046437	-0.176925	0.362695	0.513956
VVTU8290_at	DT015000	6.75	6.69	7.12	7.42	7.11	7.23	6.64	6.92	7.14	6.64	6.55	6.67	7.76	7.36	7.55	7.74	7.56	7.44	6.98	7.32	7.2	0.638374	0.385827	0.361727	-0.497213	0.252436	0.297063	0.699269	1.073808	-0.603246
VVTU36903_at	DT015881	5.93	5.56	5.1	5.56	5.39	5.59	5.72	5.35	5.27	5.9	5.36	5.41	5.6	5.65	5.73	6.17	5.9	5.95	5.67	5.62	5.81	-0.043321	-0.014328	0.119296	0.01028	0.448971	0.098708	-0.105116	0.517892	-0.054826
VVTU24217_at	DT020712	4.66	4.8	4.87	4.61	4.89	4.7	4.77	4.9	4.93	4.41	4.08	4.07	4.29	4.54	4.68	4.5	4.51	4.48	4.67	4.22	4.41	0.892427	0.089723	-0.250208	-0.099273	0.055782	-0.217948	0.795894	0.078312	0.295711
VVTU24209_x_at	DT020887	6.12	6.16	6.25	6.46	6.08	6.17	6.16	6.09	6.33	5.98	6.32	6.06	6.21	6.29	6.12	6.25	6.14	6.13	6.25	6.21	5.99	0.128749	0.089572	0.048905	-0.072099	-0.024996	0.065983	0.149436	0.031649	-0.087584
VVTU24169_at	DT022651	4.85	4.4	4.62	4.26	4.38	4.43	4.53	4.94	4.23	4.43	4.18	4.28	4.1	4.37	4.32	4.4	4.12	5.07	4.34	4.3	4.5	0.309264	-0.195295	-0.275571	0.098249	0.307326	-0.173833	0.179928	0.088744	0.456624
VVTU24143_at	DT023497	4.39	5.8	4.92	6.16	6.18	5.26	5.61	5.68	5.92	6.06	6.14	5.88	5	6.23	5.57	4.72	4.98	5.34	5.27	5.4	5.27	-0.707652	1.13368	0.355197	-0.341718	-0.663709	-0.658089	-0.222556	-1.005712	-1.294408
VVTU24037_at	DT027564	3.64	3.62	3.43	3.72	3.69	3.8	3.77	3.71	3.64	3.82	3.61	3.43	3.66	3.84	3.66	3.71	3.61	3.79	3.86	3.66	3.46	0.094094	0.263389	0.048096	-0.075542	0.007528	-0.034558	0.118251	0.11327	-0.241567
VVTU24028_at	DT027987	3.42	3.44	3.54	3.42	3.45	3.81	3.41	3.44	3.49	3.53	3.5	3.5	3.52	3.58	3.49	3.54	3.6	3.46	3.49	3.42	3.48	0.00621	0.066704	0.130582	-0.097198	0.037927	0.022449	0.069536	-0.010977	-0.119617
VVTU24001_at	DT028935	4.35	4.19	4.61	4.36	4.7	4.38	4.49	4.98	4.45	4.53	4.15	4.3	4.58	4.47	4.57	4.81	4.57	4.81	4.6	4.42	4.4	0.245718	0.297698	-0.177729	-0.113132	0.306078	0.095313	0.221412	0.391211	-0.147644
VVTU23996_at	DT029074	4.1	4.39	3.98	4.12	4.73	4.4	4.24	4.25	4.05	4.81	4.52	4.38	4.06	4.16	4.22	3.93	4.12	4.01	4.23	3.93	4.06	-0.410011	0.226206	0.383269	-0.090379	-0.119356	-0.162131	-0.173776	-0.692606	-0.318051
VVTU23967_at	DT030165	4.12	3.93	3.95	3.93	4	3.93	4.07	4.37	3.89	3.8	3.89	3.83	3.79	3.72	3.83	4.57	3.98	4.02	3.71	3.91	4.11	0.24379	0.06874	-0.221624	0.130401	0.469482	0.331814	0.104486	0.217146	0.220781
VVTU1957_at	DT030498	3.74	3.77	3.82	4.03	3.81	3.94	3.89	3.83	4.03	3.94	3.85	4.1	3.84	3.82	4.05	3.84	3.88	4.02	3.88	3.88	3.88	-0.132568	0.233479	0.042934	-0.043543	0.040637	-0.149746	-0.073462	-0.021035	-0.231934
VVTU23944_at	DT030533	4.4	4.52	4.81	4.39	4.67	4.64	4.87	4.67	4.74	4.34	4.56	4.17	4.64	4.64	4.55	4.97	5.17	4.98	4.57	4.88	4.48	0.371245	0.143829	-0.299343	-0.019817	0.565691	0.003611	0.236091	0.628006	0.09255
VVTU23936_at	DT030644	3.32	3.56	3.69	3.99	3.93	3.88	3.55	3.45	3.71	3.57	3.43	3.53	3.79	3.65	3.76	3.43	3.53	3.41	3.4	3.56	3.53	0.324306	0.378753	0.416202	-0.278527	-0.243774	0.00791	0.482857	-0.130848	-0.445692
VVTU23933_at	DT030668	4.09	4.11	3.75	3.93	3.44	3.53	3.81	3.75	3.65	3.77	3.7	3.75	3.73	3.75	3.96	4.13	3.86	3.75	3.83	3.68	3.68	0.064542	-0.372893	-0.080476	-0.112388	0.193635	0.045149	0.08513	0.061158	0.321566
VVTU23928_at	DT030801	4.41	4.01	4.5	4.35	4.4	4.29	4.39	4.49	4.4	4.42	4.49	4.18	4.34	4.34	4.49	4.3	4.39	4.34	4.17	4.2	4.31	-0.010338	0.150742	-0.067576	-0.212218	0.041302	-0.081243	0.123194	-0.111491	-0.143375
VVTU23918_at	DT030943	3.76	3.51	3.67	3.78	3.73	3.59	3.87	3.8	3.84	3.79	4.07	3.68	3.74	3.85	3.76	3.97	3.91	3.88	3.8	3.86	4	-0.20673	0.196864	-0.124009	0.113069	0.11498	0.04059	-0.265981	0.222528	-0.172234
VVTU23904_at	DT031319	4.08	4.01	3.86	4.45	4.28	4.23	4.18	4.18	4.18	4	4.26	4.05	4.43	4.25	4.19	4.07	4.31	4.11	4.12	4.24	3.98	0.104068	0.409886	0.145076	-0.220902	-0.07795	0.057742	0.219459	0.088778	-0.457502
VVTU23899_at	DT031395	3.77	3.79	3.51	3.83	3.64	3.66	3.69	3.74	3.99	3.79	4.25	3.96	3.45	3.85	3.8	3.59	3.92	3.56	3.95	3.75	3.71	-0.412223	0.096156	-0.054806	0.117317	-0.070106	-0.311508	-0.385468	-0.219321	-0.111751
VVTU23866_at	DT032167	3.86	3.54	3.78	3.81	3.83	3.83	4.17	4.08	3.69	3.91	3.52	3.78	4.03	3.76	3.87	4.66	3.91	3.98	3.87	3.92	3.89	0.138954	0.290331	-0.203696	-0.001883	0.388806	0.479996	0.055701	0.488388	-0.146132
VVTU23858_at	DT032334	5.93	6.02	5.87	5.5	5.43	5.86	6.09	5.8	5.67	5.73	5.99	5.75	5.77	5.6	5.73	6.17	6.11	5.88	6.02	6.2	5.84	-0.08276	-0.308167	-0.325288	0.368464	0.292149	0.106954	-0.348233	0.374461	0.440972
VVTU23846_at	DT032584	3.9	3.78	3.67	3.87	3.65	3.53	3.77	3.84	3.75	3.86	3.43	3.54	3.79	3.81	3.82	3.86	3.84	3.98	3.9	3.59	3.69	0.221773	-0.007447	-0.085368	-0.118726	0.178524	-0.026324	0.212664	0.255675	0.046086
VVTU23842_at	DT032651	3.71	3.77	3.84	4.2	3.72	3.95	4.19	4.22	4.12	4.42	3.88	4.16	4.07	4.29	3.99	4.19	4.01	4.12	4.28	4.13	4.47	-0.304085	0.471727	-0.157132	0.214269	-0.145323	0.102359	-0.413512	0.339101	-0.472645
VVTU23834_at	DT032780	4.23	4.67	4.67	4.42	4.24	4.62	5.11	4.38	4.18	4.51	4.23	4.42	4.39	4.11	4.25	4.81	4.38	4.7	4.42	4.35	4.61	0.155784	-0.008248	-0.190823	0.227838	0.397729	0.279936	-0.015756	0.165102	0.277067
VVTU23832_at	DT032875	3.94	3.99	3.94	4.04	4.01	3.98	3.97	3.98	3.95	3.97	3.98	3.77	4.02	3.87	3.9	4.12	4.07	4.06	4.05	3.7	3.93	0.126821	0.088396	0.065399	-0.066975	0.239444	0.132129	0.14464	0.074064	-0.023762
VVTU23831_at	DT032883	4.42	4.42	4.44	4.83	4.23	4.5	4.56	4.62	4.41	4.4	4.12	4.2	4.42	4.29	4.51	4.59	4.88	4.4	4.41	4.29	4.36	0.388064	0.207371	-0.016208	-0.09645	0.350758	-0.031401	0.360823	0.245062	-0.014961
VVTU23825_at	DT033120	5.35	5.05	4.57	4.65	4.6	4.59	4.81	5.14	4.42	5.06	4.26	4.32	4.13	4.43	4.09	4.7	4.6	4.71	4.74	4.37	4.63	0.392888	-0.330359	-0.172555	0.40448	0.395355	0.043223	0.120112	-0.13505	0.759949
VVTU23823_at	DT033162	3.9	4.07	4.03	4.07	4.04	4.04	4.09	4.11	4.23	4.16	3.76	3.94	4.13	4.08	4.02	4.33	4.26	4.21	3.97	4.49	4.14	0.172139	0.182016	-0.086245	0.12639	0.164223	0.107297	0.023058	0.4422	-0.075195
VVTU23798_at	DT033962	4.28	3.99	4.08	3.96	4.66	3.96	3.96	3.75	3.98	3.9	3.75	3.85	3.92	3.98	4.11	3.84	4.15	3.87	3.85	4.05	3.86	0.423846	-0.058027	0.306692	-0.119873	-0.013957	-0.189358	0.445121	-0.021694	0.063595
VVTU36756_at	DT034127	6.17	6.42	6.22	6.87	6.91	7	6.87	6.94	6.88	7.02	6.62	6.75	7.28	7.57	7.73	7.53	7.56	7.64	8.69	9.03	8.82	-0.142687	0.941003	0.062842	1.663443	-0.731136	-0.395698	-1.386882	2.941754	-1.031967
VVTU23784_at	DT034198	4.46	4.31	4.46	4.36	4.32	4.16	4.32	4.22	4.49	4.54	4.14	4.43	4.31	4.52	4.23	4.14	4.49	4.26	4.2	4.51	4.28	-0.025626	-0.089724	-0.01542	-0.040279	-0.088856	-0.108084	0.003341	-0.074533	0.033875
VVTU23783_x_at	DT034200	3.54	3.6	3.61	3.89	3.49	3.72	3.64	3.59	3.73	3.72	3.58	3.58	3.84	3.88	3.96	3.61	3.89	3.84	3.73	3.84	4.07	0.044295	0.182176	0.085982	-0.023334	-0.151458	-0.166583	0.003339	0.41246	-0.303435
VVTU23759_at	DT034668	4.97	4.95	4.87	5.25	5.28	5.26	5.28	5.39	5.08	5.11	4.96	4.92	5	5.16	5.23	5.36	5.56	5.54	4.93	4.97	5.08	0.227765	0.502219	-0.010041	-0.229172	0.584032	-0.158632	0.302523	0.30495	-0.309894
VVTU23756_at	DT034744	3.35	3.41	3.33	3.7	3.57	3.37	3.31	3.41	3.38	3.33	3.47	3.36	3.57	3.53	3.64	3.35	3.59	3.3	3.47	3.45	3.51	0.092538	0.176076	0.227076	-0.121836	-0.168073	-0.075555	0.145402	0.118108	-0.292819
VVTU23746_at	DT035057	4.55	3.98	4.13	4.55	4.47	3.95	4.41	4.43	4.18	4.24	4.22	3.92	4.23	4.31	4.12	4.35	4.29	4.56	4.33	3.9	4.22	0.257194	0.229613	-0.004296	-0.115717	0.292141	0.054188	0.274866	0.138039	-0.087081
VVTU23743_at	DT035127	3.7	3.87	3.92	4.34	4.02	3.95	3.92	3.83	3.93	3.85	3.8	4.1	4.2	3.94	4.34	4.09	4.02	3.92	3.89	3.82	3.9	0.076006	0.28061	0.265143	-0.356009	-0.016088	0.028791	0.273806	0.053139	-0.429609
VVTU23720_at	DT035510	4.5	4.23	4.38	4.47	4.28	3.89	4.38	4.19	4.1	4.16	4.32	4.18	4.54	3.99	4.23	4.15	4.4	4.47	3.79	4.15	4.1	0.078255	-0.15872	0.01999	-0.325026	0.26672	0.122612	0.263196	-0.171531	0.125828
VVTU23650_at	DT036940	4.1	4.17	4.03	4.03	4.27	3.87	4.33	4.2	4.1	4	4.11	4.03	3.9	3.85	3.83	4.07	4.03	4.18	3.86	4.03	3.9	0.087892	0.068784	-0.189892	0.05475	0.275973	0.04464	0.06098	-0.129973	0.168569
VVTU23611_at	DT037773	4.4	4.29	4.42	5.16	4.56	4.86	4.99	4.46	4.81	4.96	4.4	4.36	4.9	4.75	4.88	4.54	4.86	4.51	4.7	4.56	4.47	0.166126	0.703234	0.154359	-0.32821	-0.119192	-0.06176	0.341204	0.099139	-0.717084
VVTU23609_at	DT037841	4.67	4.5	4.51	4.96	4.49	4.81	4.55	4.57	4.53	4.66	4.7	4.26	5.07	4.73	4.5	4.98	4.67	4.47	4.59	4.64	4.62	0.17281	0.193501	0.264813	-0.175989	-0.037713	0.527302	0.238944	0.178289	-0.316246
VVTU23608_at	DT037853	4.35	4.09	3.99	3.91	3.81	3.79	3.96	4.21	3.98	3.87	3.96	3.74	3.6	4.13	3.74	4.25	4.23	4.28	3.84	3.78	3.85	0.203379	-0.254025	-0.251189	-0.058447	0.584067	-0.075414	0.168089	0.115842	0.438372
VVTU23606_at	DT037870	4.12	4.05	4.36	3.99	4.11	4.1	4.44	4.28	3.94	4.04	4.22	4.09	4.09	4.51	4.14	4.31	4.34	4.16	4.1	4.02	4.12	0.023785	-0.027013	-0.197319	-0.225551	0.109854	-0.017293	0.115167	0.079525	-0.011653
VVTU15327_at	DT037912	7.92	7.29	6.93	8.08	8.57	8.17	8.16	8.2	8	6.95	6.87	7.31	7.66	8.62	8.2	7.76	8.12	8.19	7.44	7.56	7.47	1.294229	1.181125	-0.140033	-0.875709	0.211439	-0.521499	1.50976	0.760386	-0.901366
VVTU23595_at	DT038142	4.27	4.26	4.17	3.82	4.03	3.86	4.12	4	4.26	3.84	4.13	4.51	4	4.21	4.16	4.13	4.08	4.11	4.23	3.84	4.23	-0.149645	-0.328775	-0.283831	-0.040217	-0.004309	-0.061661	-0.132259	-0.045949	0.272281
VVTU23594_at	DT038146	4.18	3.95	4.22	4.45	4.17	4.18	4.23	4.25	4.22	4.18	4.13	4.12	4.3	4.78	4.36	4.26	4.55	4.39	4.22	4.33	4.1	0.102326	0.238469	0.049474	-0.346583	0.024494	-0.185323	0.242496	0.282712	-0.38331
VVTU23590_at	DT038209	3.63	3.92	3.75	3.8	3.59	4.03	3.75	3.77	3.62	3.83	3.88	3.9	3.64	3.74	4.04	3.75	3.71	3.65	3.76	3.75	3.82	-0.134101	0.003174	0.131757	-0.029381	-0.106945	-0.17714	-0.074977	-0.128111	-0.088806
VVTU23582_at	DT038422	3.75	3.64	3.53	3.71	3.86	3.64	3.54	3.63	3.59	3.7	3.63	3.51	3.63	3.67	3.95	3.7	3.69	3.48	3.94	3.67	3.43	0.107464	0.07073	0.202158	-0.079423	-0.1137	-0.161358	0.137222	0.062952	-0.143485
VVTU23578_at	DT038622	7.33	7.39	7.18	7.16	7	7.27	7	7.16	7.25	7.75	7.81	7.74	7.27	7.16	7.1	7.17	7.15	7.16	7.54	7.59	7.59	-0.834657	-0.221861	0.172371	0.500172	-0.279519	0.081527	-0.944045	-0.274882	0.021272
VVTU23541_at	DT039349	3.6	3.63	3.88	3.98	3.76	3.81	3.54	3.67	3.99	3.84	3.88	3.67	3.76	3.93	3.99	3.75	3.76	3.71	3.87	3.82	3.76	-0.015056	0.166542	0.195321	-0.092545	-0.167102	-0.143976	0.047261	0.033542	-0.281023
VVTU21891_s_at	DV218500	11.31	11.19	11.29	6.52	6.78	6.43	6.38	5.6	5.42	7.47	5.74	6.73	6.23	6.57	7.7	5.71	5.7	5.27	4.84	5.2	4.96	2.249919	-6.944947	1.037689	-2.206397	-0.60512	-0.670859	3.45997	-4.396331	5.869747
VVTU20246_at	DV220749	5.85	6.02	5.82	5.49	5.69	5.63	5.94	5.79	6	6.36	6.01	6.03	5.87	5.58	5.24	5.48	5.29	5.43	6.13	5.91	5.67	-0.520903	-0.180684	-0.231899	0.45371	-0.465772	0.328501	-0.637247	-0.53474	0.213208
VVTU5245_at	DV220749	4.46	4.43	4.45	4.77	4.7	4.42	4.86	5.02	4.89	4.69	4.74	4.48	4.77	4.46	4.5	4.66	4.83	4.56	4.63	4.64	4.8	-0.01358	0.505248	-0.319759	0.127726	0.070739	0.170139	-0.098331	0.175032	-0.267381
VVTU23450_at	DV220794	4.23	4.29	4.28	4.26	4.23	4.38	4.35	4.46	4.3	4.41	4.05	4.19	4.28	4.15	4.43	4.64	4.14	4.58	4.55	4.15	4.35	0.144299	0.132872	-0.085009	0.064543	0.214895	0.092775	0.053557	0.279622	-0.003182
VVTU23446_at	DV220819	4.69	4.85	4.92	5.29	4.98	4.85	4.88	4.87	4.52	5.03	4.6	4.63	4.75	4.72	4.95	4.77	4.77	4.86	4.79	4.73	4.78	0.251654	0.205285	0.387465	-0.059348	0.028024	-0.111947	0.285192	-0.047205	-0.175781
VVTU23434_at	DV221306	4.28	4.35	4.09	4.43	4.36	4.73	4.36	4.7	4.53	4.07	4.05	4.31	4.52	4.39	4.2	4.31	4.72	4.45	4.19	4.53	4.26	0.408292	0.396808	-0.130526	-0.087345	0.174317	0.049873	0.364239	0.318203	-0.190927
VVTU23360_at	DV223961	3.7	3.58	3.42	3.74	3.59	3.75	3.54	3.54	3.55	3.49	3.29	3.58	3.84	3.63	3.61	3.41	3.66	3.64	3.38	3.44	3.58	0.260051	0.107515	0.147309	-0.283319	-0.046242	0.052522	0.383189	0.025996	-0.172542
VVTU23357_at	DV223990	4.89	4.94	5.18	5.1	5.42	5.18	4.95	5.03	4.88	5.04	4.61	4.66	5.68	5.72	5.46	5.49	5.57	5.91	5.53	5.32	5.45	0.518793	0.196422	0.313831	-0.258632	0.156934	0.023443	0.443035	1.175882	-0.436067
VVTU23271_at	DV938398	4.82	5.14	4.9	5.55	5.53	5.15	4.78	4.88	5.12	5.49	5.23	5.16	5.22	5.56	5.28	5.21	4.73	5.13	5.16	5.16	5.19	-0.180604	0.379135	0.692065	-0.200408	-0.384109	0.062084	0.024456	-0.159743	-0.722566
VVTU23332_at	DV938691	4.29	4.27	4.12	4.14	3.89	3.85	3.92	3.9	4.01	3.93	3.74	3.93	3.74	3.78	3.92	3.91	4.04	3.84	4.04	3.89	3.91	0.286965	-0.34104	0.0309	0.149597	0.092497	-0.110367	0.161656	-0.056856	0.466282
VVTU23330_at	DV938706	4.53	4.37	4.22	4.97	4.5	4.81	4.92	5.19	4.89	4.93	5.02	4.82	4.63	5.02	4.73	4.63	4.93	4.74	4.86	4.96	5.03	-0.368863	0.730242	-0.235388	0.172876	-0.147504	-0.187844	-0.420387	0.200889	-0.640718
VVTU23329_at	DV938707	5.57	5.73	5.53	5.57	5.22	5.38	5.22	5.41	5.31	5.45	5.36	5.2	5.56	5.28	5.63	5.78	5.95	5.34	5.32	5.09	5.46	0.190915	-0.306284	0.137036	-0.278959	0.412806	0.110597	0.29751	0.090913	0.234061
VVTU23315_at	DV938869	4.81	4.88	4.89	4.97	5.22	5.07	4.85	4.89	4.69	4.94	4.73	4.86	4.68	5.05	4.99	4.9	4.9	5.09	5.1	4.85	4.85	0.17528	0.168581	0.321357	0.0136	0.071107	-0.243677	0.151699	0.120226	-0.160312
VVTU23304_at	DV938967	4.7	4.31	4.64	4.38	4.16	4.2	4.22	4.35	4.33	4.64	4.3	4.18	4.3	4.5	4.42	4.43	4.58	4.48	4.35	4.5	4.52	0.021294	-0.3272	0.026198	0.033902	0.080893	-0.110525	-0.032705	0.140919	0.247334
VVTU23296_at	DV939059	4.88	5.02	4.74	4.77	4.91	4.56	5.1	5.15	4.73	5.01	4.57	4.52	4.94	4.94	4.77	5.29	4.79	5.27	4.91	4.82	5.21	0.237118	0.053766	-0.258927	0.091431	0.244978	0.27457	0.072807	0.506045	0.084381
VVTU22748_x_at	DV939390	10.13	10.3	10.27	10.08	10.2	10.21	9.9	10.01	10	10.31	10.38	10.23	10.04	9.98	10.15	10.33	10.63	10.38	9.72	9.73	9.85	-0.218226	-0.21662	0.304634	-0.426422	0.731844	-0.054202	0.113067	-0.394184	0.117857
VVTU23249_at	DV939467	5.62	5.69	5.61	5.63	5.17	5.52	5.82	5.9	5.49	5.7	5.67	5.71	5.55	5.66	5.39	6.08	5.81	5.86	5.6	5.49	5.53	-0.17542	-0.044126	-0.299933	-0.039754	0.506559	0.234068	-0.156293	0.086455	0.143864
VVTU23231_at	DV939679	3.66	3.63	3.53	3.75	3.48	3.58	3.68	3.68	3.64	3.71	3.41	3.56	3.89	3.6	3.58	3.53	3.71	3.79	3.66	3.75	3.83	0.102143	0.09261	-0.050533	0.058866	-0.059389	0.095596	0.01973	0.269695	-0.080178
VVTU23222_at	DV939796	4.62	4.77	4.97	4.89	5.21	4.77	5.26	4.89	5.05	4.74	4.93	4.76	4.95	4.79	4.77	5.22	4.65	5.12	5.29	4.67	4.89	0.161315	0.347135	-0.165785	0.135987	0.159239	0.282032	0.038093	0.254833	-0.125911
VVTU36413_at	DV939810	8.32	8.47	8.37	9.41	9.28	9.3	8.48	8.56	8.7	8.08	7.26	7.23	9.14	9.23	9.25	7.94	7.97	7.88	7.58	7.63	7.53	2.007199	0.952304	0.661363	-1.949949	-0.806925	-0.064062	2.873033	-0.351431	-1.155565
VVTU23214_at	DV939981	3.49	3.61	3.53	4.14	4.16	3.82	3.61	3.66	4.06	3.67	3.58	3.68	3.83	3.91	4.07	3.53	3.67	3.67	3.49	3.63	3.45	0.257817	0.570706	0.30277	-0.506599	-0.176633	-0.206793	0.553232	-0.161312	-0.646654
VVTU35922_at	DV940830	3.85	3.9	4.02	4.03	3.68	4.05	3.96	3.93	3.75	3.83	3.81	3.82	4.4	3.9	3.9	3.83	3.9	3.83	3.8	3.82	3.98	0.197116	-0.032497	0.213904	-0.237614	-0.195793	0.301438	0.246227	0.048452	-0.13886
VVTU35922_x_at	DV940830	3.9	4.21	3.91	4.05	4.3	3.76	3.79	3.98	3.84	3.84	3.81	3.96	3.89	4	3.99	3.9	4.07	3.8	3.71	4.01	4.37	0.146558	0.007812	0.041426	0.075056	-0.107427	-0.032729	0.121569	0.118323	0.000647
VVTU23184_at	DV940919	4.9	5.04	4.85	4.9	4.64	4.77	4.94	4.93	4.77	4.74	4.64	5.19	4.51	4.91	4.83	5.16	5.05	4.91	4.88	4.84	4.82	-0.010429	-0.128247	-0.126923	0.083303	0.341515	-0.101992	-0.079761	0.107489	0.228993
VVTU35959_at	DV940985	4.07	3.85	3.89	4.06	3.97	3.94	4.12	4.13	4.21	3.87	3.76	3.68	3.96	3.91	3.91	4.06	3.92	4.05	3.99	3.95	4.02	0.354159	0.230986	-0.237559	0.064511	0.068835	0.080002	0.227059	0.281669	-0.003798
VVTU35955_x_at	DV941169	5.24	5.26	4.9	5.41	5.5	5.27	5.46	5.53	5.21	4.85	4.96	4.92	5.33	5.55	4.95	6.01	5.16	5.36	5.37	5.09	5.25	0.583574	0.407583	-0.123715	-0.060385	0.293954	0.563345	0.463122	0.566697	-0.185953
VVTU35952_at	DV941213	3.5	3.65	3.72	3.85	3.62	3.88	3.73	3.54	3.81	3.67	3.5	3.62	3.88	3.63	3.55	3.78	3.53	3.66	3.58	3.67	3.61	0.185573	0.199186	0.100921	-0.081774	-0.02742	0.287699	0.213046	0.032275	-0.175777
VVTU23164_at	DV941515	3.79	3.72	3.74	3.72	3.64	3.78	3.81	3.65	3.51	3.93	3.64	3.73	3.67	3.8	3.73	3.81	4.19	3.74	3.78	3.59	3.73	-0.038905	-0.093519	0.209078	-0.137595	-0.017775	0.077681	-0.011871	0.072032	0.005774
VVTU23164_x_at	DV941515	4.03	4.13	3.92	4.14	4.01	3.8	3.9	3.84	3.85	4.1	4.07	3.87	4.14	4.22	3.83	3.9	4.16	3.99	4.08	3.78	4.02	-0.056988	-0.045993	0.106684	-0.076351	0.277741	-0.09387	0.049754	-0.024525	-0.073248
VVTU23129_at	DY474210	3.97	4.2	3.97	4.64	4.28	4.55	4.33	4.36	4.35	4.19	4.35	4.31	4.66	4.53	4.48	4.24	4.43	4.19	4.33	4.33	4.26	0.033061	0.547889	0.153872	-0.300889	-0.231907	0.058916	0.200503	0.123163	-0.678213
VVTU8499_at	DY474310	7.83	8.08	8.11	7.83	8.03	8.33	8.32	7.84	8.25	7.57	8.4	8.23	7.77	7.68	7.75	7.5	7.41	7.73	7.48	7.56	7.56	-0.040832	0.085795	-0.195132	-0.24875	-0.139283	-0.005809	0.219782	-0.908927	0.074404
VVTU34891_at	GSVIVT00000600001	5.54	5.44	5.59	5.88	6.14	6.31	6.04	5.9	6.07	5.4	5.26	5.29	5.8	6.03	6.08	5.77	5.55	5.61	5.37	5.57	5.36	0.842145	0.785355	-0.057104	-1.407109	-0.245727	0.56902	1.080665	0.114297	-0.62296
VVTU3751_at	GSVIVT00000600001	5.74	6.15	5.94	6.29	7.12	7.23	6.96	6.56	6.26	6.7	6.07	5.62	7.27	6.96	6.84	6.75	6.19	6.15	5.95	5.68	5.92	0.56967	1.177879	0.240471	-0.651609	-0.142148	-0.073467	1.315456	-0.122146	-1.422593
VVTU14469_at	GSVIVT00000858001	7.09	7.7	7.52	8.23	8.25	8.13	7.73	7.7	8.11	7.97	7.99	7.91	7.61	7.94	7.82	7.02	7.54	7.58	7.42	7.5	7.29	-0.809156	0.284677	0.079509	-0.477462	-0.330091	-0.415232	0.31752	-0.818095	-0.918636
VVTU29065_at	GSVIVT00000858001	7.23	7.49	7.11	7.47	7.39	7.46	7.29	7.51	7.72	8	7.83	8.03	6.78	7.18	7	6.9	7.59	7.42	7.6	7.54	7.55	-0.133126	0.868149	0.461154	0.670182	0.105908	-0.453556	-0.955931	-0.514706	-0.072811
VVTU35246_at	GSVIVT00001144001	6.38	5.91	6.06	6.34	6.07	6.33	6.03	6.24	6.3	5.91	6.23	6.12	6.08	6.03	5.97	6.02	5.76	5.74	5.63	5.84	6.03	0.154018	0.15624	0.024598	-0.227809	-0.169956	0.218763	0.326791	-0.474305	-0.098754
VVTU39556_at	GSVIVT00001660001	4.24	4.47	4.18	4.18	4.2	4.44	4.15	4.26	4.42	4.48	5.12	4.36	4.29	4.42	4.35	4.2	4.15	4.05	4.45	4.47	4.51	-0.549499	-0.048039	0.075716	0.171441	-0.39621	-0.021845	-0.522842	-0.29234	-0.146232
VVTU34467_at	GSVIVT00002017001	4.09	4.14	4.15	4.15	3.8	3.89	4.03	4.17	4.06	3.89	4.73	4.4	4.03	4.11	3.93	4.15	4.26	4.31	4.57	4.59	4.15	-0.468927	-0.173324	-0.108014	0.496284	0.046023	-0.076033	-0.709461	0.211244	0.166196
VVTU36044_at	GSVIVT00002150001	4.79	4.59	5.1	4.86	4.81	4.7	4.9	5.05	4.96	4.78	4.51	4.47	4.52	4.68	4.75	4.99	5.09	4.88	5.01	4.76	4.95	0.389582	0.141475	-0.212821	0.279442	0.324953	-0.113099	0.120285	0.44159	0.196188
VVTU20225_x_at	GSVIVT00002218001	4.52	4.53	4.59	4.64	4.71	4.48	4.74	4.64	4.68	4.77	4.81	4.62	4.68	4.64	4.64	4.66	4.52	4.95	4.71	4.6	4.73	-0.185818	0.177712	-0.039802	-0.071792	0.000446	0.005726	-0.165746	0.048242	-0.178834
VVTU37623_x_at	GSVIVT00002218001	3.57	3.46	3.64	3.77	3.89	3.62	3.56	3.75	3.85	3.56	3.73	3.69	3.72	3.66	3.63	3.62	3.86	3.48	3.78	3.6	3.48	0.031	0.282002	0.050187	0.013155	0.065863	0.012944	0.081894	-0.016084	-0.243629
VVTU13756_at	GSVIVT00002451001	8.37	8.22	8.47	7.5	7.68	7.86	7.66	8.06	7.62	8.04	7.2	7.45	7.72	7.62	8.12	7.49	7.46	7.41	7	7.26	7.19	0.608143	-0.81036	-0.095771	-0.823229	-0.090599	-0.145129	1.033643	-0.835549	0.722849
VVTU38625_at	GSVIVT00002468001	6.96	7.09	7.11	6.04	6.24	6.22	5.71	5.98	5.88	5.52	5.54	5.51	6.25	6.23	6.27	5.85	6.24	5.93	5.7	5.31	5.39	1.351799	-1.406493	0.241084	-0.98251	0.150443	-0.089324	1.700007	-0.484252	1.245058
VVTU3154_s_at	GSVIVT00002805001	13.77	13.69	13.7	13.29	13.29	13.23	12.66	12.77	12.63	12.63	12.99	13.03	12.33	12.29	12.31	11.97	12.1	12.01	11.69	11.62	11.68	0.693146	-1.028625	0.635104	-0.801022	-0.004333	-0.002877	1.30286	-2.370437	1.090125
VVTU35454_s_at	GSVIVT00002805001	13.8	13.71	13.69	13.27	13.28	13.24	12.64	12.8	12.6	12.64	12.94	12.97	12.3	12.33	12.35	12	12.1	12.01	11.62	11.59	11.7	0.640554	-1.002691	0.63284	-0.854794	0.01462	-0.017647	1.374526	-2.364237	1.107959
VVTU39166_at	GSVIVT00003505001	5.42	5.29	5.26	5.13	5.18	4.65	7.04	6.05	5.93	5.07	5.83	5.53	5.03	5.1	5.12	5.12	5.06	5.12	5.72	5.96	5.84	-0.201421	0.444815	-1.710696	0.955878	-0.446017	-0.094016	-0.799457	0.252976	0.324729
VVTU19195_at	GSVIVT00004081001	10.85	10.83	10.93	9.04	9.35	9.62	12.08	11.94	11.81	12.29	12.53	12.43	9.7	9.38	9.57	12.09	11.64	11.61	13.56	13.5	13.49	-3.012934	-0.493424	-2.707812	4.822092	0.709393	0.228029	-5.572958	1.890572	1.858042
VVTU24810_at	GSVIVT00004384001	6.18	6.08	6.21	5.34	5.25	5.59	6.49	6.32	6.44	5.69	6.13	6.13	5.71	5.68	5.89	6.35	6.22	6.53	6.56	6.22	6.15	-0.1879	-0.402064	-1.258141	0.626991	0.540002	-0.099106	-0.670649	0.662028	0.868259
VVTU1912_s_at	GSVIVT00004402001	9.57	9.36	9.14	9.19	8.92	9.05	9.03	8.71	8.69	7.67	7.85	8.67	9.28	9.09	9.18	9.87	10.03	10.06	10.49	10.38	10.45	1.53756	-0.566005	-0.023981	1.504909	0.371267	-0.031842	0.063494	3.050945	0.954077
VVTU3406_at	GSVIVT00004457001	5.02	4.79	4.76	4.99	5.13	4.91	5.02	4.74	5.01	5	4.8	4.86	5.01	4.95	5.05	5.25	4.96	5.24	4.93	4.96	4.95	0.091116	0.194003	0.104149	-0.098146	0.232293	0.084977	0.112593	0.25021	-0.192143
VVTU985_s_at	GSVIVT00004557001	11.85	11.83	11.8	11.59	11.43	11.45	11.36	11.27	11.62	10.61	11	11.39	11.44	11.39	11.57	11.59	11.82	11.65	11.13	11.3	11.16	0.86113	-0.510311	-0.07968	-0.377166	0.481306	-0.093849	0.882822	0.236606	0.638594
VVTU15962_at	GSVIVT00004558001	8.32	8.14	8.26	8.25	8.2	8.24	8.29	8.3	8.38	9.23	9.4	9.54	7.93	7.62	7.54	9.22	8.99	9.01	10.27	10.37	10.17	-1.689828	0.020051	0.155373	3.132118	0.348062	0.252346	-3.283309	1.343351	0.406445
VVTU11210_at	GSVIVT00004605001	5.31	5.07	5.05	4.77	5.42	5.28	5.05	5.21	5.04	5.18	5.02	4.81	5.26	5.15	5.02	5.48	5.45	5.48	5.82	5.97	5.62	0.228553	-0.002361	0.033606	0.801897	0.039537	0.086819	-0.378975	1.074814	0.147572
VVTU17598_at	GSVIVT00004744001	5.6	5.73	5.71	6.25	6.18	5.76	5.81	5.71	5.53	5.44	4.8	4.72	5.6	5.39	5.45	5.19	5.03	4.53	5.06	5.03	5.02	1.314483	0.40959	0.35266	-0.495465	-0.541579	0.265215	1.497076	-0.544571	-0.161427
VVTU21692_x_at	GSVIVT00004884001	6.44	6.61	6.97	6.79	6.95	6.88	8.06	6.65	6.77	6.46	5.96	5.79	7.09	6.93	6.81	6.9	7.15	6.53	6.31	6.08	6.39	1.190756	0.569158	-0.548033	-0.871197	0.278945	0.251699	1.431003	0.342453	-0.240343
VVTU5992_s_at	GSVIVT00004894001	10.83	10.75	10.82	10.27	10.42	10.57	10.55	10.18	10.51	10.13	10.3	10.54	9.9	9.73	9.77	9.42	9.62	9.45	9.09	9.03	9.08	0.342548	-0.541553	-0.0765	-0.916506	0.020781	0.057592	1.059228	-2.152517	0.737103
VVTU26068_at	GSVIVT00005010001	8.38	8.45	8.54	8.73	8.51	8.29	8.74	8.73	8.71	6.47	6.19	6.4	8.46	8.67	8.5	8.94	9.04	8.88	9.24	9.24	9.25	3.232102	0.352514	-0.757877	0.833492	0.140894	-0.064955	1.811825	3.428568	0.634312
VVTU26793_at	GSVIVT00005173001	6.48	6.58	6.37	6.09	6.09	5.97	5.82	5.88	5.88	5.63	5.8	5.71	6.21	6.16	6.42	5.89	5.86	5.93	6.72	6.62	6.92	0.676488	-0.689505	0.167368	0.652635	-0.801537	-0.143367	0.083087	0.8383	0.575867
VVTU25484_at	GSVIVT00005224001	8.19	8.22	8.22	6.67	6.8	7.17	8.85	8.59	8.73	8.4	8.83	8.83	7.12	7.11	7.23	8.26	8.12	8.17	8.78	8.84	8.77	-1.465616	-0.696987	-2.045976	1.985773	0.442647	-0.026834	-2.491851	0.293016	1.508762
VVTU4342_s_at	GSVIVT00005318001	9.49	9.57	9.42	10.01	9.93	9.99	10.16	10.07	10.12	10.66	10.64	10.75	9.98	9.98	10.02	9.86	9.88	9.79	10.2	10.34	10.27	-1.259819	0.775101	0.009941	0.358931	-0.382498	-0.044324	-1.192053	-0.330116	-0.916357
VVTU15359_s_at	GSVIVT00005323001	9.43	9.58	9.52	9.06	9.23	9.25	9.7	9.48	9.61	9.56	10.09	10.25	9.22	9.04	9.1	10.02	10.08	10.02	10.14	10.29	10.2	-0.890657	-0.225521	-0.419739	1.283461	0.617518	0.068203	-1.558549	0.63381	0.525654
VVTU21053_at	GSVIVT00005345001	6.03	5.61	5.43	5.97	6	6.06	6.53	6.51	6.08	5.44	5.29	5.73	6.15	6.13	5.87	6.48	6.66	6.55	6.1	5.66	5.54	0.711855	0.719214	-0.62903	-0.426776	0.8834	0.126512	0.720149	0.856614	-0.270954
VVTU29894_s_at	GSVIVT00005444001	9.66	9.19	8.33	8.5	9.07	8.66	10.46	10.92	11.18	8.79	9.73	9.59	8.78	9.39	9.41	10.26	10.88	10.95	9.28	9.41	9.52	-0.202046	0.895112	-2.693177	0.067235	2.008462	-0.529134	-0.466824	1.19074	0.328769
VVTU12958_s_at	GSVIVT00005633001	8.27	8.27	8.4	6.84	6.92	6.5	6.27	6.52	6.42	7.62	7.11	7.56	6.59	6.57	6.53	6.38	6.53	6.35	7.26	7.42	7.15	-0.236988	-2.36829	0.670179	0.916426	-0.644997	-0.084602	-0.605181	-1.126054	2.033563
VVTU28035_at	GSVIVT00005848001	4.34	4.33	4.27	4.62	4.85	4.37	4.78	4.85	4.59	4.74	4.44	4.28	4.59	4.66	4.57	4.56	4.73	4.7	4.6	4.37	4.69	0.08843	0.570912	-0.123498	-0.095945	0.110429	-0.031923	0.111045	0.247624	-0.441401
VVTU38842_at	GSVIVT00006808001	4.27	4.14	4.4	4.22	4	4.2	4.47	4.63	4.19	4.2	4.04	3.99	3.93	4.4	4.04	4.36	4.68	4.83	4.2	4.16	4.37	0.261685	0.063441	-0.3541	0.062721	0.623452	-0.220639	0.117318	0.44382	0.232103
VVTU31528_x_at	GSVIVT00006956001	9.09	9	8.89	9.41	9.26	9.15	9.24	9.36	9.27	9.19	9.41	9.14	9.18	9.48	9.41	9.37	9.21	9.44	9.37	9.43	9.34	0.082168	0.061477	0.193093	-0.289476	-0.266359	-0.36542	-0.127067	0.331529	-0.455713
VVTU31583_at	GSVIVT00006956001	3.52	3.64	3.65	3.67	3.67	3.79	3.49	3.46	3.69	3.59	3.66	3.53	3.76	3.72	3.84	3.48	3.59	3.65	3.67	3.58	3.66	-0.099259	0.437663	0.001417	-0.22183	-0.236007	-0.358992	0.167751	0.035003	-0.202032
VVTU33580_x_at	GSVIVT00006956001	9.4	9.42	9.27	9.73	9.81	9.66	9.59	9.58	9.67	9.51	9.72	9.59	9.68	9.99	10.04	9.45	9.68	9.81	9.71	9.76	9.7	-0.039148	0.455811	0.136528	-0.169753	-0.189684	-0.101287	0.070304	0.271288	-0.622877
VVTU33605_x_at	GSVIVT00006956001	4.26	4.43	4.29	5.39	5.21	4.91	4.43	4.85	5.02	4.84	4.84	4.76	5.04	5.33	5.42	4.73	4.87	5.29	4.93	4.98	5.19	-0.015869	0.967607	0.532339	0.023886	-0.03863	-0.130408	0.138086	0.508339	-1.220163
VVTU38669_at	GSVIVT00007226001	3.82	3.62	3.65	3.72	3.68	3.95	3.62	3.7	3.83	3.66	3.69	3.72	3.58	3.99	3.71	3.59	3.84	3.67	3.71	3.74	3.78	0.076382	0.094087	0.053092	-0.032535	-0.090044	-0.185146	0.080441	0.053422	-0.115808
VVTU10747_at	GSVIVT00007276001	5.77	6.14	5.93	6.61	6.5	6.67	6.44	6.51	6.44	5.44	5.63	5.52	7.02	7.04	7.22	7.44	7.05	7.24	8.91	8.97	8.93	1.197499	0.86341	-0.073323	2.332736	-0.910753	-0.093228	-0.811962	4.382186	-0.585366
VVTU32469_s_at	GSVIVT00007284001	9.64	9.84	9.69	6.92	7.46	7.9	8.46	8.8	8.98	8.33	9.45	9.23	7.52	7.31	8.06	9.39	9.73	9.71	9.42	9.34	9.33	-0.776112	-2.455337	-1.493586	0.248152	0.451502	-0.195391	-1.987156	0.731204	3.210352
VVTU32469_x_at	GSVIVT00007284001	3.93	3.95	4.03	3.64	3.81	3.76	3.87	3.8	3.67	3.94	3.81	3.88	3.6	3.53	3.88	3.95	4.08	4.21	3.83	3.97	3.93	-0.162118	-1.91875	0.051835	-0.250119	0.455847	-0.100031	-0.20505	0.162594	0.394585
VVTU34766_s_at	GSVIVT00007284001	10.9	10.96	10.89	9.34	9.67	9.83	9.53	9.48	9.72	9.54	10.5	10.45	9.44	9.3	9.62	10.38	10.66	10.64	10.37	10.43	10.26	0.255897	-0.468826	1.00701	1.018641	1.029057	-0.177851	-0.778176	0.220799	2.062272
VVTU5913_s_at	GSVIVT00007284001	11.07	11.14	11.08	11.1	11.11	11.16	10.14	10.29	10.52	10.88	10.92	10.61	10.8	10.87	10.89	10.99	11.28	11.05	10.7	10.67	10.7	-0.051883	-0.274331	-0.011275	1.977914	1.783885	-0.348372	0.408621	-0.096858	0.194197
VVTU22882_at	GSVIVT00007310001	9.28	9.14	9.22	9.15	9.27	9.52	8.71	8.56	8.92	7.52	8.27	8.27	8.97	8.88	8.99	8.43	8.46	8.51	8.16	8.14	8.25	1.672624	-0.250344	0.348452	-0.931017	-0.209352	0.002329	1.976424	-0.296256	0.321588
VVTU19929_s_at	GSVIVT00007385001	4.73	4.7	4.76	4.93	4.9	5.07	13.52	11.93	12.63	5.59	5.02	4.89	5.51	5.28	5.43	5.1	5.3	5.11	5.25	4.78	5.02	1.734312	5.584765	-9.993707	-0.469839	-0.075481	0.025248	1.427301	-0.090148	-0.821285
VVTU30392_at	GSVIVT00007762001	8.55	8.33	8.37	7.05	7.31	7.55	8.04	7.76	8.01	7.53	8.1	8.34	7.24	7.33	7.66	8.47	8.51	8.43	8.72	8.66	8.59	-0.270862	-1.195325	-0.782871	1.462859	0.756825	-0.22846	-1.232015	0.956968	1.643006
VVTU10621_at	GSVIVT00007765001	8.98	9.06	9.04	9.22	9.33	9.14	8.77	8.96	9.04	8.71	8.9	8.77	9.19	9.1	9.3	9.25	9.21	9.17	8.8	8.83	8.97	0.45807	0.107997	0.317204	-0.425806	0.221899	0.031903	0.61573	0.201652	-0.182741
VVTU23797_at	GSVIVT00007772001	3.9	4.17	4.09	3.81	3.74	4.07	4.07	3.98	4.13	4	4.27	4.11	4.3	3.98	3.93	4.05	4.2	4.18	4.08	4.07	3.94	-0.22884	-0.130778	-0.190639	-0.070825	0.118523	0.150333	-0.176004	0.02519	0.065524
VVTU11312_at	GSVIVT00007798001	6.23	6.4	6.46	7.42	7.19	7.02	6.82	6.95	7.12	7.26	6.88	6.91	7	7.32	7.16	6.72	6.91	6.79	6.78	6.98	6.85	-0.211699	1.094443	0.385705	-0.348257	-0.327284	-0.191956	0.073532	-0.031088	-1.259297
VVTU14427_at	GSVIVT00007848001	7.52	8.03	7.74	6.66	6.74	7.17	8.19	8.08	8.1	8.63	9.11	9.06	7.34	7.23	7.32	8.03	7.99	8.07	8.8	8.73	8.67	-2.248951	-0.503885	-1.204792	1.744976	0.162222	-0.021314	-2.953337	0.091139	0.697233
VVTU9114_at	GSVIVT00007899001	4.91	4.69	4.84	4.57	4.47	4.8	4.76	4.68	4.58	5.04	5.45	5.37	4.77	4.57	4.75	4.94	5.06	5.11	5.32	5.27	5.26	-0.877409	-0.263298	0.039893	0.70213	0.134378	-0.051313	-1.156829	0.185432	0.167296
VVTU18609_at	GSVIVT00007939001	4.34	4.05	4.07	3.99	3.57	3.67	3.96	4.09	3.89	4.16	3.99	4.08	3.81	3.92	3.91	4.56	3.99	3.94	4.28	4.11	4.01	-0.193656	-0.368849	-0.190212	0.306198	0.228134	0.213932	-0.380792	0.175138	0.406778
VVTU30144_x_at	GSVIVT00008002001	5.7	5.86	5.66	5.98	6.02	6.1	5.38	5.41	5.72	5.3	5.48	5.38	5.93	5.86	5.77	5.66	5.69	5.52	5.58	5.33	5.42	0.656244	0.078305	0.535575	-0.494871	-0.084564	0.123764	0.864021	-0.04277	-0.20932
VVTU1224_at	GSVIVT00008098001	9.83	9.82	9.83	10.41	10.32	10.3	10.12	10.04	10.21	9.46	10.03	10.38	10.51	10.54	10.54	10.32	10.07	10.36	10.55	10.54	10.5	0.201944	0.567271	0.140359	0.025393	-0.396802	0.005714	0.06932	0.829906	-0.715739
VVTU30721_at	GSVIVT00008099001	7.9	8.01	7.93	6.98	7.05	7.37	7.5	7.23	7.53	7.58	8.17	8.12	7.17	7.09	7.32	7.25	7.44	7.53	8.15	8.06	8.01	-0.721199	-1.00106	-0.259037	1.083361	-0.213317	-0.231486	-1.239478	-0.093388	1.023658
VVTU26195_at	GSVIVT00008197001	7.04	7.59	6.85	7.24	6.96	7.01	6.45	6.22	6.97	6.09	5.83	5.86	6.71	7.01	7.31	6.18	6.67	6.76	6.3	6.12	6.09	1.609829	-0.399171	0.454752	-1.047063	-0.106488	-0.577124	1.952746	-0.079045	0.320362
VVTU22809_at	GSVIVT00008344001	8.57	8.67	8.67	9.28	9.1	9.07	8.6	8.48	8.75	9.04	8.93	8.81	9.04	9.15	9.02	8.47	8.69	8.65	8.52	8.5	8.39	-0.077699	0.40904	0.707631	-0.724597	-0.294807	-0.103162	0.455376	-0.582246	-0.791786
VVTU26325_at	GSVIVT00008396001	6.76	6.7	7.13	5.97	5.88	6.22	6.59	6.65	6.58	5.39	5.42	5.76	5.62	5.63	6.1	6.19	6.14	5.88	5.93	5.52	5.41	1.350197	-0.750675	-0.923097	-0.236568	0.540454	-0.152749	1.235768	-0.240345	1.467535
VVTU25279_x_at	GSVIVT00008441001	3.74	3.71	3.88	4.02	3.97	3.92	4	4.27	4.02	4.04	3.83	3.71	3.95	3.94	4.03	3.93	4.21	4.1	4.12	4.02	3.98	0.120948	0.411841	-0.128122	0.055784	0.11607	-0.147511	0.034837	0.363687	-0.261336
VVTU22644_at	GSVIVT00008509001	8.85	8.81	8.73	5.04	5.33	5.13	5.53	5.39	5.55	6.4	5.91	5.89	5.48	4.94	5.38	5.58	5.87	5.31	6.85	6.93	6.89	0.739404	-4.81948	-0.208188	2.02894	-0.522999	-0.010437	-0.600329	-0.523812	4.88393
VVTU13607_s_at	GSVIVT00008549001	4.05	3.82	3.97	3.98	4.33	3.9	4.26	4.43	4.29	10.45	10.58	10.55	4.15	4.64	3.85	4.03	3.8	4.37	4.41	4.36	4.05	-9.533054	0.163778	1.291962	0.079648	-0.2874	0.037996	-7.17347	-6.745489	-2.291127
VVTU20722_s_at	GSVIVT00008797001	8.69	8.63	8.65	8.49	8.61	8.71	8.6	8.59	8.64	7.9	8.17	8.18	8.84	8.3	8.66	8.19	8.31	8.16	7.83	8.03	7.98	0.790195	-0.057716	-0.171548	-0.796944	-0.13044	0.142543	1.14108	-0.375153	0.110837
VVTU19602_at	GSVIVT00009118001	5.53	5.06	5.25	5	5.13	5.08	5.08	5.3	4.72	5.34	4.8	4.93	5.22	5.34	5.23	5.1	5.22	5.4	5.23	5.39	5.03	0.198024	-0.256775	0.082087	-0.077659	-0.014305	-0.137925	0.165894	0.260195	0.142489
VVTU22155_at	GSVIVT00009530001	5.87	6.07	6.29	6.68	6.37	6.58	6.61	6.59	6.2	5.32	5.82	5.6	7.23	6.78	6.53	6.14	5.92	5.54	6.88	6.92	6.79	1.139213	0.64998	-0.142575	0.136378	-1.431665	0.482591	0.736563	1.186104	-0.69545
VVTU1940_s_at	GSVIVT00009531001	9.95	10.09	10.1	10.03	10.04	10.14	10.08	10.11	10.16	10.14	9.86	9.82	10.1	10.02	10.02	10.17	10.07	9.97	10.03	9.99	9.93	0.214728	0.109321	-0.041037	-1.02852	-1.349635	-0.578926	0.223772	0.071333	-0.037202
VVTU28516_at	GSVIVT00009531001	5.64	6.33	6.15	7.14	7.03	6.96	6.13	6.51	6.62	6.69	6.49	6.48	6.63	7.39	7.28	5.62	5.72	5.91	5.96	6.54	6.09	0.042399	1.042638	0.797466	-0.088124	0.057949	0.120571	0.760823	-0.744886	-1.624754
VVTU40748_at	GSVIVT00009534001	9.8	10.07	9.94	7.07	7.12	7.21	7.31	7.5	7.61	7.75	7.28	7.05	7.75	8.06	7.84	6.91	6.97	7.2	8.37	8.29	8.24	1.297742	-3.625362	-0.349964	0.604712	-1.457253	-0.27869	0.62739	-0.270436	3.277991
VVTU2837_s_at	GSVIVT00009539001	12.18	12.37	12.27	9.7	9.48	9.32	10.03	9.36	9.15	10.9	9.09	9.77	8.32	8.41	8.73	7.35	7.15	7.26	8.07	8.25	8.3	0.943236	-3.727407	0.187214	-0.232076	-1.549497	-0.231929	1.421208	-4.678373	3.84558
VVTU14083_s_at	GSVIVT00009758001	9.34	9.26	9.4	7.39	7.75	8.12	8.89	9.11	9.38	9.16	9.46	9.39	8.39	7.98	8.12	9.44	9.32	9.14	9.65	9.79	9.69	-1.118858	-1.357008	-1.466209	1.844227	0.637642	0.268916	-2.166104	0.669283	1.851123
VVTU16551_at	GSVIVT00009851001	5.28	5.6	5.3	5.18	5.5	5.04	5.95	5.84	5.94	5.35	6.05	5.98	4.99	5.35	5.38	5.59	5.76	5.83	5.62	5.38	5.3	-0.123698	0.032787	-0.032916	-0.181181	0.089054	0.040537	-0.590355	-0.153469	0.156055
VVTU39657_x_at	GSVIVT00009851001	5.61	5.37	5.53	5.65	5.38	5.32	5.61	5.56	5.44	5.68	5.53	5.53	5.51	5.72	5.4	5.55	5.63	5.53	5.37	5.41	5.47	-0.572366	0.200945	-0.779325	0.174707	0.584964	-0.315086	0.002612	-0.094327	-0.100374
VVTU16518_at	GSVIVT00009893001	8.64	8.69	8.68	8.59	8.86	8.73	8.5	8.35	8.46	8.67	9.12	9.14	8.94	8.76	9.09	8.42	8.27	8.41	9.14	9.28	9.01	-0.493585	-0.135305	0.388887	0.329814	-0.911362	-0.113546	-0.590653	-0.012052	-0.285281
VVTU30555_at	GSVIVT00009976001	4.29	4.46	4.7	4.46	4.08	4.53	4.64	4.72	4.34	4.33	4.36	4.54	4.23	4.33	4.17	4.46	4.51	4.28	4.41	4.51	4.56	0.049428	-0.004851	-0.260641	0.287493	0.068129	0.059122	-0.133777	0.059986	0.219603
VVTU28458_s_at	GSVIVT00009997001	10.31	10.22	10.21	8.32	8.09	8.45	9.51	8.85	8.87	10.24	10.01	10.43	7.99	8.27	8.35	8.78	8.59	8.7	10.33	10.51	10.52	-1.594362	-2.238701	-0.610617	2.803549	-0.686452	-0.262863	-2.923693	-0.509833	2.463779
VVTU10534_at	GSVIVT00010191001	6.59	6.47	6.67	5.19	5.25	5.45	4.99	5.38	5.52	6.33	6.86	6.68	5.67	5.67	5.7	6.13	6.62	6.58	6.75	6.25	6.23	-1.285171	-1.844834	0.282304	0.827198	0.659166	-0.249583	-1.593685	-0.02618	1.407119
VVTU14515_at	GSVIVT00010207001	5.41	5.33	5.54	5.11	5.37	5.11	5.54	4.96	5.45	4.97	5.4	5.58	5.32	5.23	5.36	5.68	5.79	5.47	5.51	5.71	5.53	-0.04077	-0.25181	-0.190733	0.312094	0.307725	0.011614	-0.288656	0.494105	0.319448
VVTU9567_at	GSVIVT00010221001	7.53	7.67	7.54	7.14	7.34	7.5	8.44	8.58	8.71	9.74	9.62	9.66	7.6	7.81	7.52	8.65	8.48	8.4	9.87	9.84	9.8	-2.973029	0.422421	-1.03141	2.691004	-0.148016	0.029683	-4.119316	0.726136	-0.181686
VVTU4514_s_at	GSVIVT00010223001	11.74	11.8	11.7	10.93	11.12	11.29	10.86	11.02	11.15	10.24	10.38	10.67	10.86	10.64	11.13	10.99	11.34	11.14	10.54	10.42	10.48	1.318007	-0.945581	-0.083961	-0.552233	0.671349	-0.16525	1.41006	-0.175932	1.237289
VVTU35344_s_at	GSVIVT00010238001	8.91	8.94	8.91	8.71	8.62	8.81	8.91	8.91	8.89	8.91	8.73	8.71	8.78	8.73	8.71	9.16	8.94	9.06	9.16	9.24	9.18	0.080383	-0.123106	-0.207204	0.539825	0.14638	0.117341	-0.313935	0.571036	0.303471
VVTU14715_at	GSVIVT00010278001	8.66	8.61	8.71	8.37	8.4	8.19	8.68	8.19	8.48	9.39	9.25	9.38	8.45	8.3	8.42	8.59	8.52	8.55	9.08	9.13	9.1	-1.276429	-0.376963	0.091528	0.887907	-0.207913	0.018338	-1.538153	-0.278507	0.191851
VVTU34200_at	GSVIVT00010574001	8.92	8.96	9	8.88	9.02	8.92	8.95	8.84	8.89	9.34	9.15	9.11	9.27	9.14	9.14	8.5	8.54	8.66	8.52	8.83	8.67	-0.368434	-0.025448	0.16169	-0.598334	-0.564739	0.015862	0.112966	-0.770472	-0.374628
VVTU13824_at	GSVIVT00010886001	8.68	8.69	8.7	8.76	8.83	8.89	8.42	8.45	8.55	8.39	8.43	8.24	8.55	8.63	8.58	8.05	8.29	8.07	7.99	8.09	8.05	0.538836	-0.009704	0.362802	-0.658525	-0.30742	-0.084867	0.927998	-0.705677	-0.08515
VVTU33849_at	GSVIVT00010915001	7.43	7.76	7.54	6.23	6.56	6.98	7.3	7.43	7.69	6.81	7.2	7.14	6.49	6.79	7.18	7.55	7.63	7.74	7.34	7.22	7.01	0.086487	-0.836758	-1.109213	0.368258	0.966285	-0.417139	-0.267357	0.405804	1.336579
VVTU11543_at	GSVIVT00011105001	7.36	7.22	7.27	7.42	7.72	7.46	7.9	7.38	7.4	6.69	6.65	6.83	7.96	7.47	7.6	8.06	7.98	7.77	8.26	8.38	8.53	1.066971	0.412177	-0.257148	0.883837	-0.081872	0.311783	0.138332	2.188207	-0.070348
VVTU10026_at	GSVIVT00011106001	9.28	9.39	9.38	9.31	9.23	9.28	8.22	8.36	8.53	8.13	8.6	8.67	8.82	8.96	8.8	8.19	8.45	8.41	8.48	8.51	8.38	0.131959	-1.494653	-0.0759	-0.47653	-0.475352	-0.148379	1.193395	-0.646278	0.435554
VVTU13074_at	GSVIVT00011106001	8.68	8.65	8.59	7.45	7.51	7.83	7.5	7.55	7.81	7.35	8.11	8.16	7.24	7.27	7.66	7.62	7.84	7.83	8.05	8.03	7.98	0.970384	-0.692058	0.949485	0.745969	0.174881	-0.330838	-0.317208	-0.230709	1.659486
VVTU35427_at	GSVIVT00011121001	4.66	4.71	4.67	4.44	4.37	4.7	4.46	4.38	4.19	4.46	4.39	4.26	4.58	4.18	4.45	4.8	4.31	4.48	4.52	4.44	4.62	0.260423	-0.322386	0.179022	0.148209	0.099188	0.319148	0.125523	0.121444	0.344773
VVTU35206_s_at	GSVIVT00011154001	7.9	7.95	7.86	7.71	7.87	7.88	9.86	9.32	9.52	11.34	11.7	11.5	6.23	6.15	6.39	7.57	7.28	6.94	11	10.84	10.8	-5.192898	0.23206	-1.94316	5.789037	-1.390373	-0.132507	-7.128023	-1.552877	0.434834
VVTU5997_s_at	GSVIVT00011154001	8.45	8.39	8.39	7.49	7.6	7.75	10.01	9.76	9.75	11.38	12.14	11.92	6.32	5.83	6.36	7.71	7.36	7.37	11.32	11.28	11.26	-4.935087	0.940963	-1.396918	6.386338	-1.250546	-0.084304	-7.73275	-1.496252	1.335561
VVTU13002_s_at	GSVIVT00011190001	11.93	11.9	11.86	11.7	11.49	11.83	12.5	12.35	12.54	9.51	9.24	8.77	13.13	12.81	13.07	12.76	12.96	12.72	11.44	11.62	11.63	4.065277	0.35156	-1.601737	-1.823947	0.608097	0.131033	3.888884	3.458858	0.167845
VVTU15266_x_at	GSVIVT00011233001	8.46	8.06	7.97	9.37	9.46	9.31	8.74	9.14	9.1	7.3	7.41	8.41	9.53	9.58	9.89	8.55	8.95	8.92	8.87	9.28	8.92	0.227533	0.338724	-0.192681	-0.753365	-0.794395	-0.424944	1.673905	1.675912	-1.475059
VVTU29108_at	GSVIVT00011233001	3.84	3.66	3.7	3.71	4.1	4.04	4.07	3.89	4.08	3.49	3.89	3.8	4.06	4.01	3.84	3.87	3.86	3.82	3.64	3.72	3.63	1.697981	1.471995	0.047719	-0.387804	-0.003144	0.142993	0.405382	-0.001097	-0.293137
VVTU17481_s_at	GSVIVT00011290001	8.41	8.33	8.33	7.6	7.64	7.63	8.07	8.31	8.21	9.2	9.44	9.82	7.06	7.1	7.05	8.01	7.93	8.02	8.31	8.27	8.33	-2.21355	-0.700879	-0.325428	1.466394	0.528566	0.025184	-2.50473	-1.487285	0.988506
VVTU18259_s_at	GSVIVT00011410001	11.94	11.79	11.86	10.38	10.6	10.76	11.59	11.48	11.56	11.31	11.78	11.68	10.65	10.27	10.63	11.6	11.59	11.47	11.99	11.92	11.89	-0.556205	-1.194407	-1.088906	1.696859	0.60896	0.072782	-1.53358	0.361563	1.843722
VVTU12806_at	GSVIVT00011451001	9.89	9.71	9.78	8.95	9.05	9.19	9.56	9.39	9.61	8.09	8.11	8.01	8.99	9.05	9.04	9.01	9.16	9.24	8.95	8.94	8.81	1.994036	-0.669718	-0.862028	-0.189351	0.235467	-0.106763	1.643121	0.631649	1.318619
VVTU16558_at	GSVIVT00011745001	4.62	4.87	4.89	4.44	4.62	4.81	5.06	5.23	4.92	5.02	4.87	5.35	4.85	4.81	4.71	4.93	4.93	4.81	4.79	4.42	4.64	-0.455467	0.057669	-0.48983	-0.235255	0.240438	0.135679	-0.235907	-0.369918	-0.007485
VVTU15604_at	GSVIVT00011760001	10.21	10.34	10.29	9.77	9.89	9.99	9.87	9.74	9.86	9.05	9.02	8.88	9.87	9.74	9.93	9.73	9.95	9.81	9.01	9.01	8.95	0.721398	-1.471066	-1.002787	-1.095884	0.505115	-0.026358	1.892523	-0.138456	0.726084
VVTU37201_at	GSVIVT00011760001	8.64	8.69	8.48	6.92	7.34	7.42	7.88	7.86	8.12	7.06	7.5	7.53	7.46	7.41	7.81	8.14	8.29	8.29	7.72	7.71	7.61	1.537475	-0.542476	-0.144501	0.064179	0.910351	-0.188918	0.412357	0.427652	1.862118
VVTU20550_at	GSVIVT00011829001	6.73	6.64	6.4	5.12	4.9	5.59	6	6.12	6.54	5.49	6.99	6.67	5.28	5.46	5.62	6.79	6.93	6.84	6.89	6.4	6.44	-0.774756	-1.375327	-1.209719	1.270608	1.311481	-0.200525	-1.544499	0.65122	1.872296
VVTU11029_at	GSVIVT00011873001	5.43	5.05	5.35	5.22	5.13	5.44	4.89	5.35	4.89	4.78	4.44	4.64	5.28	5.53	5.17	5.39	5.23	5.36	5.01	4.95	5.06	0.919466	-0.109949	0.153271	-0.416668	0.164953	0.118813	0.940113	0.511905	0.094101
VVTU16843_at	GSVIVT00011948001	6.72	6.67	6.51	5.03	5.4	5.69	7.17	7.34	7.32	7.67	8.83	8.95	5.52	5.68	5.92	7.82	7.95	8.04	8.91	8.76	8.52	-3.443109	-0.663783	-1.880942	3.594622	1.322759	-0.351306	-5.153001	1.248763	1.409415
VVTU37383_s_at	GSVIVT00012010001	4.02	3.9	3.73	4.04	3.99	3.92	3.88	4.09	3.94	4.07	4.13	4.48	4.06	4.13	3.8	4.21	4.04	3.99	4.46	4.31	3.91	0.305253	0.040741	0.045132	0.282001	-0.049998	0.160306	-0.512138	0.116232	-0.212368
VVTU38221_at	GSVIVT00012010001	3.68	3.63	3.73	3.69	3.79	3.66	3.72	3.73	3.5	3.53	3.39	3.55	3.44	3.66	3.5	3.78	3.75	3.59	3.73	3.59	3.59	-0.412939	0.141579	0.072668	0.103443	0.166609	-0.004087	0.188177	0.165086	0.109332
VVTU6299_s_at	GSVIVT00012013001	7.33	6.93	7.06	7.58	7.62	7.63	7.92	8.11	7.82	7.47	7.41	7.65	8.56	8.22	8.48	7.83	7.61	7.69	7.91	7.84	7.82	-0.023391	0.94871	-0.463229	-0.641109	-0.656262	0.134524	0.215691	0.780703	-1.248474
VVTU21408_at	GSVIVT00012024001	10.61	10.52	10.47	10.34	10.49	10.55	10.09	10.25	10.26	9.44	9.79	9.77	10.62	10.04	10.53	10.28	10.32	10.32	9.25	9.23	9.33	1.136031	-0.259238	0.097307	-1.425832	0.576144	0.179296	1.799717	-0.470812	0.260472
VVTU12142_at	GSVIVT00012042001	8.12	7.97	7.84	8.91	8.78	8.93	9.3	8.93	9.1	6.88	6.53	6.85	10.31	9.97	9.96	10.34	10.28	10.33	8.19	8.32	8.54	2.730541	1.506377	-0.822623	-2.241618	1.365121	0.423751	3.08994	3.336913	-1.391876
VVTU13361_at	GSVIVT00012065001	5.71	5.57	5.52	4.64	4.86	4.4	4.69	4.89	5.03	5.14	5.45	5.57	4.7	4.59	4.99	5.2	5.13	5.14	5.24	5.08	5.14	-0.535989	-1.201728	-0.148974	0.452999	0.342027	-0.095892	-0.709722	-0.3356	1.152935
VVTU777_at	GSVIVT00012482001	6.96	6.97	6.99	7.07	7.27	6.98	8.15	7.19	7.32	6.29	6.11	6.08	7.1	7.17	7	7.44	7.52	7.26	6.1	6.09	5.7	1.461938	0.563498	-0.819938	-1.473386	1.112567	0.143864	2.007458	0.119871	-0.024575
VVTU14238_at	GSVIVT00012615001	9.77	9.8	9.51	6.48	6.68	7.19	7.92	7.86	8.04	9.42	8.99	9.25	6.9	6.98	7.24	7.93	7.82	7.91	8.2	8.04	8.25	-1.696533	-3.346614	-0.964678	1.33477	0.524589	-0.133581	-2.108394	-1.759047	3.40414
VVTU24885_at	GSVIVT00012643001	8.76	8.81	8.71	7.75	7.94	8.08	9.09	9.02	9.08	8.84	9.33	9.42	8.24	8.01	8.23	8.59	8.48	8.46	9.12	9.09	8.98	-1.138764	-0.466547	-1.251869	1.109347	-0.050174	0.042166	-1.631268	-0.174022	0.829156
VVTU15489_at	GSVIVT00012684001	5.54	5.73	6.07	5.43	5.65	5.59	6.27	6.33	6.03	10.48	10.94	10.65	5.51	5.97	5.97	5.54	5.66	5.43	5.88	5.95	5.85	-7.292356	-0.022257	0.420897	0.112802	-0.428069	-0.328153	-5.533744	-5.323699	-1.443038
VVTU21063_s_at	GSVIVT00012685001	3.66	3.77	3.64	5.54	4.72	4.05	3.46	3.83	4.28	4.13	3.96	4.35	4	5.5	5.3	3.83	4.92	4.29	3.76	4.03	4.03	0.105621	1.010211	1.183051	-1.260766	-0.189332	-1.157465	0.855356	0.056696	-1.67996
VVTU17018_s_at	GSVIVT00012686001	5.95	5.68	4.97	5.96	6.5	5.75	5.27	5.48	5.69	4.67	6.77	7.18	5.72	7.53	6.95	5.47	5.45	6.11	7.23	6.92	7.17	-0.746048	0.212296	0.57598	0.557927	-1.695279	-1.06837	-1.063666	1.008867	-1.0822
VVTU27972_at	GSVIVT00012707001	6.97	6.99	6.97	6.41	6.81	6.91	8.71	8.72	8.76	7.68	8.16	8.34	5.59	5.84	6.12	5.65	5.54	5.63	6.08	5.86	5.72	-1.310501	0.90822	-2.37864	0.064677	-0.335388	-0.314322	-0.778369	-3.354061	0.378959
VVTU15339_at	GSVIVT00012723001	8.33	8.58	7.98	7.73	8.29	8.16	8.39	8.24	8.5	7.07	7.93	8.13	8.15	8.63	8.57	8.02	8.33	8.57	8.01	8.22	8.1	0.691565	-0.174482	-0.635724	-0.443167	0.02191	-0.449123	0.704465	0.554233	0.254204
VVTU3473_at	GSVIVT00012723001	7.14	7.27	6.87	6.76	7.03	7.21	7.72	7.78	7.83	6.76	7.3	6.9	6.89	7.43	7.39	7.58	7.48	7.82	7.11	7.14	7.09	0.275455	0.36453	-1.070619	-0.214513	0.631639	-0.290823	0.235496	0.537524	0.087648
VVTU36879_s_at	GSVIVT00012749001	13.21	13.2	12.98	12.45	12.6	12.63	12.65	12.83	12.9	12.96	13.1	12.84	12.18	12.12	12.16	13.05	13.36	13.36	12.82	12.78	12.87	-0.220023	-0.636928	-0.198554	0.712998	1.14853	-0.064564	-0.589199	-0.003975	1.091699
VVTU34573_s_at	GSVIVT00012826001	8.74	8.77	8.84	8.41	8.36	8.5	9.28	9.15	9.21	10.94	10.86	11.06	8.81	8.9	8.82	9.77	9.73	9.7	10.54	10.53	10.56	-3.322329	-0.024887	-0.404886	2.063505	0.203666	-0.030387	-3.992421	0.212201	-0.190857
VVTU12442_s_at	GSVIVT00012864001	10.22	10.3	10.34	10.12	10.17	10.22	9.57	9.54	9.61	9.68	9.61	9.52	9.78	9.96	9.86	9.42	9.68	9.61	8.47	8.5	8.56	0.752216	-0.513333	0.657434	-1.714444	0.408045	-0.076005	1.794306	-1.553544	0.248059
VVTU15629_at	GSVIVT00012866001	11.55	11.53	11.53	11.42	11.48	11.38	10.97	10.94	11.01	9.48	9.7	9.6	11.72	11.61	11.69	11.36	11.43	11.45	11.5	11.5	11.49	2.644111	-0.390152	0.128709	-0.211037	-0.257422	-0.01916	2.06962	2.067518	0.525589
VVTU9326_at	GSVIVT00012870001	8.59	8.66	8.71	8.87	9.06	9.23	9.68	9.93	9.96	9.48	9.55	9.81	8.61	8.29	8.69	9.72	9.19	9.63	10.24	10.26	10.26	-0.818503	1.077756	-0.922145	2.095745	0.337333	0.114315	-1.95802	1.043401	-0.112515
VVTU5191_at	GSVIVT00012973001	6.95	7.06	7.05	7.43	7.3	7.32	7.54	7.35	7.36	10.73	9.67	9.96	8.72	9.16	8.75	6.92	6.72	6.63	8.27	8.2	8.2	-4.200248	0.511936	0.724584	-0.603302	-2.607106	-0.104064	-2.946002	-2.147727	-2.566205
VVTU24660_at	GSVIVT00013069001	4.73	4.48	4.46	4.31	4.26	4.06	4.27	4.34	4.15	4.29	4.51	4.42	4.25	4.5	4.01	4.39	4.5	4.21	4.11	4.26	4.11	-0.087734	-0.437167	-0.005873	-0.142344	0.172547	0.12458	0.021913	-0.292255	0.348179
VVTU9482_at	GSVIVT00013082001	9.23	9.28	9.24	9.5	9.28	9.45	8.8	9.06	9.02	8.48	8.44	8.47	9.23	9.3	9.15	9.05	9.19	9.04	8.58	8.56	8.58	1.203357	-0.009837	0.385902	-0.828475	0.199843	0.048088	1.489018	0.033171	0.016657
VVTU32608_s_at	GSVIVT00013193001	12.91	12.88	12.44	12.3	12.75	12.77	13.31	13.4	13.43	12.98	13.33	13.31	13.15	13.15	13.1	13.18	13.22	13.39	13.33	13.4	13.42	-0.609638	0.282999	-0.925412	0.290693	0.020626	-0.02383	-0.800181	0.593557	-0.186429
VVTU33678_at	GSVIVT00013198001	5.83	6.01	5.91	6.26	6.3	6.32	6.43	6.84	6.17	5.88	5.95	5.55	6.18	6.86	6.6	6.73	6.36	6.78	6.21	6.08	6	0.332044	0.168117	0.03368	-0.288241	-0.067081	-0.22838	0.739373	0.77793	-0.577996
VVTU33678_s_at	GSVIVT00013198001	14	14.08	14.05	14.18	14.21	14.13	14.1	14.11	14.1	13.84	13.95	13.88	14.02	14.27	14.29	13.95	14	14.18	13.96	14.02	13.91	0.608028	0.701988	-0.319134	-0.593857	0.369352	-0.163581	0.434982	0.073168	-0.17169
VVTU18982_x_at	GSVIVT00013232001	5.23	4.9	4.98	4.88	4.98	4.67	5.97	5.63	5.25	4.39	4.83	5.11	5.18	4.9	4.96	5.63	5.63	5.9	5.5	5.61	5.18	0.388322	0.256802	-1.093355	0.449607	0.732045	0.087939	-0.119817	1.211221	0.352622
VVTU29418_s_at	GSVIVT00013233001	7.09	6.23	6.22	6.28	6.42	6.28	7.69	7.41	7.65	6.22	7.04	7.32	6.87	6.76	6.52	7.66	7.77	7.95	7.45	7.4	7.76	-0.381954	0.528982	-1.63782	0.909932	0.993737	0.176618	-1.095854	1.615564	0.176416
VVTU3551_at	GSVIVT00013236001	5.76	5.95	5.59	5.59	6.11	5.63	5.29	5.6	5.94	5.32	5.76	5.72	5.78	6.35	6.28	5.46	5.93	5.75	5.37	5.54	5.51	0.207672	-0.108059	0.158356	-0.831124	-0.188909	-0.476788	0.633054	-0.098206	-0.26596
VVTU34394_s_at	GSVIVT00013242001	10.55	10.66	10.04	10.01	10.54	10.08	11.04	11.15	11.26	10.82	11.32	11.29	9.99	10.77	10.53	10.53	10.52	10.92	11.19	11.44	11.52	-1.020471	0.289926	-1.040372	1.157682	-0.274861	-0.466874	-1.596552	0.404494	0.038595
VVTU2239_at	GSVIVT00013249001	5.43	4.95	4.94	4.55	4.61	4.24	4.64	4.71	4.58	4.67	4.74	4.68	4.56	4.65	4.63	4.95	4.67	4.85	4.78	4.73	4.49	0.058119	-0.743717	-0.17415	0.040598	0.257038	0.043958	-0.005674	-0.055476	0.741374
VVTU16317_at	GSVIVT00013379001	7.72	8.02	7.8	7.99	7.95	8.24	7.14	7.24	7.21	7.09	6.87	6.85	7.89	8.09	8.11	7.15	7.72	7.41	6.6	6.54	6.93	1.326962	-0.22272	0.874516	-1.670076	-0.021182	-0.249685	2.132074	-0.490448	-0.1979
VVTU14432_at	GSVIVT00013496001	5.37	5.48	5.41	5.3	5.33	5.5	5.27	5.2	5.28	5.33	5.25	5.11	5.23	5.47	5.43	5.28	5.6	5.27	5.23	5.26	5.34	0.224778	-0.11414	0.150048	-0.138438	0.068918	-0.179548	0.261402	0.06077	0.068419
VVTU22300_at	GSVIVT00013501001	6.5	6.48	6.64	7.34	7.26	7.52	6.54	6.89	6.82	5.95	5.78	5.69	8	7.57	7.54	8.3	8.17	8.1	7.88	8.03	8.07	1.713919	0.828608	0.479662	0.315628	0.478403	0.394894	0.895564	3.352089	-0.773009
VVTU5058_s_at	GSVIVT00013502001	7.52	7.7	7.86	8.68	8.38	8.53	8.72	8.61	8.41	8.61	8.68	8.62	8.13	7.77	7.62	9.19	8.8	8.76	9.57	9.43	9.55	-0.588241	1.237621	0.001819	2.02568	0.456369	0.475564	-1.722055	1.453044	-0.556071
VVTU17953_s_at	GSVIVT00013515001	11.45	11.41	11.31	10.24	10.44	10.62	10.84	10.54	10.66	11.21	11.34	11.31	10.43	10.02	10.38	10.76	10.82	10.81	11.65	11.73	11.69	-0.680435	-1.199141	-0.164867	0.900272	-0.342241	-0.039245	-1.592644	0.171775	1.399338
VVTU6426_s_at	GSVIVT00013515001	11.58	11.69	11.64	11.29	11.4	11.36	11.13	11.11	11.19	11.62	11.59	11.56	11.27	11.09	11.17	11.16	11.26	11.31	11.89	11.91	11.89	-0.246724	-0.521674	0.339163	1.742147	-0.116259	-0.016866	-0.709055	0.096376	0.480671
VVTU5321_x_at	GSVIVT00014242001	9.76	9.73	9.99	5.43	5.9	5.46	6.76	5.65	5.64	9.16	7.6	8.41	5.03	5.88	6.71	5.46	5.45	5.42	5.87	6.15	6.08	-1.694678	-5.600702	0.142089	0.235665	-0.634614	-0.971743	-1.183408	-4.546541	4.75463
VVTU22488_at	GSVIVT00014793001	4.89	5.1	5.05	4.95	4.82	5.1	4.67	4.86	4.87	4.59	4.84	4.82	4.82	5.01	4.83	4.55	4.74	4.82	4.7	4.82	4.45	0.29473	-0.173139	0.143132	-0.296475	-0.124767	-0.154871	0.44788	-0.279103	0.110807
VVTU3471_s_at	GSVIVT00015576001	9.39	8.19	7.4	10.82	10.8	10.06	12.73	12.74	12.86	8.31	8.41	9.23	10.03	11.19	10.84	11.95	12.28	12.36	9.19	9.62	9.97	2.219442	4.674051	-3.381994	-1.600713	2.768073	-0.400344	2.347853	3.159103	-2.508315
VVTU38993_at	GSVIVT00015892001	4.95	4.98	4.36	5.02	4.82	5	4.8	4.71	4.79	5.02	4.82	4.71	4.95	5.01	5.2	4.93	5	4.62	4.71	4.8	4.77	0.014834	0.172841	0.240276	-0.35698	-0.109285	-0.076834	0.225673	-0.031758	-0.370563
VVTU20738_at	GSVIVT00016116001	6.71	6.37	6.72	7.11	6.86	7.16	6.75	6.86	6.68	6.86	6.79	7	7.45	7.27	7.14	6.81	6.89	7.03	7.85	8.06	7.95	-0.068646	0.468342	0.332972	0.882156	-0.956396	0.019008	-0.67983	1.279402	-0.698332
VVTU21414_s_at	GSVIVT00016184001	8.99	9.09	9.41	9.25	9.11	9.38	9.43	9.46	9.57	8.95	9.35	9.32	9.49	9.06	9.4	9.19	9.29	9.17	8.76	8.76	8.85	0.073586	0.276235	-0.342671	-0.66812	0.19134	0.114981	0.469137	-0.386576	-0.209113
VVTU26042_at	GSVIVT00016629001	7.3	7.49	7.33	6.81	6.77	6.59	6.72	6.78	6.89	6.5	7.29	7.33	6.76	6.73	7.14	6.6	7.01	6.84	7.28	7.12	7.05	-0.121887	-0.888657	-0.073729	-0.571903	-0.92076	-0.423087	-0.314525	-0.103774	0.792803
VVTU630_at	GSVIVT00016629001	7.86	8.4	8.17	8.51	8.51	8.12	7.73	7.44	7.72	7.81	8.14	8.04	8.16	8.48	8.54	7.3	7.5	7.72	7.87	7.94	7.85	0.229306	-0.137382	0.898079	0.336095	-0.20815	-0.383472	0.611161	-0.551147	-0.421393
VVTU10937_at	GSVIVT00016744001	7.59	7.44	7.64	7.95	8.08	8.26	6.46	6.84	6.95	6.54	6.25	5.51	7.07	7.39	7.2	7.1	6.96	6.77	6.99	6.95	7.08	2.334031	-0.028536	1.353108	-0.242114	-0.279501	0.016274	2.137661	0.44369	0.168629
VVTU7535_x_at	GSVIVT00016966001	7.29	7.82	7.37	8.87	8.73	8.4	8.26	8.63	8.49	9.11	8.89	8.7	8.02	8.9	8.69	7.64	7.67	7.92	8.16	8.18	7.91	-1.006057	1.558769	0.460209	-0.513131	-0.836126	-0.564759	-0.369106	-0.972195	-1.876934
VVTU13543_at	GSVIVT00017398001	5.77	5.49	5.02	4.85	5.37	5.21	4.97	5.57	5.93	5.21	5.95	5.8	5.08	5.52	5.29	5.49	6.21	6.5	5.59	5.49	5.78	-0.524465	-0.229473	-0.398878	0.283377	0.898011	-0.472041	-0.68346	0.449285	0.363272
VVTU14273_at	GSVIVT00018489001	8.81	8.68	8.84	9.28	9.15	9.32	8.1	8.39	8.48	7.54	7.35	7.51	9.45	9.12	9.12	8.65	8.55	8.57	7.83	7.74	7.74	2.146239	0.124491	0.806588	-1.790956	-0.02429	0.297889	2.806855	0.232276	-0.39633
VVTU33993_at	GSVIVT00019208001	4.04	4.05	4.1	3.7	3.84	4.33	3.8	3.89	4.07	4.15	4.01	4.12	4.04	3.92	4.1	4.16	3.91	4	4.14	3.99	4.06	-0.143961	-0.172801	0.068442	0.051695	-0.018381	0.077118	-0.151974	-0.012554	0.081194
VVTU12572_at	GSVIVT00019366001	9.84	9.85	9.83	9.79	9.8	9.9	10.04	10.08	10.14	10.37	10.29	10.37	10.03	9.82	9.79	10.25	10.07	10.11	10.54	10.56	10.58	-0.66847	0.167973	-0.190649	0.838745	-0.060617	0.193351	-1.080717	0.421951	-0.08671
VVTU22546_s_at	GSVIVT00021228001	7.99	8.04	8.08	6.95	7.43	7.38	8.61	8.56	8.6	8.25	8.41	8.54	7.17	7.34	7.63	8.06	8.01	8.03	8.46	8.33	8.6	-0.902125	-0.238783	-1.511498	1.109529	-0.091102	-0.037906	-1.579544	0.170737	0.906129
VVTU9455_s_at	GSVIVT00021228001	9.02	9.11	9.18	8.41	8.63	8.71	9.67	9.48	9.63	9.59	9.63	9.78	8.67	8.41	8.76	8.97	8.96	8.84	9.62	9.47	9.44	-1.038514	-0.080892	-1.077835	1.300293	0.275797	-0.229835	-1.50965	-0.233694	0.530078
VVTU2025_x_at	GSVIVT00021278001	8.27	8.34	8.33	8.65	8.66	8.5	7.76	7.57	7.69	8.14	7.87	7.86	8.39	8.54	8.53	7.73	7.97	7.94	7.65	7.76	7.76	-0.102325	-0.614448	-0.047562	-0.923716	-0.386114	-0.190052	1.10219	-0.540616	-0.367102
VVTU21893_at	GSVIVT00021278001	5.93	5.76	5.88	5.26	5.42	5.58	5.34	5.5	5.51	5.34	5.66	5.94	5.36	5.52	5.45	5.27	5.42	5.54	5.64	5.53	5.68	0.565127	-0.15028	1.101665	0.206064	-0.148261	-0.159415	-0.196741	-0.224695	0.556429
VVTU1163_s_at	GSVIVT00021769001	3.81	3.7	3.61	3.6	3.59	3.54	3.85	3.89	3.55	5.09	5	5.71	3.72	3.67	3.62	3.63	3.67	3.61	3.67	3.63	3.44	-8.125912	-0.125786	1.609044	-0.070191	-0.409259	0.133639	-1.717095	-1.822455	-0.416535
VVTU8359_at	GSVIVT00021769001	4.15	3.98	4.27	4.37	4.12	4.03	3.98	4.05	4.12	9.87	9.57	9.52	4.28	4.22	4.04	3.9	3.7	4.02	3.97	4.22	4.13	-2.384173	-0.096932	0.147126	-0.119289	-0.001111	0.03076	-5.960331	-6.199291	-1.88273
VVTU38698_at	GSVIVT00022407001	3.97	3.83	3.83	3.9	3.69	4.43	3.96	4.01	3.94	4.39	3.8	3.78	4.07	4.02	3.87	4	3.9	4.07	3.97	3.97	4.13	-0.017216	0.198604	0.083268	0.032594	-0.031342	0.131603	-0.031277	0.096681	-0.208502
VVTU39675_at	GSVIVT00022661001	4.12	4.11	3.95	4.29	4.61	4.43	4.27	3.75	4.12	4.06	4.08	3.85	4.01	4.16	3.91	4.15	4.28	4.01	4.18	4.12	4.2	0.062106	0.093544	0.177603	0.309472	-0.110552	-0.196214	0.241969	0.133787	-0.184864
VVTU39675_x_at	GSVIVT00022661001	4.14	4.46	4.14	4.25	4.39	4.53	4.19	4.14	4.34	4.2	4.28	4.33	3.8	4.17	4.17	4.16	4.19	3.91	4.16	4.47	4.29	0.35381	0.302914	0.406761	0.151596	0.065539	0.046456	-0.079513	-0.13248	0.036199
VVTU20982_x_at	GSVIVT00023141001	5.71	5.68	5.77	5.73	5.73	5.94	5.76	6.03	5.79	5.77	5.68	5.9	5.57	5.93	5.9	5.73	5.81	5.85	5.91	6.07	5.84	0.008273	0.174451	-0.073964	0.155695	-0.089684	-0.274869	-0.103494	0.206817	-0.112638
VVTU16727_at	GSVIVT00023996001	4.53	4.34	4.61	4.47	4.3	4.78	4.59	4.63	4.87	4.66	5.16	5.07	4.76	4.77	4.75	4.49	4.67	4.56	4.43	4.22	4.61	-0.631941	0.125497	-0.166633	-0.426692	-0.050196	-0.009779	-0.248791	-0.494088	-0.345464
VVTU40088_at	GSVIVT00024161001	4.23	4.07	4.22	3.97	4.46	4	4.5	4.37	4.17	4.17	4.17	4.14	4.17	4.16	4.17	4.17	4.22	4.47	4.25	4.17	4.14	0.058379	0.126347	-0.262454	0.000041	0.156092	-0.069231	0.024981	0.127368	0.017734
VVTU17494_at	GSVIVT00024486001	5.22	5.05	4.61	4.78	4.79	4.87	4.82	4.6	4.56	4.94	4.92	4.45	4.55	4.74	4.74	4.78	5.28	4.89	4.87	4.57	4.74	0.119145	-0.276119	0.201235	0.008341	0.413816	-0.234893	0.100586	0.009111	0.3155
VVTU3405_at	GSVIVT00024728001	5.98	6.09	6.46	6.96	7.17	6.6	5.92	6.32	5.96	7.56	8.35	9.2	6.44	5.94	6.12	5.99	6.02	5.8	5.92	5.3	5.92	-2.826053	0.379774	1.398646	-0.552269	-0.033174	0.302126	-1.575089	-3.202175	-1.145434
VVTU12377_s_at	GSVIVT00024736001	9.4	9.28	9.54	10.13	9.89	10.26	10.44	10.39	10.49	8.95	8.65	8.78	10.05	9.85	10.22	9.8	9.9	9.76	5.46	5.64	5.36	1.67081	1.274454	-0.732221	-5.784138	2.469076	0.240303	4.997756	-3.189227	-1.125095
VVTU15631_at	GSVIVT00024759001	6.58	6.75	6.83	6.7	6.64	6.78	6.71	6.75	6.86	6.02	5.61	5.54	6.71	6.66	6.5	6.45	6.33	6.19	5.98	5.8	5.11	1.506091	0.11429	-0.259728	-1.228511	0.167812	0.169293	1.9752	-0.301578	0.131832
VVTU9409_at	GSVIVT00024857001	5.44	5.27	5.23	5.51	5.35	5.46	5.47	5.61	5.65	4.95	4.91	4.56	5.6	5.17	5.22	5.46	5.43	5.77	5.38	5.31	5.29	0.924461	0.337142	-0.285722	-0.033442	0.314557	0.19592	0.714589	0.703779	0.05677
VVTU23815_at	GSVIVT00024880001	4.78	4.67	4.29	4.66	4.81	4.3	4.6	4.74	4.42	4.51	4.28	4.41	4.86	4.55	4.57	4.74	4.7	4.79	4.6	4.52	4.78	0.291742	0.066428	0.000094	-0.046831	0.122323	0.216807	0.224118	0.390302	-0.035924
VVTU29143_at	GSVIVT00025702001	3.58	3.39	3.49	3.39	3.51	3.54	3.5	3.35	3.49	3.48	3.4	3.41	3.41	3.42	3.39	3.44	3.37	3.34	3.41	3.36	3.52	0.080603	-0.00661	0.032868	-0.251518	-0.971399	-0.087229	0.067801	-0.062749	0.031691
VVTU29143_s_at	GSVIVT00025702001	4.09	4.62	4.1	4.86	4.75	4.41	4.18	4.24	4.52	4.28	4.39	4.47	4.51	4.25	4.37	4.2	4.13	3.88	4.07	4.23	4.33	0.531732	0.067986	0.474579	-0.183676	-0.339572	0.189537	0.293029	-0.407518	-0.434949
VVTU34174_at	GSVIVT00025702001	5.28	5.52	5.66	5.84	5.82	5.63	5.34	5.05	5.42	4.77	5.34	5.48	5.68	5.58	5.72	4.8	4.71	5.05	5.35	5.39	5.47	0.116272	0.360534	0.447571	0.021733	-0.054068	0.068527	0.641584	-0.23574	-0.303931
VVTU501_at	GSVIVT00026004001	6.47	6.45	6.13	6.34	6.21	6.62	6.52	6.53	6.41	6.11	5.63	5.73	7.06	6.45	6.64	7.68	7.72	7.99	7.84	7.64	8.41	0.870416	0.176063	-0.238387	1.458449	0.757259	0.283316	-0.485588	3.271887	0.231141
VVTU30435_s_at	GSVIVT00026061001	4.67	4.83	4.75	5.43	4.82	4.59	5.04	5.27	6.27	4.41	6.01	6.17	4.33	4.88	5.35	5.02	6.03	5.71	5.88	5.86	5.84	-0.870099	0.599293	-0.68287	1.165777	0.484285	-0.989589	-1.482243	0.791754	-0.106017
VVTU352_at	GSVIVT00026302001	5.84	5.49	5.52	5.49	5.2	5.15	5.38	5.75	5.58	10.29	11.73	11.9	5.47	5.55	5.28	6.09	5.64	5.79	5.53	5.31	5.34	-8.704597	-0.520278	0.996935	-0.091435	0.564384	0.311204	-6.492295	-6.170162	-1.367712
VVTU28316_at	GSVIVT00027169001	5.47	5.16	5.74	5.62	5.34	5.36	4.81	4.72	5.24	5.29	4.9	4.74	5.43	5.3	5.59	4.86	5.1	4.9	4.86	4.57	4.94	0.583465	-0.279826	0.649224	-0.784407	-0.26269	-0.104415	1.005604	-0.475705	-0.0438
VVTU39157_at	GSVIVT00027340001	3.98	4.2	4.06	4.09	3.99	3.91	4.08	4.04	4.22	4.09	4.93	4.98	3.9	3.85	3.95	4.24	4.23	3.74	4.26	4.07	4.37	-0.945848	-0.083117	-0.044957	0.407438	0.029962	0.108312	-0.9656	-0.473353	0.035418
VVTU33072_at	GSVIVT00027933001	4.78	4.34	4.42	4.26	4.15	4.48	4.53	4.42	4.49	4.59	4.12	4.16	4.44	4.38	4.08	4.58	4.57	4.56	4.43	4.53	4.16	0.20787	-0.134549	-0.212394	0.063414	0.305055	0.186643	0.102986	0.190619	0.291479
VVTU12140_s_at	GSVIVT00028747001	9.54	9.53	9.61	10.79	10.67	10.59	9.55	9.72	9.67	11.58	11.64	11.59	10.96	10.76	10.48	9.5	9.31	9.33	9.59	9.68	9.83	-2.261607	0.83586	1.756028	-1.124945	-1.316103	0.318998	-0.845782	-2.334791	-2.245346
VVTU21382_s_at	GSVIVT00028747001	9.49	9.58	9.69	10.83	10.68	10.65	9.53	9.76	9.75	11.68	11.72	11.63	10.99	10.78	10.53	9.58	9.38	9.36	9.62	9.74	9.94	-2.329122	0.836418	1.704699	-1.17116	-1.307654	0.321679	-0.911932	-2.32795	-2.259827
VVTU32407_s_at	GSVIVT00028747001	9.61	9.62	9.72	10.96	10.68	10.68	9.48	9.75	9.75	11.75	11.69	11.65	11.03	10.79	10.53	9.55	9.36	9.43	9.66	9.79	9.92	-2.236076	0.883135	1.639748	-1.133044	-1.29235	0.334628	-0.883434	-2.362939	-2.227194
VVTU36945_s_at	GSVIVT00028747001	9.46	9.51	9.64	10.77	10.59	10.58	9.5	9.67	9.55	11.65	11.66	11.57	10.91	10.63	10.44	9.43	9.56	9.26	9.56	9.66	9.79	-2.29087	0.890817	1.66232	-1.134781	-1.171675	0.245791	-0.937785	-2.358241	-2.199594
VVTU34221_at	GSVIVT00028784001	5.7	5.93	5.76	6.63	6.03	6.14	5.66	6.19	6.09	5.1	5.16	4.88	4.86	4.77	4.78	5.34	5.16	5.53	6.57	6.84	6.82	1.488077	0.562606	0.164914	2.40336	-0.43056	-0.027846	-0.13962	1.211426	0.677142
VVTU38098_at	GSVIVT00028832001	7.88	8.5	7.61	8.43	8.91	8.41	8.47	8.64	8.72	8.83	8.63	8.67	8.24	8.92	8.55	7.87	8.3	8.27	7.94	8.15	8.02	-0.47695	0.8615	0.052342	-0.665686	-0.276947	-0.424584	0.086427	-0.740127	-1.01387
VVTU14500_at	GSVIVT00029133001	5.54	5.2	5.32	6.04	5.55	6.09	4.8	5.32	5.18	6.19	5.5	6.14	5.91	5.88	5.77	6.85	6.98	7.21	5.4	5.56	5.28	-0.549375	0.260429	1.113399	-0.696145	1.885208	0.100643	-0.073658	0.501149	-0.65512
VVTU25929_at	GSVIVT00029551001	3.69	3.7	3.5	3.74	3.6	3.53	3.66	3.61	3.57	3.93	4.13	3.8	3.74	3.59	3.67	3.85	3.92	3.83	3.99	4.01	4.29	-0.482359	0.007717	0.11887	0.514875	0.01374	0.061036	-0.721313	0.30366	-0.071926
VVTU38722_at	GSVIVT00029557001	4.31	4.24	4.55	4.32	4.07	4.37	4.44	4.48	4.26	4.26	4.05	4.3	4.36	4.07	4.21	4.38	4.37	4.31	4.33	4.29	4.5	0.190703	-0.023199	-0.172173	0.180928	0.092735	0.154302	0.029003	0.207984	0.187707
VVTU16212_at	GSVIVT00029886001	4.23	4.53	4.69	5	4.88	4.52	4.71	4.87	4.62	4.93	4.46	4.44	4.96	4.64	4.64	5.32	5.07	4.83	4.63	4.49	4.71	0.123987	0.495817	0.168169	-0.203611	0.518736	0.428965	0.202157	0.348894	-0.433936
VVTU26605_s_at	GSVIVT00030002001	3.55	3.49	3.79	3.64	3.52	3.26	3.52	3.37	3.53	3.68	3.72	3.56	3.53	3.53	3.47	3.48	3.74	3.66	3.55	3.55	3.53	-0.179731	-0.145923	0.088175	0.013652	0.139872	-0.06704	-0.151613	-0.065532	0.080302
VVTU9999_at	GSVIVT00030120001	6.35	6.1	6.44	7.79	7.48	7.57	7.33	7.3	7.18	5.85	6.15	5.51	7.97	7.49	7.37	6.67	7.11	6.58	7.22	7.54	7.45	1.833609	1.707222	0.064187	-0.18637	-1.059033	0.202324	1.48684	1.764033	-1.485414
VVTU37716_at	GSVIVT00031053001	4.76	4.91	4.7	4.62	4.9	4.35	4.7	4.94	5.11	5.25	4.83	4.81	4.6	4.99	5.17	4.86	5.28	4.99	4.52	4.57	4.68	-0.303314	0.023466	-0.211031	-0.458094	0.396439	-0.403814	-0.002199	-0.1545	-0.104414
VVTU14718_x_at	GSVIVT00031330001	5.82	6.67	6.23	7.26	7.46	7.1	6.69	6.61	6.94	7.53	7.3	7.01	6.65	7.52	7.22	6.15	6.43	6.41	6.76	6.94	6.65	-0.678891	1.139645	0.799562	-0.381516	-0.911115	-0.57644	-0.196443	-0.699144	-1.581141
VVTU40248_s_at	GSVIVT00031521001	9.57	9.42	9.46	9.81	9.61	9.88	9.88	10.27	10.18	9.76	9.77	9.76	10.24	9.9	10.19	10.47	10.31	10.29	10.87	10.95	10.96	-0.034143	0.651127	-0.419966	1.009588	-0.143068	0.111935	-0.813641	1.77979	-0.448244
VVTU7537_at	GSVIVT00031600001	4.64	4.37	4.33	4.35	4.1	4.14	4.29	4.34	4.47	4.57	4.25	4.51	4.2	4.37	4.55	4.47	4.55	4.42	4.24	4.14	4.36	-0.162285	-0.196476	-0.124156	-0.183896	0.239802	-0.166391	-0.04091	-0.101901	0.145859
VVTU17057_s_at	GSVIVT00032572001	5.57	5.7	5.77	6.43	6.35	5.91	5.64	5.93	5.78	8.57	8.63	8.85	6.16	5.73	5.75	5.52	5.67	5.35	5.43	5.61	5.47	-4.037171	0.429528	1.254429	-0.443408	-0.302482	0.24249	-2.612698	-3.675883	-1.492294
VVTU38963_at	GSVIVT00032950001	4.06	4.17	4.14	4.47	4.35	4.48	4.19	4.31	4.22	4.35	4.69	4.35	4.48	4.61	4.51	4.16	4.65	4.23	4.59	4.35	4.46	-0.262913	0.321717	0.273846	-0.083121	-0.211509	-0.176528	-0.170712	0.114411	-0.54228
VVTU10054_at	GSVIVT00032978001	3.96	3.69	3.85	3.91	3.86	3.9	3.7	3.6	3.72	3.68	3.78	3.65	3.59	3.69	3.8	3.69	3.55	3.62	3.65	3.61	3.43	0.190314	-0.037361	0.242229	-0.160179	-0.019821	-0.07642	0.301368	-0.293735	0.033533
VVTU14753_at	GSVIVT00033582001	8	7.89	7.97	8.19	7.62	7.94	7.79	7.95	7.99	8.08	8	8.1	8.1	8.25	8.05	7.69	7.57	7.66	7.74	7.81	7.61	-0.184126	-0.015297	0.077199	-0.485517	-0.458033	0.020577	0.169556	-0.518124	-0.282618
VVTU25274_at	GSVIVT00034220001	5.99	6.12	5.91	6.18	6.26	6.25	6.08	5.99	6.06	6.32	6.56	6.68	5.72	6.09	6.14	5.85	5.87	6.02	6.06	6.07	5.89	-0.605055	0.179249	0.292235	0.018134	-0.100246	-0.319481	-0.408078	-0.681341	-0.276235
VVTU1970_s_at	GSVIVT00034645001	4.04	3.57	3.97	6.78	6.53	6.27	5.13	6.05	5.17	9.54	9.99	10.3	5.23	5.77	5.4	4.86	4.34	4.54	4.72	4.95	4.94	-6.789449	2.911891	2.313136	-0.670155	-0.923059	0.03742	-4.408542	-5.651453	-4.459258
VVTU35741_at	GSVIVT00034859001	7.18	7.04	7.2	8.2	8.21	8.09	7.06	6.98	7	5.42	5.81	5.87	6.73	6.39	6.26	5.83	6.18	6.21	6.03	6.33	6.45	2.759271	0.739798	0.878041	-0.219201	-0.44544	0.110118	2.62219	-0.420051	0.080454
VVTU13197_at	GSVIVT00034909001	6.14	6.12	6.02	5.06	5.1	4.91	5.46	5.28	5.38	4.61	4.94	5.23	4.59	4.8	4.46	4.61	4.64	4.33	4.47	4.23	4.36	0.798097	-1.25833	-0.533898	-0.331323	0.009565	0.11963	0.978058	-1.454916	1.639863
VVTU34033_at	GSVIVT00034933001	5.02	4.9	5.12	5.63	5.33	5.52	5.44	5.68	5.84	5.61	5.44	5.33	5.25	5.63	5.41	5.45	5.53	5.67	5.52	5.44	5.38	-0.143076	0.827793	-0.143582	-0.007097	0.147391	-0.183797	-0.122464	0.23595	-0.664152
VVTU37664_at	GSVIVT00035108001	5.09	4.9	4.91	4.89	4.99	5.08	5.15	5.35	5.26	5.02	5.02	4.95	5.14	5.28	5.09	5.32	5.01	5.11	5.31	5.37	5.09	0.061597	0.229865	-0.337205	0.111575	-0.11139	0.095787	-0.078119	0.421382	-0.15147
VVTU40300_s_at	GSVIVT00035274001	6.07	6.26	6.07	7.53	8.27	8.09	8.48	7.94	7.57	7.53	7.33	6.93	7.48	7.79	8.07	7.47	7.68	7.84	7.3	7.52	7.06	0.083909	2.624572	-0.188455	-0.62458	0.168152	-0.472591	0.417661	0.668216	-2.290383
VVTU27053_x_at	GSVIVT00035276001	6.78	6.53	6.23	7.08	7.13	6.78	7.01	7.15	6.96	6.59	6.53	6.66	6.65	7.27	7.12	6.7	7.02	7.04	6.53	6.7	6.58	-0.459695	0.681634	-1.800749	-0.542374	0.129781	-0.435534	0.590711	0.208887	-0.651618
VVTU28607_at	GSVIVT00035276001	10.06	9.92	8.55	8.98	9.81	9.38	10.56	10.84	10.98	9.48	10.17	10.31	9.33	10.12	10.18	10.35	11.02	11.12	9.98	10.13	10.07	0.358312	0.755621	-0.130353	0.089613	1.258951	-0.770396	-0.640467	0.997542	-0.006843
VVTU30507_s_at	GSVIVT00035578001	8.48	7.34	6.6	9.35	9.68	9.57	8.31	8.67	8.76	6.68	6.7	7.05	9.86	10.14	9.69	7.91	8.25	8.35	6.94	7.02	7.61	2.661469	2.293926	0.52941	-3.296228	-0.80465	-0.011416	4.056478	0.658962	-2.754797
VVTU23225_at	GSVIVT00035579001	6.53	6.16	6.15	5.81	6.15	6.07	6.23	5.74	6.14	6.52	6.53	6.51	6.21	6.53	6.21	6.23	6.33	6.04	6.03	6.01	6.21	-0.600858	-0.365297	0.051265	-0.294543	-0.043241	0.015946	-0.314555	-0.414822	-0.002378
VVTU15668_at	GSVIVT00035581001	5.33	4.75	4.84	5.03	5.88	5.52	5.84	6.19	6.57	5.2	5.1	5.15	5.54	5.82	5.67	5.31	5.24	5.28	5.13	5.38	5.36	0.429318	1.190542	-1.032225	-0.463594	-0.348577	-0.068899	0.565638	0.268431	-0.810243
VVTU12735_s_at	GSVIVT00035586001	6.86	5.58	5.38	9.53	10.02	9.39	11.27	10.86	11.28	5.9	6.45	6.98	9.68	10.95	10.9	10.93	11	11.13	8.72	8.82	9.6	0.91385	2.980275	-6.17482	-1.950813	1.617581	-0.552841	3.058757	5.553	-4.620637
VVTU33690_s_at	GSVIVT00035586001	7.27	6.66	6.16	6.38	6.85	6.52	11.65	10.98	11.25	6.56	6.97	7.08	7.54	7.66	7.12	10.84	11.07	11.35	7.35	7.47	7.56	1.593217	3.769529	-6.137018	-1.1047	4.879539	0.216847	0.323001	3.600005	0.148237
VVTU37424_s_at	GSVIVT00035586001	6.87	6.01	5.47	6.23	7.27	6.54	11.37	11	11.21	5.67	6.48	6.5	7.7	7.91	7.69	10.78	11.02	11.26	6.88	7.38	7.34	3.127523	6.231415	-2.809148	-0.392062	5.059713	0.415605	1.221944	4.275176	-0.738721
VVTU2748_s_at	GSVIVT00035587001	7.32	6.51	6.07	9.91	9.42	8.79	10.1	9.96	10.39	6.97	7.44	8.79	9.28	10.14	9.86	10.12	10.23	10.66	10.24	10.28	10.46	1.123229	4.37911	-1.459557	0.631944	0.461596	-0.49047	0.07554	4.685852	-3.317771
VVTU3882_x_at	GSVIVT00035601001	7.58	6.48	6.27	8.27	8.95	8.3	8.84	8.64	8.78	4.84	6.75	6.19	8.65	9.06	8.78	8.35	8.49	8.56	7.2	7.32	7.35	2.8814	2.562464	-1.141934	-1.946218	0.408838	-0.091008	3.217697	2.360791	-1.906971
VVTU7399_at	GSVIVT00035602001	8.31	7.28	7.04	8.55	9.25	8.83	9.22	9.4	9.47	7.51	8.96	8.92	9.23	9.51	9.96	9.14	9.5	9.41	8.56	8.87	8.68	-0.027136	2.101871	-0.902581	-1.104057	0.260453	-0.501893	0.42348	1.291803	-2.061356
VVTU33229_at	GSVIVT00035671001	5.7	5.27	5.42	5.01	5.23	5.17	5.4	5.36	5.87	5.57	6.23	5.82	5.42	5.57	5.48	5.22	5.82	5.36	5.51	5.67	5.48	-0.806065	-0.22088	-0.391663	0.058825	-0.072581	-0.244535	-0.719553	-0.247225	0.064087
VVTU16052_at	GSVIVT00035869001	6.93	6.9	7.07	5.27	5.17	5.79	4.11	4.4	4.24	3.94	4.14	3.97	4.68	4.44	4.21	4.43	4.37	4.43	4.28	4.17	4.1	2.577017	-2.908238	1.112329	-0.328595	0.078652	0.282819	2.488624	-1.198665	3.014077
VVTU35588_x_at	GSVIVT00035992001	3.56	3.47	3.6	3.68	3.96	4.04	4.01	3.97	4.24	3.97	3.78	3.89	4.34	4.13	4.53	5.7	5.29	5.32	6.64	6.64	6.81	-0.101409	0.625744	-0.232741	2.893195	0.122308	0.057794	-2.197537	4.177252	-0.256755
VVTU27807_at	GSVIVT00037008001	8.12	8.07	8.18	8.66	8.62	8.74	8.01	7.9	8.08	7.3	7.31	7.34	8.58	8.61	8.74	7.73	7.72	7.73	7.41	7.37	7.33	1.539113	0.372648	0.552066	-1.534148	-0.503983	-0.07277	2.206082	-0.228286	-0.620003
VVTU36445_at	GSVIVT00037583001	4.25	4.27	4.44	4.31	4.11	4.28	4.43	4.51	4.63	4.41	4.21	4.35	4.31	4.59	4.4	4.35	4.45	4.55	4.32	4.37	4.4	0.012511	0.112116	-0.316811	-0.109335	0.056148	-0.130372	0.03088	0.173753	-0.066584
VVTU10446_at	GSVIVT00038053001	8.68	8.72	8.69	5.82	6.48	6.46	8.14	7.79	7.75	8.47	8.5	8.63	7.37	6.49	6.98	8.3	8.08	8.14	9.85	9.76	9.76	-1.60783	-2.385135	-1.669695	1.54297	-0.815661	0.263789	-3.63822	1.441841	2.864659
VVTU5128_at	GSVIVT00038053001	9.4	9.57	9.61	8.77	9	8.88	9.12	8.86	8.66	9.99	9.34	9.47	9.37	9.1	8.89	9.23	9.08	8.95	10.3	10.4	10.28	-0.67969	-0.860165	0.232755	3.501914	-0.005628	0.275272	-1.521936	0.60593	0.60736
VVTU13006_at	GSVIVT00038055001	6.62	6.74	6.63	7.36	7.49	7.5	8.96	7.87	7.57	6.12	6.27	5.84	7.9	8.19	7.88	8.62	8.64	8.29	7.93	7.67	8.08	1.87581	1.185944	-0.570956	0.55832	0.166737	0.033679	1.204132	3.094152	-0.914468
VVTU34526_at	GSVIVT00038055001	11.65	11.56	11.68	12.4	12.43	12.2	12.69	12.45	12.39	10.81	10.67	11.07	12.86	12.72	12.87	13.19	13.14	13.09	13.22	13.38	13.26	1.79234	1.634557	-1.256758	-0.188634	0.775391	0.14109	0.829561	3.537366	-0.689141
VVTU31627_x_at	GSVIVT00038078001	4.75	4.98	4.82	4.45	4.87	4.74	4.44	4.44	4.56	4.74	4.58	4.79	4.72	4.81	4.79	4.61	5.2	4.63	4.57	4.54	4.73	0.019972	-0.360524	0.273349	-0.148848	-0.20909	-0.059546	0.150067	-0.054726	0.159266
VVTU40161_x_at	GSVIVT00038078001	4.96	5.04	5.2	4.97	5.19	5.4	5.54	5.23	5.02	5.16	5.26	5.19	5.29	5.25	5.53	5.22	4.81	5.4	5.14	5.29	5.24	-0.067727	0.222832	-0.126187	-0.232635	0.161897	-0.162988	0.010099	0.084035	-0.292087
VVTU10967_at	GSVIVT01002631001	9.01	9.24	9.1	8.72	8.63	8.64	8.11	7.72	7.74	7.54	7.56	7.67	8.31	8.37	8.19	7.49	7.87	7.63	7.29	7.42	7	1.611602	-1.113229	0.771006	-1.291811	-0.249718	-0.087012	2.225785	-1.192995	0.894283
VVTU34044_at	GSVIVT01006951001	5.08	5.04	5.01	4.83	4.85	4.5	4.99	5.43	5.18	4.92	4.98	4.84	4.5	5.07	4.62	4.88	5.42	5.28	5.02	4.92	4.84	0.038259	-0.07964	-0.517802	0.167927	0.521914	-0.320023	-0.109003	0.168773	0.400491
VVTU38176_at	GSVIVT01008368001	4.09	4.31	4.48	4.44	4.56	4.45	4.19	4.39	4.19	4.23	3.93	4.16	4.24	4.51	4.32	4.19	4.1	4.25	4.22	4.2	4.21	0.407498	0.17179	0.252135	-0.178884	-0.168796	-0.057825	0.462231	0.004851	-0.185198
VVTU21452_at	GSVIVT01008493001	8.05	7.99	8.14	8.49	8.51	8.73	7.59	6.84	6.56	8.13	9.09	8.81	8.36	8.57	8.25	7.82	7.81	7.87	7.24	7.11	6.95	-0.899181	-0.376049	1.969219	-1.598153	-0.017484	0.053677	0.435334	-1.856741	-0.847803
VVTU25877_at	GSVIVT01009637001	4.53	4.57	4.68	4.55	4.19	4.41	4.38	5.14	4.57	4.96	4.89	5	4.45	4.57	4.63	4.98	4.54	4.88	4.93	4.79	4.81	-0.622886	-0.061195	-0.212902	0.349543	0.169018	0.027551	-0.744243	0.074679	0.063208
VVTU22482_at	GSVIVT01013909001	6.17	6.07	6.01	6.01	6.26	6.07	5.95	5.79	6.08	5.76	5.57	5.66	5.93	6.06	6.3	5.94	6.02	5.88	5.77	5.47	5.83	0.61393	-0.029826	0.133439	-0.511742	0.059488	-0.164112	0.808196	-0.027232	0.017689
VVTU12997_s_at	GSVIVT01019682001	9.93	9.81	9.96	8.37	8	7.82	9.48	8.01	7.55	10.09	8.83	9.22	8.49	8.21	8.94	7.88	7.79	7.75	9.93	9.96	10.04	-0.839965	-2.280603	0.00665	1.903507	-1.862436	-0.321041	-1.800895	-0.377204	1.860737
VVTU487_at	GSVIVT01029189001	5.42	5.04	4.85	4.93	4.9	5.02	5.2	4.79	4.82	5.34	5.02	5.27	4.91	4.79	5.11	5.17	5.13	4.82	5.3	5.47	5.47	-0.291817	-0.19932	0.060596	0.595472	-0.146129	-0.013852	-0.602656	0.209926	0.192219
VVTU21612_at	GSVIVT01030933001	7.89	8.06	7.97	7.47	7.52	7.23	7.54	7.58	7.38	6.28	5.42	6.11	7.91	7.95	7.86	7.64	7.93	7.78	7.25	7.16	7.34	2.536239	-0.611584	-0.427583	-0.844145	0.220592	-0.024416	2.353248	1.520878	0.814545
VVTU39431_at	TC51767	3.66	3.93	3.89	3.98	3.8	4	3.67	3.74	3.72	3.82	3.82	3.82	3.8	3.67	3.75	3.82	3.89	4.1	3.67	3.92	3.81	0.057136	0.028327	0.284253	0.045625	0.231239	-0.01982	0.04148	0.037032	-0.009013
VVTU39623_at	TC51817	4.08	3.81	3.93	3.96	3.89	3.69	4	4.05	3.9	3.94	3.83	4.07	3.86	3.96	3.8	4.18	3.93	3.92	4.01	4.05	3.79	-0.054766	-0.001504	-0.137499	0.081089	0.121749	0.132162	-0.110249	0.083828	0.059857
VVTU37801_at	TC51838	4.9	4.74	4.9	4.76	4.86	4.62	4.86	4.92	4.92	4.97	4.78	4.55	5.19	4.96	5.23	4.94	5.43	4.79	5.02	5.02	4.99	0.093854	0.013934	-0.137866	-0.153575	-0.012574	-0.089691	0.086859	0.474155	-0.120892
VVTU38118_at	TC51865	3.83	3.85	3.92	3.98	3.93	3.92	3.92	3.69	3.71	4.17	3.81	3.8	3.8	4.03	3.93	3.96	3.89	3.94	3.85	3.79	3.84	-0.038808	0.052076	0.266198	-0.133692	0.059707	-0.052104	0.064631	-0.066805	-0.161204
VVTU38077_at	TC51965	4.68	4.25	4.61	4.62	5.17	4.69	4.58	4.68	4.78	4.8	4.66	4.39	4.79	4.86	5.01	4.64	4.77	4.41	4.7	4.59	4.43	0.127666	0.382322	0.187862	-0.377163	-0.194826	-0.125977	0.336626	-0.017732	-0.505095
VVTU40149_at	TC51987	4.04	4	4.03	3.9	4.03	4.33	3.95	4.17	4.02	3.89	4.06	4.05	3.87	3.89	4.04	4.11	4.09	4.32	4.13	3.91	3.98	0.08261	0.063827	0.006592	0.061897	0.3091	-0.112634	0.032421	0.095575	0.076291
VVTU1658_x_at	TC52003	7.11	7.16	7.14	7.85	7.83	7.8	6.88	7.39	7.29	7.17	7.11	7.12	8.01	7.92	7.72	7.75	7.44	7.76	7.43	7.78	7.77	-5.200538	-0.065217	0.326426	5.415475	-1.378942	-0.326117	0.514879	0.813568	-0.884131
VVTU38580_x_at	TC52003	4.28	4.21	4.21	4.44	4.14	4.2	4.41	4.93	4.08	8.99	10.07	9.19	4.16	4.18	4.13	5.63	5.68	5.71	9.23	9.18	9.11	-7.597949	0.027713	1.001252	6.222676	-0.916761	-0.270153	-9.817327	0.398897	-0.757581
VVTU40836_x_at	TC52003	4.15	4.51	4.35	4.83	4.53	4.27	4.82	4.58	4.37	5.59	4.39	5.83	4.58	4.46	4.49	4.9	4.44	4.49	5.2	5.39	5.1	-0.533022	0.093944	0.301838	0.913853	-0.320122	0.203572	-1.446473	0.066031	-0.486603
VVTU7200_at	TC52003	3.46	3.44	3.32	3.64	3.66	3.29	3.44	3.41	3.27	3.75	4.02	3.69	3.35	3.48	3.47	3.6	3.89	3.52	3.65	3.7	3.64	-1.1382	0.380376	0.199849	-0.265784	-0.227419	0.243309	-0.566703	-0.025251	-0.185511
VVTU7200_x_at	TC52003	4.03	3.65	3.53	3.78	4.02	3.77	3.96	4.28	3.71	4.75	9.45	7.53	3.62	3.76	3.3	4.2	4.64	4.58	7.86	8.12	7.72	0.495612	0.58758	0.722707	0.25754	0.188645	-0.126674	-7.455764	0.906605	-0.216705
VVTU16042_at	TC52040	5.47	6.44	5.89	7.28	7.28	7.05	6.32	6.27	6.65	7.73	7.6	7.27	6.47	7.58	7.64	5.81	6.28	6.25	6.4	6.63	6.37	-0.022742	0.251605	-0.094629	-0.884513	-1.071416	-0.986393	-0.401131	-1.270012	-2.158458
VVTU39007_at	TC52040	3.63	3.47	3.57	3.66	3.66	3.57	3.78	3.76	3.75	3.97	3.5	3.53	3.55	3.91	3.84	3.64	3.88	3.71	3.56	3.7	3.67	-1.356869	1.282725	1.224724	-0.173135	0.039602	-0.241314	0.062197	0.107643	-0.262837
VVTU23317_at	TC52059	5.45	5.55	5.19	5.26	5.35	5.33	5.39	5.37	5.46	5.14	5.63	5.94	5.12	5.39	5.71	5.44	5.5	5.38	5.66	5.47	5.51	-0.331951	-0.089355	-0.12336	-0.574053	-0.697411	-0.54524	-0.38967	0.033496	0.059657
VVTU9033_at	TC52059	5.84	6.62	5.92	7.11	7.32	7.09	6.8	7.12	7.21	6.74	7.26	6.8	6.66	7.33	7.16	6.08	6.33	6.59	6.6	6.6	6.48	-0.244536	1.375242	0.149289	0.166295	-0.007233	-0.337656	0.225256	-0.49151	-1.476902
VVTU38019_at	TC52078	3.64	4.06	3.74	4.28	4.9	4.19	3.94	4.01	4.42	4.04	4.05	3.98	3.92	5.21	4.44	3.53	4.32	4.12	4.42	4.12	4.09	0.209536	0.711678	0.373867	-0.384088	-0.561188	-0.766442	0.398307	0.194608	-0.946975
VVTU38076_at	TC52095	5.52	5.91	5.76	5.85	5.73	5.93	5.93	6.12	6.09	6.06	5.91	6.12	5.3	5.92	5.81	6.15	6.26	5.91	5.99	5.92	5.85	-0.275703	0.312181	-0.193339	0.252471	0.452085	-0.282968	-0.376043	0.085053	-0.071089
VVTU38451_at	TC52142	3.39	3.31	3.46	3.68	3.62	3.49	3.52	3.76	3.73	3.56	3.58	3.6	3.47	3.45	3.56	3.78	3.53	3.56	3.61	3.58	3.65	-0.055739	0.383735	-0.063014	0.138457	0.108989	0.080205	-0.127767	0.148885	-0.243415
VVTU37740_at	TC52157	6.24	6.72	6.56	5.69	5.46	5.75	5.44	5.44	5.22	5.28	4.8	5.1	5.59	5.49	5.48	5.84	5.74	5.65	5.56	5.53	5.49	1.264472	-1.325768	0.235293	-0.020544	0.293902	0.157721	1.021719	0.20837	1.413012
VVTU40453_at	TC52370	4.69	4.47	4.82	4.66	4.52	5.02	5.12	5.03	4.73	4.8	4.59	4.73	4.8	4.8	4.54	4.94	4.95	4.84	4.9	4.71	4.73	0.082374	0.282557	-0.309817	0.056472	0.212602	0.166713	0.003059	0.244023	-0.083197
VVTU14763_s_at	TC52372	6.87	6.96	7.07	7.7	7.86	7.12	6.51	6.06	6.1	7.31	6.89	6.64	7.4	7.51	6.87	6.35	5.87	6.01	7.46	7.7	7.59	0.255069	0.041639	1.700514	0.541893	-1.927737	0.308713	0.010158	-0.03795	-0.755938
VVTU22454_s_at	TC52509	7.83	7.91	7.85	7.25	7.35	7.33	6.49	6.6	6.98	6.37	6.65	6.63	6.66	7.02	7.11	7.34	7.69	7.66	6.4	6.43	6.4	1.249387	-1.16168	0.599334	-0.754111	1.224397	-0.313748	1.495727	-0.193699	1.230775
VVTU37802_at	TC52598	3.67	3.57	3.64	3.71	3.89	3.74	3.58	3.67	3.52	3.69	3.48	3.34	3.65	3.58	3.55	3.69	3.61	3.5	3.69	3.51	3.7	0.300083	0.134461	0.222145	0.049765	-0.024304	0.133213	0.235075	0.099385	-0.073468
VVTU37379_at	TC52669	4.71	4.82	4.2	4.62	5.16	4.34	4.14	4.25	4.61	4.18	5.3	5.26	4.14	4.34	4.29	4.16	4.2	4.05	4.22	3.99	4.41	-0.515511	-0.123335	0.459898	-0.057644	-0.140979	-0.054627	-0.234793	-1.105903	-0.005241
VVTU40153_at	TC52693	5.28	5.31	5.44	5.43	4.86	5.24	5.14	5.91	5.45	5.62	5.33	5.45	5.28	5.4	5.27	5.45	5.67	5.68	5.53	5.25	5.28	-0.217567	0.036274	-0.267463	0.005466	0.37827	-0.100259	-0.214828	0.106816	0.055569
VVTU37836_at	TC52733	4.47	4.41	4.08	4.22	4.22	4.42	4.51	4.71	4.24	4.29	4.14	4.41	4.33	4.51	4.26	4.22	4.46	4.46	4.38	4.28	4.28	0.08716	0.105688	-0.276801	-0.083473	0.041363	-0.095324	0.092191	0.107214	-0.018556
VVTU38208_s_at	TC52841	8.4	8.39	8.43	9.39	9.29	9.42	9.62	9.52	9.54	8.52	8.34	8.3	9.25	8.98	8.76	9.47	9.3	9.28	10.19	10.31	10.22	1.009619	1.539281	-0.44969	1.54731	-0.298843	0.298444	-0.247421	2.340205	-0.70811
VVTU37333_at	TC52937	5.12	5.17	5.13	5.11	5.87	5.63	5.69	4.81	5	4.6	5.2	5.15	5.96	4.73	5.97	5.01	5.03	5.1	5.14	4.82	4.82	0.473536	0.282463	0.231132	-0.733396	-0.256114	0.075646	0.842036	-0.137117	-0.426082
VVTU40789_at	TC52962	4.69	4.47	4.49	4.56	4.5	4.57	4.52	4.69	4.45	4.44	4.5	4.37	4.47	4.6	4.34	4.55	4.65	4.67	4.73	4.47	4.45	0.173838	0.030161	-0.021481	0.068831	0.15354	-0.001591	0.08817	0.179077	0.069945
VVTU37393_at	TC52976	6.04	5.94	5.86	7.14	8.43	8.42	6.8	8.09	10.05	7.05	9.32	8.14	5.86	6.38	5.64	7.41	7.56	7.18	7.95	7.59	7.37	-1.317935	2.889651	-0.478318	1.972636	0.940187	0.044576	-2.004541	-0.362219	-1.347425
VVTU37872_at	TC53006	4.68	4.92	4.71	5.22	5.31	5.31	5.03	4.97	4.98	5.92	5.42	5.04	4.87	6.03	5.22	4.61	4.99	4.51	4.64	4.72	4.6	-0.576194	0.575628	0.518112	-0.878914	-0.540101	-0.387288	0.156744	-0.984943	-1.088978
VVTU40019_at	TC53045	3.46	3.54	3.36	3.46	3.67	3.37	3.54	3.55	3.32	3.46	3.42	3.49	3.39	3.38	3.52	3.46	3.48	3.67	3.32	3.51	3.4	0.040411	0.072858	0.045108	-0.049641	0.162045	-0.104536	0.068599	0.004444	-0.025695
VVTU13948_s_at	TC53067	3.86	3.93	3.9	5	5.63	5.17	3.97	3.93	4.28	4.14	4.3	5.19	4.41	4.38	4.27	3.84	3.75	3.81	4.06	4.32	4.31	-0.018244	1.091614	1.347454	-0.105135	-0.724005	0.075708	0.264168	-0.739202	-1.295278
VVTU40522_x_at	TC53127	5.05	5.39	5.28	6.14	6.18	5.99	5.26	5.62	6.02	5.57	5.59	5.59	5.46	5.86	5.93	5.16	5.17	5.5	5.36	5.24	5.19	0.188172	0.932409	0.549978	-0.582762	-0.349949	-0.369404	0.610233	-0.500682	-1.007414
VVTU25165_at	TC53173	4.45	4.15	4.21	4.11	3.91	3.96	4.45	4.29	4.15	4.23	3.86	4.19	4.11	4.2	4.28	4.15	4.22	4.19	4.22	3.99	4.02	0.100401	-0.133024	-0.355465	-0.157534	0.070479	-0.117039	0.138618	0.029414	0.193153
VVTU37337_x_at	TC53173	7.04	7.05	7.16	6.43	7.73	8.47	7.09	7.06	7.09	7.16	7.49	7.69	7.26	6.37	7.2	7	7.52	7.39	7.94	7.4	7.29	-0.236673	0.228539	0.417632	0.720522	0.211419	-0.148291	-0.55613	0.109411	-0.007693
VVTU7327_at	TC53186	7.43	8.19	7.47	8.49	8.62	8.3	8.1	8.51	8.36	8.81	8.51	8.25	7.8	8.57	8.39	7.39	7.36	7.72	7.88	7.78	7.96	-0.499672	1.035355	0.328946	-0.423126	-0.82944	-0.474816	-0.005534	-1.019837	-1.201687
VVTU38946_at	TC53250	3.62	3.78	3.7	3.61	3.55	3.67	3.8	4.04	3.72	3.73	3.78	3.66	3.93	3.78	3.88	3.99	3.88	3.85	3.88	3.85	3.83	-0.042927	0.067885	-0.269231	-0.014899	0.060756	0.105276	-0.088391	0.333765	-0.063353
VVTU38507_at	TC53349	5.09	5.02	5.2	5.25	5.14	5.45	4.97	5.16	4.8	5.44	5.05	4.71	5.17	5.4	5.22	5.27	5.24	5.19	4.87	5.12	5	0.176417	0.107007	0.416597	-0.34299	0.09281	-0.001475	0.360183	0.012145	-0.273687
VVTU37958_at	TC53353	4.73	4.75	4.49	5.12	5.5	5.1	4.57	5.02	5.04	4.88	4.92	4.84	4.94	5.46	5.19	4.57	4.49	4.8	4.92	5.03	4.79	0.131798	0.597346	0.427219	-0.313499	-0.65272	-0.257262	0.333965	-0.093319	-0.821332
VVTU31097_s_at	TC53372	4.09	4.03	4.1	3.98	4.17	4	4.04	4.22	4.23	4.04	4.05	3.89	4.15	3.79	4.06	4.51	4.06	4.38	4.2	3.94	4.06	0.138177	0.077587	-0.132384	0.057913	0.411132	0.252776	0.053283	0.257234	0.103469
VVTU37345_at	TC53392	7.81	7.55	7.59	6.93	7.35	7.49	7.11	7.78	7.44	7.2	8.68	8.9	6.71	6.36	6.86	7.93	8.05	8.16	7.65	7.23	7.32	-1.279729	-0.55676	-0.178812	0.802514	1.558743	-0.041441	-1.442905	-0.645145	0.973767
VVTU7284_at	TC53623	6.03	5.95	5.83	6.34	6.46	6.29	5.99	6.08	6.11	6.72	5.98	5.91	5.97	6.44	6.44	5.75	6.03	5.96	5.92	5.94	5.97	-0.027191	0.471547	0.460782	-0.413271	-0.297515	-0.406205	0.290939	-0.366872	-0.660852
VVTU14679_s_at	TC53638	6.47	6.54	6.91	7.17	7.14	7.2	7.17	7.12	7.47	7.31	7.23	7.23	7.26	7.64	7.5	7.36	7.23	7.29	7.9	7.96	7.92	-0.070154	0.567706	-0.012507	0.59719	-0.530862	-0.164906	-0.757354	1.053062	-0.924633
VVTU40316_at	TC53638	5.53	5.43	5.44	5.85	5.84	5.81	5.81	5.8	5.97	5.87	5.67	5.75	5.98	5.91	5.91	5.93	5.76	5.65	6.01	5.97	6.07	-0.371204	0.831786	-0.041023	0.123064	-0.277045	0.141242	-0.164453	0.422711	-0.593521
VVTU36830_at	TC53695	4.76	4.43	4.49	4.38	4.38	4.48	4.54	4.65	4.8	4.74	4.72	4.33	4.63	4.58	4.37	4.77	4.45	4.76	4.84	4.53	4.59	-0.100114	-0.007935	-0.249148	0.152247	0.097314	0.221419	-0.204787	0.175554	0.082544
VVTU37366_at	TC53698	4.45	4.28	4.3	4.14	4.29	4.32	4.71	4.43	4.29	4.29	3.99	4.08	4.51	4.65	4.31	4.31	4.42	4.68	4.03	4.19	4.5	0.320477	0.066684	-0.323404	-0.338724	0.097946	0.034815	0.400558	0.280405	-0.041021
VVTU21754_s_at	TC53704	10.65	10.52	10.73	10.45	10.92	10.85	10.86	10.61	10.48	10.29	10.46	10.09	10.76	10.52	10.49	10.59	10.05	10.49	10.21	10.35	10.2	1.279525	-0.137212	-0.003279	-1.909998	-0.732375	0.665063	0.760585	-0.191322	-0.023431
VVTU21754_x_at	TC53704	10.8	10.74	10.91	10.37	11.05	11.09	10.81	10.99	10.75	10.36	10.69	10.18	10.94	10.73	10.77	10.67	10.37	10.69	10.48	10.4	10.52	0.627414	0.039417	-0.151063	-0.496234	-0.293273	0.408021	0.761102	-0.065297	0.046949
VVTU21763_s_at	TC53704	9.96	10.03	10.02	9.78	10.73	10.44	10.27	9.89	9.9	10.48	9.98	9.61	10.59	10.16	10.05	9.97	10.1	9.61	9.78	9.64	10.12	0.603809	0.112698	-0.018713	-0.416891	-0.129434	0.188886	0.526766	-0.289989	-0.472586
VVTU39426_x_at	TC53704	7.03	7.92	7.25	8.24	6.76	6.78	7.94	6.9	6.61	6.41	6.16	6.69	6.94	7.01	6.86	6.95	6.78	6.98	6.94	6.64	7.11	0.222706	0.281649	0.354215	-0.400517	-0.124459	0.31953	1.088194	0.20217	0.477474
VVTU5876_s_at	TC53704	8.15	8.14	6.74	12.82	9.03	7.15	10.12	5.74	5.94	5.62	5.62	5.75	7.91	7.6	6.4	5.98	6.13	6.39	5.67	5.9	5.6	4.149811	1.585858	2.311055	-0.056894	-0.034025	0.106969	4.960573	-1.43019	-1.075431
VVTU40017_at	TC53745	4.18	3.65	3.75	3.84	3.62	3.71	3.87	3.75	3.67	3.7	3.7	3.61	3.7	3.7	3.73	3.79	3.83	3.75	3.55	3.71	3.65	0.173814	-0.123751	-0.063833	-0.109834	0.14466	-0.002144	0.203226	-0.026196	0.176186
VVTU40044_at	TC53796	4.81	4.36	4.43	4.09	3.98	4.13	4.42	4.67	4.3	4.32	4.18	4.1	4.3	3.98	4.19	4.66	4.39	4.45	4.56	4.39	4.36	0.177303	-0.348198	-0.47051	0.324376	0.313295	0.209866	-0.107668	0.344416	0.609306
VVTU40719_at	TC53844	4.47	4.23	4.18	4.37	4.32	4.36	4.11	4.21	4.08	4.25	3.72	3.9	4.34	4.49	4.45	4.22	4.4	4.17	4.33	3.94	4.36	0.515654	-0.003434	0.234047	-0.27567	-0.091559	-0.075423	0.55963	0.276709	-0.094211
VVTU39116_at	TC53934	5.19	4.97	4.95	5.1	4.86	4.86	5.21	4.84	5.24	5.63	5.49	5.26	4.79	4.83	5.14	4.97	4.64	4.77	5.03	5.26	5.08	-0.64785	0.004908	-0.032677	0.276243	-0.29691	-0.090357	-0.634324	-0.50947	-0.053716
VVTU38715_at	TC53951	4.7	4.67	4.57	4.78	4.86	4.86	4.69	4.95	4.85	4.86	4.82	4.86	4.98	5.01	4.91	5.05	5.1	4.93	4.79	4.93	4.99	-0.107389	0.277849	0.026986	-0.100117	0.102943	0.072645	-0.067296	0.304364	-0.360095
VVTU38811_at	TC53977	3.72	3.7	3.45	3.46	3.96	3.58	3.43	3.5	3.47	3.7	3.45	3.52	3.54	3.47	3.46	3.42	3.86	3.45	3.42	3.44	3.62	0.104729	-0.044843	0.255198	-0.020323	0.120774	-0.036207	0.130565	-0.104435	0.048587
VVTU13683_at	TC54025	4.88	4.74	4.84	4.66	4.88	4.88	4.68	4.74	5	5.22	4.95	4.32	5.09	5.02	4.63	5.21	5.02	4.85	4.61	4.52	4.45	0.012295	0.038937	0.080932	-0.502633	0.354163	0.401209	0.307281	-0.13798	-0.154568
VVTU40080_at	TC54061	4.49	4.7	4.74	4.91	5.02	5.12	4.79	4.96	4.82	5.01	4.87	4.63	5.17	4.82	4.85	4.68	5.18	4.9	4.85	4.92	5.02	0.043502	0.460133	0.214259	-0.038023	-0.030293	0.038661	0.061323	0.217429	-0.476717
VVTU39759_s_at	TC54104	11.92	11.9	12.68	12.12	13.58	13.34	13.44	13.29	13.21	13.12	12.98	12.77	13.7	13.53	13.4	13.29	13.06	13.24	12.1	12.45	12.62	-0.263673	1.38253	-0.41766	-1.444533	0.174299	0.333889	0.581305	0.009012	-1.620161
VVTU36705_at	TC54125	3.31	3.57	3.5	3.67	3.68	3.66	3.59	3.36	3.4	3.5	3.45	3.55	3.43	3.42	3.45	3.58	3.49	3.42	3.35	3.46	3.52	0.084319	0.175368	0.26488	0.000204	0.068603	0.076753	0.108361	-0.0848	-0.145523
VVTU9932_at	TC54135	4.13	4.96	4.54	4.41	4.37	4.63	5.04	4.77	4.62	4.83	4.56	4.41	4.37	4.64	4.8	4.9	4.39	4.66	4.61	4.22	4.51	-0.038738	0.167067	-0.37472	-0.201653	0.167669	-0.026415	0.067956	-0.052456	-0.05589
VVTU9942_at	TC54156	5.43	5.6	5.53	5.88	5.48	5.76	6.09	5.92	5.93	5.93	5.83	5.99	5.76	5.98	5.86	5.88	5.89	5.77	5.73	5.71	5.82	-0.324996	0.470469	-0.285268	-0.155301	0.032276	-0.025762	-0.195931	0.025092	-0.462809
VVTU39343_at	TC54164	4.36	4.37	4.21	4.09	4.38	4.36	4.52	4.6	4.45	4.24	4.15	4.06	4.43	4.27	4.56	4.72	4.72	4.55	4.29	4.14	4.19	0.291462	0.140093	-0.338876	-0.305986	0.483052	0.036253	0.356306	0.342842	0.017331
VVTU38683_at	TC54185	4.6	4.69	4.55	4.11	4.8	4.24	4.53	4.68	4.15	4.41	4.28	3.98	4.06	4.44	4.36	4.99	4.53	4.59	4.56	4.51	4.44	0.404119	-0.22695	-0.09712	0.230521	0.436693	0.030996	0.152894	0.411793	0.45483
VVTU38710_at	TC54252	3.87	3.7	3.62	3.58	3.71	3.95	4.04	3.8	3.48	3.8	3.92	3.76	3.82	3.76	3.99	4.02	3.92	3.84	3.83	3.76	3.82	-0.118311	0.048447	-0.049236	-0.080553	0.134914	0.006565	-0.076078	0.129656	-0.092884
VVTU39317_at	TC54285	4.77	4.67	4.8	4.59	4.63	4.64	4.72	5	4.87	5.09	4.71	4.4	4.78	4.7	4.8	4.99	5.26	5.12	4.87	4.64	5.1	0.007671	0.044654	-0.208191	0.088766	0.451161	-0.027585	-0.107123	0.445474	0.079987
VVTU9927_at	TC54298	4.01	3.79	3.86	4.26	4.51	3.96	3.92	3.86	3.7	3.77	4.01	4.05	3.97	3.89	3.71	3.78	3.6	3.79	3.91	3.92	4.02	0.133949	0.252294	0.469512	0.130326	-0.26334	0.175314	0.107586	-0.188206	-0.256601
VVTU38872_at	TC54312	3.52	3.49	3.56	3.57	3.69	3.59	3.54	3.46	3.39	3.48	3.5	3.36	3.53	3.67	3.69	3.58	3.46	3.48	3.44	3.52	3.66	0.170544	0.061197	0.174909	-0.110939	-0.126061	-0.026105	0.202883	0.090161	-0.144237
VVTU13467_at	TC54327	5.59	5.2	5	5.22	5.37	5.49	5.72	6.29	6	5.46	5.47	5.09	5.43	5.77	5.56	5.79	5.81	5.73	5.33	5	5.44	0.179397	0.583364	-0.812462	-0.454459	0.459636	-0.012204	0.340427	0.268982	-0.280205
VVTU38945_at	TC54394	3.76	4.03	3.75	3.8	3.66	3.87	3.85	3.71	3.87	3.87	3.84	3.76	3.66	3.98	4.31	3.91	3.56	3.78	3.86	3.69	3.78	-0.009734	-0.050257	-0.016202	-0.235743	-0.178379	-0.240283	0.11769	-0.054674	-0.085944
VVTU13603_at	TC54398	4.92	5.1	5.25	4.37	6.45	4.74	9.21	5.92	6.73	6.25	4.29	6.43	6.19	5.89	4.64	5.7	5.88	5.88	7.08	6.63	6.81	-0.148625	1.592	-2.69987	3.684931	-1.612062	1.692867	-1.288275	1.667633	-0.411295
VVTU37354_at	TC54398	7.93	8.41	7.93	7.04	11.54	5.26	12.63	9.78	11.18	11.31	4.84	11.74	11.28	10.1	7.15	9.36	10.12	9.89	12.45	12.46	12.41	-0.896548	2.194024	-3.663358	1.577059	-0.504386	0.655007	-3.48939	4.474569	-1.059688
VVTU38757_at	TC54571	4.34	4.38	4.09	4.64	4.16	4.35	3.93	4.05	4.06	4.35	4.3	4.01	4.14	4.27	4.15	4.25	4.13	4	4.19	4.21	4.34	0.096132	-0.031464	0.507121	0.079638	-0.143971	0.07278	0.077927	-0.091067	-0.080087
VVTU38740_at	TC54628	4.16	3.55	3.86	4.01	3.83	4.12	3.88	4.02	4.01	3.78	3.77	3.87	4.07	3.85	3.88	3.93	3.87	3.97	3.8	4.02	3.75	0.196378	0.199349	-0.033154	-0.098906	0.018747	0.11457	0.215604	0.092437	-0.131485
VVTU38108_at	TC54654	4.01	3.98	3.73	4.36	4.18	4.3	4.01	4.01	4.12	4.21	4.31	3.99	4	4.4	4.12	4.03	4.09	3.97	4.17	4.2	3.98	-0.090704	0.400544	0.304193	-0.065026	-0.185812	-0.136519	-0.004564	-0.051077	-0.498337
VVTU9771_at	TC54660	4.72	4.62	4.69	4.62	4.42	4.47	4.52	5	4.37	4.72	4.86	4.54	4.31	4.61	4.7	4.97	4.87	4.6	4.48	5	4.55	-0.163508	-0.119416	-0.076154	0.138213	0.286101	-0.124718	-0.237239	0.106438	0.165671
VVTU39027_at	TC54692	3.63	3.71	3.57	3.67	3.77	4.18	3.98	3.82	3.9	3.82	3.65	3.83	3.9	4.04	4.2	4.09	3.92	4.26	3.95	4.05	3.9	0.048702	0.356852	-0.077337	-0.120968	0.11585	-0.156372	0.047625	0.504219	-0.377317
VVTU40617_at	TC54705	6.47	7.11	6.62	8.15	7.92	7.67	7.5	7.92	7.92	7.76	7.54	7.24	7.77	8.13	8.01	6.8	7.19	7.14	7.03	7.28	6.95	-0.041533	1.636479	0.219389	-1.054239	-0.765234	-0.374528	0.665468	-0.472406	-1.857524
VVTU40525_at	TC54741	6.46	7.19	6.69	7.75	7.54	7.69	6.95	6.93	6.86	7.32	7.29	7.12	7.28	7.71	7.63	6.09	6.53	6.78	6.68	6.78	6.7	-0.052085	0.775865	0.933706	-0.960023	-0.994597	-0.527462	0.671515	-0.924741	-1.316732
VVTU8675_at	TC54794	5.13	4.62	4.82	4.8	4.2	4.66	4.69	4.8	4.56	4.44	4.24	4.39	4.44	4.55	4.39	4.67	4.74	4.76	4.64	4.73	4.71	0.504211	-0.284494	-0.202891	0.253222	0.2161	-0.012321	0.227377	0.337398	0.539136
VVTU38756_at	TC54821	3.62	3.74	3.78	3.81	3.91	3.76	3.72	3.57	3.72	3.76	3.9	3.74	3.93	3.89	4.11	3.85	3.85	3.67	3.71	3.84	3.84	-0.056207	0.085107	0.215063	-0.213638	-0.149149	-0.042638	0.070187	0.064258	-0.296812
VVTU38936_s_at	TC54870	5.7	5.43	5.3	5.74	5.21	5.03	4.81	5.17	5.35	5.24	5.5	5.69	5.39	5.35	5.52	5.64	5.79	6.13	5.63	5.62	5.81	-0.204996	-0.323557	0.340989	0.271705	0.459661	-0.162863	-0.384228	0.532339	0.182996
VVTU39455_at	TC54920	4.79	4.79	4.62	5.7	5.96	5.03	5.14	4.91	5	5.37	4.98	4.59	5.23	6.15	5.67	4.74	4.75	4.91	4.48	4.49	4.91	0.302208	0.905187	0.697784	-1.277524	-0.621181	-0.313749	1.068931	-0.444731	-1.40204
VVTU36517_x_at	TC54931	3.54	3.67	3.49	3.65	3.6	3.54	3.71	3.4	3.62	3.51	3.65	3.54	3.25	3.69	3.54	3.54	3.42	3.54	3.48	3.37	3.56	0.027435	0.05193	0.022977	-0.044252	0.017209	-0.133757	0.071859	-0.155542	-0.013807
VVTU40724_at	TC54943	4.58	4.61	4.5	4.72	4.81	4.94	4.74	5.17	4.78	5.17	4.49	4.72	4.62	4.73	4.91	4.85	4.72	5.1	4.85	4.68	4.66	-0.033814	0.462084	-0.029145	-0.053668	0.223252	-0.170907	0.006677	0.103024	-0.331889
VVTU38774_at	TC55010	3.9	4.34	3.97	4.03	3.99	4.07	3.87	4.18	3.92	3.96	4.18	3.99	4.13	3.68	4.31	4.05	3.99	3.81	3.89	3.95	4	-0.009655	-0.063546	0.067703	-0.113063	-0.050004	0.035108	0.075578	-0.157103	0.019449
VVTU38512_at	TC55087	5.69	5.3	5.24	5.45	5.21	5.61	5.4	5.82	5.63	5.4	5.39	5.45	5.53	5.45	5.31	5.63	5.84	5.71	5.49	5.41	5.68	0.06819	0.165092	-0.251136	0.075764	0.349126	0.101595	-0.03269	0.343367	0.008745
VVTU2308_at	TC55101	5.54	5.46	5.56	6.12	5.66	5.43	5.28	5.09	4.84	4.97	4.86	4.73	5.53	5.55	5.16	4.81	4.64	4.7	5.2	5.14	5.15	1.02058	-0.039223	0.724483	-0.24745	-0.85958	0.201979	1.06606	-0.233421	-0.105682
VVTU40078_at	TC55134	4.44	4.52	4.34	4.44	4.58	4.5	4.45	4.37	4.24	4.63	4.47	4.35	4.55	4.42	4.64	4.44	4.66	4.61	4.3	4.26	4.54	-0.029483	0.034501	0.224958	-0.237817	0.156424	-0.074585	0.121434	-0.020997	-0.15115
VVTU39484_at	TC55136	5.91	5.68	5.45	5.9	5.87	5.89	5.7	5.94	5.83	6.06	5.73	5.99	5.47	5.95	5.87	5.82	5.79	5.69	5.66	5.89	5.84	-0.16663	0.273737	0.124115	0.025754	-0.028111	-0.210695	-0.121053	-0.126504	-0.270049
VVTU38411_at	TC55190	4.86	4.13	4.37	4.7	4.58	4.66	4.42	4.75	4.28	4.39	4.68	4.4	4.44	4.45	4.35	4.62	4.52	4.68	4.85	4.38	4.54	0.087773	0.191054	0.169534	0.205263	0.170444	0.062292	-0.037455	0.166118	-0.06851
VVTU38738_at	TC55220	3.53	3.92	3.51	3.89	3.68	4.14	3.85	3.92	3.52	3.4	3.63	3.64	3.73	3.75	3.87	3.62	3.6	3.73	3.6	3.59	3.63	0.334052	0.271501	0.076015	-0.215654	-0.076081	-0.083953	0.414028	0.015717	-0.217426
VVTU16497_at	TC55232	3.93	4.36	4.22	4.3	3.81	4.55	4.48	4.42	4.63	4.4	4.68	4.37	3.91	4.06	4.41	4.3	4.68	4.32	4.16	4.25	4.33	-0.323428	0.271702	-0.308078	0.102113	0.384978	-0.329887	-0.316303	-0.103259	-0.042733
VVTU40098_at	TC55235	3.81	3.77	3.77	3.58	3.77	3.54	3.77	3.63	4.24	3.97	3.66	3.78	3.86	4.24	3.69	3.68	4.06	3.8	3.82	3.66	3.85	-0.081563	-0.012	-0.245227	-0.209514	-0.047158	-0.054682	0.012435	0.088923	-0.089645
VVTU38851_at	TC55248	5.1	5.14	5.16	5.05	5.24	4.98	5.15	5.51	5.25	5.27	5.04	4.89	5.25	5.16	5.03	5.27	5.24	5.23	5.41	5.04	5.16	0.14082	0.136117	-0.215354	0.059105	0.097561	0.145348	0.049218	0.243001	-0.002043
VVTU7518_at	TC55417	5.42	5.39	5.44	5.02	5	5.16	5.44	5.38	4.91	5.17	5.07	4.71	4.94	4.99	4.99	6.02	4.88	5.46	5.06	5.02	5	0.37429	-0.3269	-0.232914	0.036737	0.607108	0.422932	0.255821	0.165021	0.579746
VVTU13509_at	TC55489	3.69	3.59	3.56	3.65	3.85	3.65	3.57	3.69	3.7	3.53	3.62	3.62	3.47	3.53	3.83	3.6	3.64	3.7	3.45	3.62	3.45	0.119267	0.120476	0.057112	-0.150416	0.125121	-0.213255	0.203983	-0.08066	-0.0618
VVTU40101_at	TC55492	5.34	5.25	5.41	5.14	5.26	5.43	5.13	5.36	5.07	5.14	5.15	5.37	5.46	5	5.02	5.18	5.48	5.29	5.24	4.96	5.18	0.095288	-0.131408	0.083447	-0.070026	0.239886	0.202775	0.133936	-0.080633	0.168007
VVTU37648_at	TC55495	3.73	3.77	3.91	4.44	4.23	4.18	3.94	3.94	4.18	3.98	3.92	3.69	3.94	4.1	4.31	3.88	4.03	3.91	4.11	4	3.95	0.311276	0.561272	0.308489	-0.111678	-0.166233	-0.266069	0.343566	0.159611	-0.528986
VVTU40454_x_at	TC55609	7.1	7.42	6.91	8.11	8.12	7.64	7.43	8.12	7.59	7.62	7.93	7.81	7.45	8.09	7.8	6.87	6.72	7.23	7.46	7.69	7.77	-0.248524	1.004788	0.333817	-0.105697	-1.109316	-0.337736	-0.041	-0.476068	-1.174153
VVTU36430_at	TC55638	4.42	4.24	4.16	4.09	4.1	4.16	4.25	4.38	4.3	4.16	3.95	4.1	4.14	3.97	4.01	4.15	4.46	4	4.02	4.13	4.13	0.222526	-0.051975	-0.253362	0.035578	0.184023	0.059429	0.154827	0.020147	0.256414
VVTU8999_at	TC55653	9.1	9.04	9.02	8.16	8.32	8.5	7.6	8.06	8.1	6.46	6.3	6.25	7.89	7.87	7.94	9.3	9.18	9.01	10.13	10.22	10.13	3.242775	-1.209073	0.04989	2.73648	0.389432	0.019979	0.675568	4.261101	2.261672
VVTU38815_at	TC55663	4.06	4.1	3.98	4.25	4.19	4.18	4.06	4.03	4.09	4.31	4.33	4.02	3.74	3.98	3.95	3.85	3.8	3.87	4.21	4.15	4.12	-0.128984	0.15944	0.229553	0.337372	-0.234983	-0.149211	-0.234163	-0.267827	-0.081302
VVTU38825_at	TC55676	3.93	3.94	4	4.15	4.16	4.21	3.78	4.02	3.99	4.11	3.98	3.94	3.93	3.9	4.4	3.91	4.41	3.84	3.79	4.15	3.99	0.079761	0.176455	0.318654	-0.142779	0.052969	-0.34046	0.171329	0.001587	-0.229185
VVTU39054_at	TC55715	3.79	3.91	3.74	4.15	4.12	4	3.9	3.88	4.13	3.9	3.89	3.91	3.96	4.17	4.21	3.97	4.2	3.85	3.89	3.61	3.79	0.104742	0.333291	0.14106	-0.443089	0.072379	-0.151555	0.354003	-0.046054	-0.413862
VVTU39354_at	TC55729	4	4.21	3.88	3.84	3.86	4.18	3.97	4.17	4.21	4.35	3.97	4	3.7	4.05	4.07	4.04	4.2	3.88	3.98	3.96	3.94	-0.111859	0.032181	-0.125564	-0.001331	0.13242	-0.219483	-0.080571	-0.137709	0.047476
VVTU38699_at	TC55761	4.32	4.37	4.54	4.42	4.32	4.21	4.26	4.42	4.33	3.96	3.87	4.13	4.14	4.55	4.36	4.45	4.55	4.78	4.6	4.18	4.26	0.553976	-0.064599	-0.079191	-0.047139	0.354683	-0.232949	0.416113	0.553383	0.210894
VVTU36293_at	TC55773	4.27	3.84	4.02	4.09	3.91	3.81	4.13	4.22	3.96	3.87	3.95	3.96	4.28	4.48	4.31	4.54	3.98	4.38	4.28	4.04	4.12	0.123854	-0.005348	-0.204219	-0.258879	0.025679	0.156021	0.158207	0.497295	-0.133477
VVTU36822_at	TC55842	4.69	4.61	4.57	4.5	4.9	4.35	4.6	4.87	4.43	4.8	4.18	4.29	4.57	4.32	4.53	4.53	4.73	4.49	4.58	4.34	4.61	0.309138	0.050603	-0.017741	0.029624	0.149874	0.034249	0.24122	0.080921	0.119728
VVTU33351_x_at	TC55863	5.17	5.39	4.46	6.28	5.13	5.33	6.26	5.12	4.92	4.58	4.45	4.64	5.39	5.12	5.12	4.96	5.17	5.08	4.73	4.79	4.49	0.479371	0.799459	-0.292086	-0.790116	0.099126	0.252556	1.380892	0.062874	-0.457635
VVTU37376_at	TC55863	4.67	4.45	4.34	4.71	5.13	4.98	4.83	5.22	5.33	4.79	4.44	4.3	5.02	5.11	4.88	4.97	4.75	4.73	4.36	4.11	4.64	1.15839	0.809547	-0.046016	-0.684822	0.12277	0.092586	0.846535	0.02359	-0.679615
VVTU36497_at	TC55864	3.55	3.67	3.69	3.72	3.99	4.02	3.86	3.67	3.92	3.93	3.66	3.66	3.88	3.69	3.74	3.57	4	3.87	3.74	3.83	3.72	0.088124	0.349277	0.107373	-0.033571	0.070678	-0.0871	0.107811	0.073983	-0.275197
VVTU38840_at	TC55894	4.46	4.24	4.17	4.76	4.81	4.6	4.49	4.6	4.46	4.48	4.31	4.21	4.17	4.48	4.47	4.54	4.53	4.57	4.6	4.46	4.56	0.310615	0.520086	0.223677	0.178267	0.144201	-0.17357	0.16864	0.282129	-0.302025
VVTU9468_at	TC55959	4.38	3.88	4.22	4.04	4.31	4.25	4.25	4.18	4.22	4.2	3.79	4.09	4.2	4.32	4.34	4.64	4.44	4.04	4.09	4.22	4.39	0.260046	0.105304	-0.055241	-0.076285	0.12904	0.142185	0.209104	0.39511	-0.081251
VVTU9641_at	TC56018	7.3	7.13	7.43	7.62	7.08	7.34	8.13	8.47	8.25	6.47	6.33	5.67	5.79	5.27	5.28	5.97	5.51	5.44	7	7.05	7.02	2.018455	0.829076	-1.408684	2.002321	-0.717019	0.44481	0.682155	-0.447066	1.31406
VVTU39167_at	TC56158	4.32	4.27	4.27	4.46	4.53	4.56	4.34	4.34	4.41	4.2	4.34	4.14	4.75	4.82	4.35	4.43	4.12	4.59	4.28	4.32	4.25	0.263649	0.249487	0.134118	-0.431081	-0.19039	0.24114	0.453457	0.121589	-0.419539
VVTU38409_at	TC56169	6.71	7.71	6.98	8.38	8.37	8.17	7.75	8.21	8.11	8.78	8.44	8.11	7.65	8.53	8.21	6.8	7.16	7.39	7.5	7.61	7.29	-0.86963	1.504359	0.55104	-0.765495	-1.01422	-0.667709	-0.066921	-1.322067	-1.875823
VVTU8533_at	TC56209	4.46	4.7	4.65	4.93	4.84	4.8	4.84	4.87	4.66	4.8	4.42	4.6	4.89	4.95	4.61	4.66	5.17	4.66	4.68	4.63	4.79	0.237677	0.372027	0.0866	-0.169136	0.069102	0.037172	0.285077	0.211247	-0.341669
VVTU40530_at	TC56310	3.74	3.52	3.4	3.74	3.56	3.77	3.55	3.77	3.82	3.56	3.6	3.63	3.97	3.76	3.89	3.68	3.71	3.55	3.52	3.66	3.85	0.082368	0.228108	-0.04627	-0.231293	-0.205349	0.109723	0.175043	0.167308	-0.329949
VVTU39285_at	TC56328	3.76	3.66	3.77	3.78	4.09	3.66	3.62	3.55	3.69	3.69	3.46	3.54	4.09	3.75	4.11	3.58	3.67	3.8	3.54	3.68	3.7	0.305106	0.058148	0.261416	-0.409866	-0.199557	-0.034985	0.484331	0.078593	-0.252558
VVTU16566_at	TC56334	3.96	3.91	3.87	3.7	3.77	3.78	3.64	3.99	3.8	3.8	3.59	3.79	3.71	4.05	3.8	3.83	3.94	3.82	3.69	4.01	3.79	0.155901	-0.157498	-0.05566	-0.043741	0.001502	-0.114322	0.125277	0.138791	0.133423
VVTU37374_at	TC56371	5.31	5.33	5.4	5.54	5.57	5.69	5.29	5.6	5.25	5.23	5.16	4.98	5.64	5.49	5.34	5.81	5.69	5.55	5.44	5.3	5.39	0.531972	0.256483	0.206085	-0.166441	0.318848	0.293376	0.50407	0.47072	-0.180292
VVTU2747_at	TC56379	8.3	8.15	8.37	7.26	6.61	6.91	7.37	7.27	7.61	9.45	9.78	9.21	6.71	6.1	6.2	7.63	7.31	7.47	8.69	8.49	8.67	-2.904505	-1.57804	0.018513	2.788544	0.192377	0.380074	-3.838489	-1.351237	1.740543
VVTU38737_at	TC56431	3.34	3.4	3.21	3.56	3.44	3.58	3.26	3.47	3.43	3.41	3.33	3.46	3.86	3.7	3.54	3.38	3.47	3.5	3.48	3.46	3.55	0.048429	0.23405	0.172177	-0.241024	-0.245143	0.132469	0.158883	0.196527	-0.439715
VVTU39000_at	TC56487	3.86	3.66	3.57	3.85	3.79	3.57	3.53	3.6	3.6	3.73	3.7	3.57	3.51	3.56	3.7	3.54	3.64	3.51	3.62	3.76	3.69	0.050727	-0.006157	0.227719	0.119339	-0.092463	-0.122534	0.002168	-0.074029	0.007365
VVTU33488_at	TC56502	5.27	5.2	4.63	4.82	5.14	4.89	4.77	4.96	4.54	4.92	5.04	5.21	4.86	5.23	4.72	4.69	5.54	4.81	5.1	5.1	5.19	-0.169513	-0.244776	0.249919	-0.612129	-1.139558	-0.550311	-0.268418	0.092416	0.102871
VVTU33488_s_at	TC56502	6.88	7.73	6.9	8.34	8.25	7.92	7.35	7.71	7.76	8.54	8.23	8.14	7.53	8.33	8.05	6.68	7.1	7.26	7.57	7.52	7.32	-0.968201	1.071272	0.887981	-0.561614	-1.022532	-0.658699	-0.17533	-1.221894	-1.585775
VVTU39394_s_at	TC56502	6.69	7.52	6.84	8.15	8.09	7.78	7.3	7.37	7.73	8.53	8.15	7.99	7.45	8.2	7.96	6.65	6.82	6.98	7.4	7.46	7.09	-0.853932	1.073364	0.899308	0.210245	-0.026697	-0.205444	-0.234382	-1.322856	-1.655192
VVTU38719_at	TC56511	3.92	3.71	3.83	3.72	3.98	3.66	3.59	3.74	3.76	3.77	3.69	3.7	4.06	3.65	4.06	3.78	3.64	3.76	3.86	3.76	3.76	0.10841	-0.072917	0.129901	-0.143954	-0.178534	0.068509	0.163196	0.063757	-0.060012
VVTU36262_at	TC56602	4.02	4.06	4.14	3.59	4.08	4.04	4.2	4.16	4.13	4.22	3.88	4.03	4.19	4.26	4.36	4.15	4.05	3.89	4.32	3.98	3.91	-0.023342	-0.048385	-0.297993	-0.226579	-0.207249	-0.039314	0.064477	0.088845	-0.057111
VVTU38972_at	TC56690	3.71	3.65	3.72	3.73	3.86	3.81	3.83	3.64	3.75	3.82	3.74	3.47	4.11	3.86	3.88	3.75	3.96	3.75	3.72	3.73	3.75	0.12233	0.15197	0.079881	-0.275131	-0.06457	0.097927	0.239578	0.159465	-0.274802
VVTU36832_at	TC56699	3.7	3.59	3.9	3.8	3.93	3.74	4.01	3.78	3.81	3.78	3.86	3.65	3.74	4.17	3.9	3.9	3.85	3.81	3.87	3.75	3.83	0.053523	0.19969	-0.049257	-0.157776	-0.058991	-0.081917	0.113131	0.139897	-0.2465
VVTU38991_at	TC56719	4.47	4.36	4.28	4.38	4.28	4.16	4.58	4.42	4.38	4.5	4.22	4.02	4.39	4.34	4.32	4.38	4.2	4.46	4.81	4.37	4.76	0.171527	0.053989	-0.193584	0.37549	-0.176728	0.067793	-0.125712	0.441143	0.077982
VVTU37683_at	TC56720	6.23	6.64	6.33	6.84	6.76	6.76	6.65	6.81	6.63	6.72	6.83	6.67	6.76	7.05	6.83	6.83	6.76	6.7	7.19	7.39	7.24	-0.148452	0.508375	0.144199	0.497944	-0.42792	-0.065434	-0.470933	0.729533	-0.583802
VVTU16571_at	TC56867	3.95	3.9	4.12	3.95	3.83	3.9	3.88	3.96	3.63	3.85	3.68	3.78	3.81	3.94	3.87	4.03	4.03	3.92	3.83	3.74	3.81	0.228286	-0.131453	0.086992	-0.122888	0.210031	0.004249	0.250672	0.073969	0.140139
VVTU38782_at	TC56869	6.32	6.12	6.25	6.81	6.3	6.31	6.78	6.79	6.61	6.86	7.23	6.9	6.81	6.71	6.67	7.3	7.15	7.36	8.04	8.25	8.24	-0.836932	0.539645	-0.168217	1.776345	-0.138449	0.062796	-1.912467	1.872534	-0.432631
VVTU13493_at	TC56990	3.95	4.06	3.92	4.04	4.22	3.82	3.6	3.71	3.84	4.07	3.88	3.62	4.22	4.17	4.1	3.8	3.83	3.87	3.82	3.51	3.57	0.167574	-0.077652	0.440517	-0.648233	-0.142921	0.05057	0.548484	-0.29311	-0.253427
VVTU37392_at	TC57024	7.04	7.18	7.04	8.07	10.23	8	7.53	8.25	10.96	8.92	7.64	8.89	6.67	7.38	6.32	7.86	7.54	7.46	7.86	7.22	8.07	-0.376448	2.474303	-0.084537	1.080984	0.538143	0.348999	-0.624575	-1.089303	-1.140506
VVTU23354_at	TC57034	5.2	5.5	4.81	5.51	5.48	5.29	5.51	5.47	5.44	5.81	6.25	5.29	5.21	5.76	5.62	5.67	5.26	4.96	5.89	5.43	5.38	-0.642036	0.409702	0.072941	0.074531	-0.351842	-0.056253	-0.547256	-0.200039	-0.5844
VVTU16889_at	TC57062	6.24	5.45	5.2	5.72	5.65	5.82	5.9	6.07	6.01	5.85	5.74	6.02	6.07	6.11	6.25	5.77	5.73	5.8	5.92	6.16	5.96	-0.179582	0.322868	-0.334343	-0.130693	-0.448917	-0.125933	-0.135485	0.280695	-0.45694
VVTU37928_at	TC57067	7.74	7.4	7.59	5.83	6	6.01	7.33	7.39	7.34	6.67	7.3	6.92	5.77	5.59	6.25	8.15	8.04	7.94	9.05	8.66	8.71	-0.254842	-1.368839	-1.653885	3.507472	1.310121	-0.17381	-2.570195	2.489155	2.68411
VVTU36714_at	TC57105	5.05	4.88	5.2	5.12	5.02	4.91	5.19	5.39	4.95	5.11	4.97	5.03	5.11	5.07	5.13	5.28	5.2	5.2	5.24	5.04	4.94	0.040427	0.120148	-0.159802	-0.049614	0.195433	0.028746	0.030609	0.19415	-0.044236
VVTU13350_at	TC57174	6.27	7.12	6.64	7.94	7.76	7.31	7.08	7.19	7.4	7.59	7.34	7.25	7.2	7.84	7.74	6.41	6.6	6.84	6.95	7.04	6.89	-0.219117	1.163018	0.648655	-0.72457	-0.97716	-0.53633	0.371457	-0.702314	-1.543713
VVTU39138_at	TC57210	3.68	3.89	3.6	3.87	3.97	3.9	4.05	3.83	3.87	3.62	3.83	3.83	3.77	3.97	4.16	3.98	4.1	3.83	3.78	3.74	4.21	0.117575	0.281187	-0.058894	-0.091668	0.050921	-0.153474	0.116212	0.300445	-0.254978
VVTU40307_at	TC57211	3.67	4.13	3.99	3.92	4.12	4.27	4.36	4.12	4.12	4.5	4.06	4.12	4.04	4.19	3.97	4.17	4.4	4.44	4.19	4	3.92	-0.220468	0.345591	-0.057836	-0.079903	0.394763	-0.077011	-0.134488	0.038209	-0.265727
VVTU39003_at	TC57222	3.63	3.63	3.66	4.07	3.74	3.82	4.09	3.82	3.96	3.75	3.89	3.82	3.85	4.21	3.45	3.83	4.01	3.81	3.54	3.71	4	-0.017362	0.421961	-0.101842	-0.143245	0.05973	0.183807	0.06731	0.045141	-0.383249
VVTU36742_at	TC57276	3.75	4.17	3.62	4.12	3.94	3.82	4.08	3.98	3.73	4.31	4.06	3.94	3.76	3.94	3.95	4.26	4.21	3.85	4.03	3.75	4.06	-0.256029	0.19335	0.141309	0.05656	0.274952	0.03068	-0.229359	-0.011895	-0.184598
VVTU36650_at	TC57350	4.01	3.89	3.93	3.84	3.71	3.87	3.97	4.25	4.13	4.08	3.9	3.89	3.79	4.11	3.74	4.17	3.96	3.88	3.99	3.98	4.03	-0.04073	0.055696	-0.327635	0.138511	0.064072	0.12225	-0.144174	0.129208	0.069106
VVTU13484_at	TC57356	4.01	4.2	4.15	4.49	4.29	4.07	4.29	4.22	4.58	4.55	4.47	4.15	4.55	4.52	4.36	4.12	4.58	4.19	4.37	4.2	4.3	-0.206693	0.339185	0.005963	-0.232764	-0.142103	-0.027522	-0.041117	0.006872	-0.479781
VVTU3093_at	TC57362	4.86	5.17	5.02	5.44	5.1	5.7	4.79	5.03	5.05	5.06	4.78	5.01	5.21	5.29	5.45	5.21	5.62	5.42	5.3	5.4	5.31	0.369791	0.284276	0.516104	-0.00298	0.144331	-0.275037	0.274919	0.619545	-0.348687
VVTU31156_s_at	TC57368	3.33	3.24	3.43	3.24	3.41	3.4	3.32	3.35	3.29	3.63	3.5	3.45	3.39	3.71	3.33	3.37	3.47	3.21	3.35	3.37	3.29	-0.256051	0.028075	0.101062	-0.178399	-0.119577	0.002698	-0.097044	-0.167429	-0.222763
VVTU40025_at	TC57368	4.1	3.85	4.28	4.51	4.34	4.41	4.34	4.1	4.32	4.2	3.98	4.2	4.46	4.44	4.32	4.42	4.56	4.39	4.4	4.32	4.35	0.209606	0.42255	0.172123	-0.083863	0.092685	0.056589	0.190174	0.448062	-0.431035
VVTU38924_at	TC57414	3.79	3.83	3.86	3.67	3.92	3.79	3.82	3.79	3.9	3.58	3.71	3.65	3.7	3.74	3.85	3.77	3.84	3.79	3.82	3.87	3.92	0.253095	0.000707	-0.09475	0.120624	-0.009108	-0.099335	0.114392	0.235769	0.112295
VVTU8698_at	TC57447	7.73	7.66	7.81	6.37	6.75	6.83	7.71	7.82	7.74	6.47	6.9	6.97	7.46	7.69	7.47	9.64	9.71	9.7	8.74	8.77	8.72	0.684483	-0.79672	-1.493466	1.281109	2.253581	0.061367	-0.712181	3.69236	1.488898
VVTU7512_at	TC57459	4.18	4.21	4.23	4.42	4.42	4.33	4.39	4.35	4.12	4.49	3.99	4.35	4.35	4.39	4.21	4.57	4.54	4.27	4.25	4.25	4.52	0.062934	0.24406	0.156702	0.010795	0.161412	0.186929	0.039291	0.210649	-0.22985
VVTU36233_at	TC57541	4.33	4.36	4.58	5.07	4.51	4.25	4.36	4.19	4.21	4.68	3.71	4.23	4.53	4.44	4.6	4.14	4.41	4.45	4.36	4.24	4.42	0.439987	0.152215	0.502095	-0.230296	-0.139478	-0.148048	0.523554	0.064466	-0.251174
VVTU37371_at	TC57549	3.98	4.06	4.29	4.52	4.52	4.51	4.26	4.22	4.08	4.4	4.34	4.09	4.21	4.22	4.48	4.2	4.31	4.23	4.13	4.26	4.33	0.065136	0.39428	0.421111	-0.085403	-0.033619	-0.156709	0.148141	-0.035131	-0.429828
VVTU36312_at	TC57606	4.15	4.14	4.16	4.21	4	4.18	4.13	3.86	4.13	4.35	4.13	4.28	4.19	3.93	4.08	4.1	4.19	3.95	4.52	3.89	4.1	-0.178952	-0.054795	0.175444	0.131702	-0.028409	0.078762	-0.19803	-0.123456	0.00941
VVTU36315_at	TC57617	3.36	3.45	3.48	3.85	3.52	3.8	3.6	3.43	3.83	3.27	3.58	3.42	3.62	4.39	4.12	3.27	3.42	3.5	3.43	3.44	3.42	0.256237	0.361858	0.062597	-0.735028	-0.537476	-0.432805	0.621498	-0.01221	-0.66081
VVTU36869_at	TC57678	4.75	5.24	4.99	5.1	4.99	5.03	4.99	5.01	5.08	5.15	4.8	4.83	4.99	4.99	5.22	4.95	5.4	4.95	5.16	4.68	5.07	0.162109	0.11288	0.05668	-0.142207	0.137918	-0.192386	0.206778	0.122886	-0.088672
VVTU23389_s_at	TC57708	4.47	4.69	4.55	5.23	5.05	4.96	5	4.72	4.89	5	4.65	4.75	4.73	4.84	4.82	5.3	4.78	4.93	4.92	4.76	4.69	0.10597	0.637329	0.271828	-0.032122	0.282597	0.170828	0.130398	0.167416	-0.517052
VVTU39271_at	TC57718	3.94	3.9	4.19	3.9	3.93	3.81	4.08	3.88	4.09	4.02	3.7	4.01	3.9	3.94	3.74	4.15	4.14	4.08	3.82	4.04	3.97	0.082504	-0.046958	-0.141822	0.067137	0.296743	0.122625	0.007728	0.146392	0.16729
VVTU36696_at	TC57736	3.61	3.71	3.62	3.9	3.49	3.85	3.8	3.71	3.74	3.87	3.66	3.74	3.86	3.63	3.54	3.9	3.54	3.57	3.86	3.59	3.63	-0.053535	0.190728	0.037637	0.022229	-0.032736	0.341239	-0.038625	-0.064105	-0.168689
VVTU36020_at	TC57743	3.85	4.09	3.68	4.33	3.85	3.84	3.88	3.99	3.75	4.24	3.89	4	4.06	3.89	3.85	3.88	3.83	3.93	3.99	3.93	3.78	-0.136435	0.163615	0.266126	-0.044222	-0.065047	0.105198	-0.048171	-0.170024	-0.24627
VVTU36627_at	TC57822	4.08	3.96	4.02	4.05	4.14	4.2	4.1	4.04	3.97	4.15	3.82	3.95	4.29	4.07	4.23	4.21	4.13	4.12	4.17	4.07	4.07	0.174534	0.134357	0.105415	-0.11275	-0.004611	0.096758	0.187097	0.243561	-0.1818
VVTU36387_at	TC57865	5.07	5.11	5.04	5.1	4.92	4.76	5.53	5.2	4.73	5.2	5.15	4.75	5.1	5.17	5.02	5.42	5.26	5.18	4.94	4.79	5.03	0.001806	0.008658	-0.229984	-0.247199	0.355616	0.182664	0.109046	0.094317	0.017771
VVTU39083_at	TC57891	3.76	3.97	3.95	3.83	3.96	3.55	3.81	3.66	3.54	3.99	3.53	3.64	3.77	3.87	3.78	3.92	3.92	3.71	3.73	3.84	3.76	0.147116	-0.169178	0.194157	-0.047526	0.060647	0.040047	0.142896	0.079633	0.092457
VVTU36068_at	TC57945	4.52	4.61	4.68	4.62	4.43	4.84	4.56	4.52	4.29	4.76	4.36	4.65	4.56	4.49	4.42	4.48	4.68	4.69	4.63	4.31	4.5	0.017362	-0.034351	0.243485	-0.04354	0.184216	0.001865	0.068955	-0.110552	0.021843
VVTU1979_s_at	TC57986	6.91	6.88	6.92	7.4	7.39	7.51	6.99	7.15	7.39	7.31	7.41	7.67	7.25	7.54	7.62	6.52	6.55	6.38	6.62	6.44	6.65	-0.398807	0.57157	0.337519	-1.047868	-0.832015	-0.203312	0.432499	-1.302065	-1.01351
VVTU40444_at	TC57992	3.85	3.56	3.76	3.9	3.8	4.01	3.81	3.66	3.5	3.68	3.6	3.68	3.87	4.17	3.89	3.86	3.94	3.72	3.52	3.76	3.59	0.217527	0.123867	0.255929	-0.446937	-0.006319	-0.021254	0.433333	0.058892	-0.311651
VVTU18932_at	TC58010	10.94	10.9	10.73	10.85	10.98	10.95	10.7	10.2	10.33	10.87	10.76	10.78	10.78	10.77	10.54	10.35	10.42	10.47	10.36	10.53	10.44	0.017199	-0.222462	0.634368	-0.301404	-0.268036	0.064707	0.294144	-0.673657	-0.048539
VVTU7443_at	TC58040	3.52	3.82	3.89	3.58	3.67	3.68	3.69	3.79	3.79	4.13	3.87	3.71	3.42	3.76	3.63	3.68	3.78	3.9	3.78	3.72	3.81	-0.272386	-0.01861	-0.017127	0.176067	0.160257	-0.195716	-0.312095	-0.102344	0.067494
VVTU15627_at	TC58092	8.07	8.1	7.99	7.11	7.17	7.26	7.53	7.48	7.72	7.33	7.89	8.09	7.4	7.37	7.57	7.7	7.83	7.8	7.85	7.7	7.65	-0.311559	-0.997371	-0.454437	-0.715475	0.016816	-0.133204	-0.504911	-0.009393	1.01795
VVTU9807_at	TC58092	6.5	6.33	6.27	6.68	6.9	6.74	6.67	6.36	6.41	7.01	6.81	6.53	6.59	6.63	6.48	6.09	6.5	6.43	6.04	6.12	5.85	-0.290278	0.41652	0.414323	0.325614	0.310082	-0.136315	0.305334	-0.922858	-0.606435
VVTU36416_at	TC58129	4.39	4.56	4.4	4.66	4.56	4.65	4.55	4.59	4.43	4.62	4.63	4.55	4.76	4.64	4.46	4.67	4.94	4.57	4.32	4.25	4.74	-0.070314	0.206207	0.156656	-0.261202	0.242209	0.195748	0.099527	0.002637	-0.288129
VVTU7521_at	TC58147	3.58	3.4	3.5	3.47	3.61	3.65	3.58	3.37	3.49	3.4	3.5	3.41	3.53	3.59	3.37	3.52	3.44	3.49	3.49	3.46	3.7	0.139127	0.06884	0.08028	0.055015	-0.073016	0.126931	0.082513	0.103791	-0.059073
VVTU13789_at	TC58150	5.4	4.61	5.06	5.11	5.2	4.94	4.86	5.16	4.97	4.97	5.04	4.65	5.23	4.97	4.92	5.09	5.05	4.97	4.9	5.04	4.81	0.251376	0.077568	0.105652	-0.163413	0.052002	0.220273	0.304161	0.057377	-0.073289
VVTU38762_at	TC58165	3.66	3.77	3.54	4.09	3.58	3.85	3.8	3.61	3.66	3.76	3.6	3.49	3.56	3.67	3.87	3.79	3.92	3.67	3.6	3.52	3.53	0.206151	0.220737	0.186509	-0.209901	0.238076	-0.149944	0.311092	-0.003129	-0.166196
VVTU36079_at	TC58182	4.09	4.03	4.21	4.24	4.38	4.42	3.79	3.97	4.03	4.2	4.08	4.16	4.34	4.53	4.44	4.3	4.11	4.14	4.06	4.43	4.11	0.070487	0.0788	0.516846	-0.281995	-0.23864	-0.00575	0.224022	0.106166	-0.409391
VVTU36212_at	TC58187	3.39	3.53	3.52	3.49	3.92	3.75	3.44	3.41	3.72	3.56	3.49	3.48	3.66	3.72	3.67	3.36	3.38	3.3	3.52	3.48	3.39	0.137093	0.228616	0.224754	-0.25043	-0.346316	-0.0255	0.29341	-0.169681	-0.350252
VVTU17217_at	TC58200	5.07	5.25	4.87	5.52	5.47	5.67	5.52	5.46	5.51	5.85	5.56	5.27	5.68	5.46	5.25	5.58	5.84	5.46	5.62	5.39	5.5	-0.262288	0.688931	0.132444	0.020749	0.189605	0.219641	-0.224469	0.213594	-0.664441
VVTU36786_at	TC58249	3.51	3.74	3.5	3.97	4.36	4.15	3.94	4.01	4.23	4.32	3.93	3.87	3.88	4.02	3.97	3.97	3.92	3.9	4.05	3.88	3.94	-0.125448	0.782315	0.169563	-0.006159	-0.037801	-0.033088	-0.060756	0.007654	-0.708134
VVTU40016_at	TC58301	4.8	4.65	4.6	4.59	4.96	4.81	4.6	5.14	4.65	4.76	4.25	4.54	4.88	4.87	4.5	4.86	4.72	4.93	4.66	4.76	4.95	0.376098	0.198608	-0.032461	0.030081	0.055654	0.252175	0.257606	0.397475	-0.093859
VVTU14517_at	TC58309	6.3	6.23	6.57	7.03	7.11	7.21	6.23	6.26	6.6	5.06	5.42	5.32	7.17	6.91	7.07	6.43	6.53	6.55	5.56	5.65	5.66	0.021315	0.409697	0.199784	-0.107213	-0.118202	0.13949	2.749564	0.428345	-0.679892
VVTU2163_x_at	TC58309	6.03	6.02	6.31	7.37	7.42	7.28	6.03	6.6	6.53	5.2	5.29	5.38	7.09	7.16	7.06	6.25	6.21	6.76	5	5.6	5.45	2.12015	0.602162	0.515897	-2.185982	0.061175	-0.00531	3.074553	0.103306	-1.303749
VVTU38243_x_at	TC58309	3.35	3.34	3.25	3.74	3.57	3.66	3.45	3.38	3.66	3.57	3.32	3.6	3.84	3.62	3.57	3.54	3.62	3.52	3.56	3.63	3.56	2.136241	1.169165	0.804282	-1.763158	0.102649	0.091619	0.073917	0.211839	-0.503288
VVTU39324_at	TC58373	4.32	4.21	4.63	4.72	4.53	4.42	4.25	4.76	4.61	4.48	4.15	4.35	4.55	4.3	4.15	4.72	4.67	4.62	4.61	4.47	4.49	0.270179	0.295638	0.051831	0.203047	0.330514	0.27889	0.093337	0.357668	-0.065126
VVTU7247_at	TC58381	5.21	5.88	5.66	7.84	7.9	7.95	9.2	8.67	8.85	6.96	6.98	6.95	6.6	6.09	6.11	5.32	5.26	5.53	8.58	8.73	8.66	0.422935	3.957126	-1.506454	3.136248	-2.723519	-0.005738	-1.359545	0.858265	-2.010105
VVTU36403_at	TC58459	4.55	4.11	4.36	4.47	4.42	4.5	4.33	4.15	4.4	4.43	4.21	4.32	4.32	4.19	4.27	4.16	4.46	4.41	4.29	4.37	4.3	0.11872	0.102263	0.203991	0.046271	0.088803	-0.094128	0.099655	-0.024321	-0.038886
VVTU35135_at	TC58466	3.97	4.07	4.1	3.68	3.52	3.84	4.01	3.9	3.89	4.02	4.28	3.82	3.79	3.83	3.66	4.03	4.26	3.95	3.89	3.89	3.89	-0.260967	-0.332351	-0.235776	0.057051	0.080907	0.131435	-0.300681	-0.061468	0.384079
VVTU35403_at	TC58466	3.96	4.11	4.02	3.79	3.71	3.92	3.98	3.77	3.72	4.24	3.79	3.85	3.84	4.07	3.7	4.07	3.84	4	3.92	3.92	3.93	-0.073686	-0.260543	0.053906	0.148845	0.168431	0.099266	-0.100887	-0.007524	0.188463
VVTU35403_x_at	TC58466	3.98	4.12	3.89	4.3	4.14	3.97	3.98	3.94	4.01	4.36	4.25	4.12	3.91	3.89	3.86	4.17	3.87	4.17	4.2	3.94	3.92	-0.260467	0.136994	0.293587	0.116533	0.351907	0.047798	-0.243032	-0.240544	-0.114909
VVTU39169_at	TC58498	4.38	4.13	4.27	3.97	4.21	4.16	3.92	4.31	4.31	4.47	4.04	4.13	4.03	4.11	4.25	4.28	4.37	4.32	4.2	4	4.12	-0.017386	-0.123021	-0.016774	-0.0574	0.30389	-0.119704	0.015886	-0.020303	0.163455
VVTU5967_at	TC58500	3.99	4.27	3.92	4.48	4.29	4.16	4.45	4.23	4.05	4.53	4.3	3.84	4.41	4.11	4.19	4.69	4.53	4.13	4.3	4.01	4.12	-0.00271	0.37332	0.151737	-0.132566	0.343224	0.333256	0.078016	0.132304	-0.336445
VVTU39096_at	TC58506	3.63	3.58	3.67	4.19	3.82	3.81	3.85	3.61	3.75	3.87	3.49	3.51	3.88	3.86	3.81	3.71	3.79	3.89	3.81	3.68	3.79	0.271909	0.382378	0.262203	-0.121094	-0.025028	-0.013944	0.299203	0.209924	-0.384575
VVTU16578_at	TC58555	3.79	4.15	3.78	4.58	4.38	4.38	4.17	4.37	4.65	4.41	4.59	4.22	4.68	4.24	4.94	4.46	4.52	4.59	4.55	4.2	4.58	-0.226662	0.755029	0.123151	-0.216023	0.013868	-0.097482	-0.089752	0.374438	-0.859321
VVTU13490_at	TC58565	4.12	4.36	4.5	4.18	3.95	4.08	4.47	4.66	4.09	4.19	4.2	4.07	4.54	4.04	4.51	4.23	4.41	4.21	4.41	4.5	4.3	0.118898	-0.089789	-0.380765	0.055411	-0.120363	-0.004927	-0.001152	0.328784	0.146366
VVTU38813_at	TC58655	3.97	4.04	4.05	4.1	4.41	4.03	4.26	4.18	4.19	4	4.01	4.04	3.98	3.97	4.35	4.12	4.15	4.12	4.21	4	4.36	0.174887	0.276993	-0.0609	0.101743	0.014718	-0.165528	0.073106	0.228442	-0.128076
VVTU6715_at	TC58678	3.8	3.81	3.8	4.01	4.21	3.71	3.93	3.69	3.73	3.93	3.72	3.72	3.66	4.01	4.01	3.86	3.83	3.81	3.83	3.71	3.77	0.15011	0.174545	0.2566	-0.159601	-0.002156	-0.186439	0.236957	-0.019563	-0.217388
VVTU37720_at	TC58690	5.26	5.29	5.23	5.63	5.29	5.34	5.68	5.77	5.34	5.77	5.31	5.52	5.67	5.63	5.31	5.77	5.74	5.43	5.4	5.3	5.44	-0.181162	0.406184	-0.13295	-0.213686	0.210393	0.303794	-0.043126	0.08758	-0.410815
VVTU28024_at	TC58709	3.97	4.06	4.23	4.09	4.06	4.44	4.26	4.21	4.18	4.23	4.06	3.99	4.49	4.2	4.17	4.31	4.12	4.13	4.32	4.19	4.36	0.120067	0.199495	-0.02981	0.0172	-0.15502	0.290761	0.059741	0.283277	-0.216158
VVTU36215_at	TC58724	4.27	4.25	4.29	4.47	4.22	3.98	4.05	4.34	4	4.06	4.17	4.01	3.99	4.51	4	4.23	4.2	4.11	4.19	4.09	4.08	0.220598	-0.069318	0.144667	-0.0728	0.010201	-0.020422	0.229067	0.002614	0.048844
VVTU36733_at	TC58740	4.26	4.26	4.26	4.02	4.56	4.27	4.27	4.42	4.59	4.24	4.02	4.18	4.36	4.55	4.11	4.4	4.13	4.27	4.26	4.22	4.19	0.245371	0.160296	-0.204526	-0.145157	-0.071929	0.210716	0.266371	0.103201	-0.098155
VVTU37959_at	TC58749	5.45	5.47	5.1	6.46	6.3	6.19	6.35	6.71	6.61	6.48	6.35	5.84	6.33	6.13	6.47	5.86	5.83	5.72	5.85	5.99	5.98	-0.285939	1.582635	-0.229195	-0.421602	-0.482896	-0.021796	0.058648	-0.195914	-1.492392
VVTU13464_at	TC58789	9.26	9.36	9.28	9.92	9.83	9.92	9.56	9.65	9.67	9.65	9.54	9.73	9.74	9.71	9.78	9.19	9.11	9.16	8.6	8.79	8.59	-0.011085	0.682931	0.31211	-1.319902	-0.178885	0.027	0.91083	-1.226016	-0.912947
VVTU37859_x_at	TC58795	6.41	7.26	6.75	8.17	8.14	7.85	6.88	7.37	7.26	7.67	7.76	7.51	6.97	8.05	7.81	6.55	6.74	7.14	6.97	7.16	7	-0.300441	1.198751	1.156651	-0.676404	-0.770807	-0.752079	0.342053	-0.933977	-1.611305
VVTU36043_at	TC58814	5.02	4.87	4.74	4.71	4.86	5.03	4.94	5.06	4.89	4.86	4.55	4.64	4.94	4.95	4.86	4.91	4.85	5.07	4.77	4.67	5.06	0.326109	0.085015	-0.157769	-0.123003	0.080954	0.069658	0.308195	0.232404	0.006622
VVTU36119_at	TC58856	4.06	3.86	3.79	3.67	3.66	3.59	3.6	3.52	3.66	3.84	3.56	3.64	3.66	3.8	3.65	3.81	3.57	3.66	3.66	3.52	3.6	0.088466	-0.359989	0.098358	-0.141837	0.017441	0.096883	0.161947	-0.15703	0.253578
VVTU36736_at	TC58888	3.89	3.96	3.92	3.85	3.57	3.95	4.01	3.72	3.93	3.97	3.96	3.8	3.72	3.89	4.16	3.82	3.79	4.05	4.11	3.75	3.85	-0.067726	-0.091282	-0.085162	-0.025439	-0.000978	-0.289481	-0.05663	0.021778	0.068481
VVTU40331_at	TC58916	7.05	7.84	6.84	6.84	6.75	6.79	7.29	7.24	7.1	7.64	7.99	8.08	6.16	6.66	7.08	6.44	6.88	6.97	7.59	7.25	7.26	-1.291462	-0.38744	-0.304305	0.891549	-0.194424	-0.795027	-1.492332	-0.875171	0.510239
VVTU2288_at	TC58973	4.51	4.43	4.28	4.01	4.15	4.11	4.39	4.2	4.34	4.71	4.73	4.78	4.47	4.48	4.37	4.33	4.45	4.19	4.52	4.29	4.47	-0.722396	-0.298019	-0.143785	-0.005972	-0.164292	0.054196	-0.59988	-0.282057	0.026574
VVTU36087_at	TC58975	4.17	4.15	4.06	4.27	4.3	4.32	4.13	4.44	4.31	4.08	4.2	4.01	4.3	4.07	4.33	4.23	4.54	4.41	4.15	4.02	4.15	0.215827	0.261174	-0.025929	-0.193855	0.321638	-0.069154	0.279423	0.167799	-0.139498
VVTU16589_at	TC59076	4.79	4.52	4.74	4.38	4.43	4.61	4.49	4.82	5.15	4.13	4.4	4.53	4.6	4.49	4.53	4.79	5.07	4.86	4.28	4.47	4.4	0.381652	-0.062833	-0.504708	-0.256747	0.602001	0.011406	0.404422	0.250736	0.32655
VVTU31170_x_at	TC59094	4.37	4.18	4.42	5.1	5.22	4.73	4.77	5.15	5.1	4.66	4.73	4.97	5.03	5.27	5.17	4.86	5.08	5.25	5.21	5.21	5.52	-0.028515	0.994961	0.000563	0.186947	-0.220538	-0.21968	-0.21383	0.926493	-0.987189
VVTU36261_at	TC59194	4.34	4.09	4.11	4.24	4.23	4.16	4.77	4.87	4.32	4.1	3.98	4.16	4.23	4.23	4.14	4.42	4.18	4.62	4.12	4.15	4.22	0.306311	0.37992	-0.597673	-0.078802	0.291125	0.100695	0.255418	0.246072	-0.019549
VVTU39041_at	TC59280	4.8	4.96	4.97	5.27	5.13	4.93	4.72	5.05	5.08	5.13	4.91	4.88	5.3	4.82	5.25	5.05	5.46	4.81	5.04	4.76	5.1	0.073835	0.232816	0.265205	-0.200013	0.09949	0.05631	0.180916	0.113291	-0.307896
VVTU38994_at	TC59534	3.76	3.99	3.82	3.86	3.66	4.06	3.85	3.75	3.94	4.09	3.88	3.69	3.84	3.97	3.81	3.87	4.12	3.8	4.02	3.83	3.84	-0.025627	0.037174	0.059818	0.011302	0.061051	-0.04551	-0.032701	0.071835	-0.056409
VVTU37402_at	TC59562	3.72	3.79	3.87	4.06	4.06	4.2	3.91	4.1	4.18	3.87	3.87	3.89	4.1	4.05	4.38	4.06	4.21	4.08	4.15	4.08	4.31	0.168646	0.435405	0.020545	-0.004448	-0.064545	-0.160321	0.097204	0.49409	-0.413414
VVTU39744_at	TC59567	7.42	8.22	7.32	9.13	8.8	8.46	7.9	8.26	8.21	8.78	8.78	8.78	8.14	9	8.69	7.1	7.25	7.53	8.01	8.04	8.06	-0.76014	1.191053	0.974667	-0.61541	-1.494603	-0.576049	-0.05468	-1.284832	-1.803773
VVTU37837_at	TC59620	7.36	7.97	7.14	8.78	8.53	8.26	7.83	8.01	8.15	9.17	8.75	8.72	7.6	8.61	8.42	7.3	7.81	7.55	8.02	8.16	7.78	-1.190626	1.143678	0.908299	-0.240378	-0.776019	-0.78317	-0.635824	-1.170821	-1.572768
VVTU9463_at	TC59651	5.44	5.54	5.42	5.6	5.64	5.44	5.79	6.05	5.35	5.54	5.23	5.05	5.74	5.75	5.23	5.66	5.65	5.94	5.64	5.45	5.56	0.446965	0.314154	-0.217922	-0.065229	0.225873	0.22541	0.353198	0.47808	-0.115017
VVTU16841_s_at	TC59660	8.41	8.78	8.64	8.31	8.25	8.25	7.68	7.98	8.31	9.32	9.19	9.22	8.22	8.22	8.28	8.07	8.13	8.19	8.43	8.54	8.62	-1.309976	-0.656283	0.66207	0.370447	-0.330763	-0.088932	-1.167964	-1.021995	0.162826
VVTU25236_s_at	TC59666	8.27	7.98	7.65	8.07	8.64	8.16	9.02	9.11	9.21	8.14	9.22	9.65	8.52	9.09	8.86	9.03	8.96	9.46	9.93	10.11	10.23	-0.252355	0.424831	0.021747	1.555128	-0.321626	-0.35538	-2.014029	1.864056	-0.67194
VVTU31757_x_at	TC59666	3.09	3.16	3.33	3.5	3.42	3.52	3.38	3.47	3.63	3.49	3.64	3.53	3.39	3.54	3.96	3.64	3.88	3.79	3.69	3.71	3.59	-1.051547	0.909243	-1.035353	0.012269	0.212536	-0.396404	-0.265928	0.465235	-0.461929
VVTU3336_s_at	TC59666	10.3	9.68	9	9.94	10.38	10.26	10.95	10.93	10.97	9.39	9.77	10.08	10.39	10.76	10.65	10.52	10.86	10.89	10.11	10.36	10.41	0.567713	1.221725	-1.199788	-0.43634	0.402614	-0.280278	0.529232	1.260166	-0.769608
VVTU36047_at	TC59698	4.09	3.98	3.95	4.31	4.09	4.2	4	4.2	4.12	4.31	4.16	3.88	3.97	4.12	4.28	4.34	4.11	4.18	3.89	4.12	3.98	0.019901	0.265006	0.163608	-0.177489	0.191286	-0.062452	0.136418	-0.016291	-0.260313
VVTU40539_at	TC59731	6.55	5.78	5.55	5.5	5.36	5.41	5.9	6.24	5.28	5.11	5.34	5.44	5.21	5.27	5.14	6.21	5.76	5.82	5.58	5.48	5.59	0.573165	-0.474552	-0.585604	0.361544	0.779527	0.284922	0.200455	0.363385	1.011705
VVTU26823_s_at	TC59749	4.5	4.28	4.33	6.12	5.92	5.52	4.86	4.8	5.4	4.98	5.17	4.83	5.13	5.65	5.45	4.5	4.67	4.8	4.75	5.2	4.89	0.258674	1.588634	0.957552	-0.532889	-0.789315	-0.372379	0.645296	-0.179499	-1.7968
VVTU39846_at	TC59756	4.82	5.15	5.11	4.87	5.18	4.97	4.78	4.67	4.73	4.97	4.99	5.16	4.82	5.07	5.26	4.97	5.34	5.06	4.69	4.76	4.8	-0.114322	-0.200695	0.380428	-0.408741	0.304594	-0.316741	0.164662	-0.208067	-0.032855
VVTU36385_at	TC59767	5.37	4.98	5.21	5.36	5.48	5.23	5.2	5.25	5.02	5.35	4.88	5.06	5.13	5.13	4.94	5.83	5.15	5.23	4.92	5.01	4.99	0.26285	0.170855	0.248162	-0.145772	0.487604	0.448498	0.33202	-0.020697	-0.05322
VVTU7102_x_at	TC59826	5.3	5.36	5.1	6.37	6.13	6.08	6.88	6.72	6.45	11.98	12.82	12.3	5.92	6.23	5.6	8.49	8.39	8.53	11.94	12.02	11.9	-9.513559	1.457591	0.89019	7.397964	-0.131522	-0.085642	-12.115685	1.114199	-2.007599
VVTU36711_at	TC59860	4.2	4.43	4.37	3.95	4.13	4.66	4.42	4.66	4.37	4.43	4.23	4.32	4.25	4.37	4.39	4.83	4.86	4.44	4.3	4.17	4.28	0.012648	0.038443	-0.298072	-0.157914	0.570949	0.04903	0.054965	0.215601	0.091557
VVTU37344_at	TC59880	4.79	4.62	4.37	4.69	5.24	5.32	4.19	4.49	4.82	4.06	4.45	4	4.53	3.73	4.45	4.66	4.79	4.45	4.7	4.48	4.63	0.931958	0.295573	0.503865	0.429406	0.371033	0.153555	0.574886	0.336271	0.184511
VVTU36852_at	TC60020	5.1	5.12	5.29	5.57	5.47	5.7	5.51	5.72	5.44	5.56	5.3	5.34	5.47	5.66	5.86	5.33	6.08	5.39	5.36	5.3	5.49	0.06182	0.602826	0.037025	-0.372996	0.113327	-0.388648	0.250226	0.214642	-0.619547
VVTU9886_at	TC60042	11.38	11.24	10.26	10.69	11.08	10.81	11.81	12.17	12.21	11.01	11.29	11.35	10.41	11.49	11.29	11.47	11.66	11.87	11.27	11.43	11.54	-0.14016	0.644546	-1.518685	0.341137	0.641143	-0.634725	-0.449865	0.679625	0.06381
VVTU39559_at	TC60043	4.6	4.42	4.42	4.47	4.31	4.31	4.23	4.54	4.47	4.3	4.4	4.22	4.74	4.27	4.41	4.4	4.68	4.49	4.42	4.43	4.27	0.175281	-0.089647	-0.046687	-0.13633	0.128648	0.124834	0.195102	0.164529	0.085358
VVTU2344_s_at	TC60078	10.06	9.89	9.99	10.23	10.3	10.55	11.51	11.59	11.63	11.53	11.14	11.33	11.27	10.87	10.92	11.71	11.49	11.35	12.68	12.88	12.8	-1.284027	1.348489	-1.317727	2.193951	-0.401652	0.26479	-2.63309	2.465852	-0.921104
VVTU38060_at	TC60085	6.18	6.18	5.86	6.85	6.78	6.8	6.69	6.91	6.8	7.07	7.09	7	6.51	6.97	6.9	6.22	6.38	6.4	6.9	6.74	6.75	-0.746987	1.036093	0.113102	0.032692	-0.633205	-0.372172	-0.57589	-0.26624	-1.174538
VVTU36058_at	TC60120	5.22	4.7	5.16	4.52	4.71	4.51	5	5.28	4.78	4.93	4.53	4.63	4.7	4.59	4.51	5.24	4.42	5.1	4.83	4.66	4.75	0.218521	-0.276166	-0.504994	0.158427	0.338455	0.378705	0.052324	0.093176	0.568339
VVTU39267_at	TC60171	3.8	3.63	3.6	3.74	3.44	3.97	3.84	3.5	3.56	3.66	3.75	3.56	3.66	3.82	3.45	3.68	3.76	3.59	3.76	3.56	3.67	0.057396	0.023465	0.072267	0.008653	0.01242	0.101861	0.047849	0.010753	-0.026302
VVTU37649_at	TC60294	5.1	4.27	4.32	4.58	4.47	4.58	4.66	4.76	4.43	4.73	4.47	4.3	4.46	4.54	4.3	4.83	4.74	4.54	4.66	4.29	4.34	0.119677	0.068362	-0.08672	-0.037267	0.370083	0.175171	0.118538	0.034147	0.086323
VVTU38818_x_at	TC60354	5.42	6.02	5.45	6.59	6.39	6.13	5.89	6.02	6.02	6.36	6.28	6.38	6.12	6.58	6.45	5.6	5.61	5.49	5.97	5.91	5.97	-0.033011	0.468134	0.727668	-0.475667	-0.889511	-0.239959	0.008891	-0.59505	-1.24287
VVTU9000_at	TC60354	6.12	5.62	5.44	6.47	6.32	6.01	5.7	5.65	5.82	6.29	6.13	5.61	5.98	6.44	6.27	5.55	5.46	5.69	5.86	5.83	5.8	-0.44738	0.808509	0.576368	-0.45408	-0.68927	-0.234842	0.319098	-0.382268	-0.86757
VVTU26661_x_at	TC60501	5.85	5.76	5.35	5.29	5.75	5.17	5.6	5.91	5.63	6.25	5.71	5.95	6.24	6.26	5.79	6.49	6.63	6.76	7.62	7.73	7.67	-0.587213	-0.104357	-0.206394	2.691774	-1.103852	0.210814	-1.914113	2.539891	0.017806
VVTU38179_s_at	TC60501	6.23	5.89	5.39	5.95	5.71	5.77	6.38	6.44	5.88	6.66	6.26	6.85	7.51	7.51	6.99	7.65	7.04	7.82	9.46	9.6	9.33	-1.010113	0.256157	-0.354246	1.94171	-0.246723	0.063042	-2.925266	4.267549	-0.736927
VVTU36436_at	TC60505	4.12	3.85	3.95	3.92	4.27	4.13	4.07	4.21	3.98	3.97	3.84	3.8	4.3	4.06	4.28	4.13	4.23	4.04	4.1	3.94	4.11	0.290472	0.201451	-0.018555	-0.207074	-0.001839	0.050692	0.322931	0.311585	-0.206991
VVTU36807_at	TC60679	3.63	3.54	3.53	3.93	3.95	3.88	4.44	4.41	5.07	3.92	3.96	3.62	4.04	3.91	3.9	3.78	3.98	3.75	3.81	3.88	3.74	0.158086	1.013028	-0.904237	-0.179951	-0.080934	0.033195	0.213905	0.075554	-0.563556
VVTU1184_at	TC60790	5.16	5.03	5.17	7.21	7.41	7.33	6.18	6.29	6	4.93	4.58	4.88	4.4	4.27	4.15	4.41	4.47	4.13	4.27	4.41	4.16	2.240995	2.400867	0.945514	-0.002703	0.059642	0.175262	2.343673	-1.800309	-0.800806
VVTU37938_at	TC60791	5.54	5.4	5.53	6.23	5.92	5.96	5.66	5.75	5.63	6.37	6	5.75	5.65	6.68	6.51	5.42	5.54	5.43	5.47	5.49	5.45	-0.364478	0.600566	0.564652	-0.965997	-0.645275	-0.593466	0.343708	-0.682493	-1.167228
VVTU9258_at	TC60871	7.91	7.79	7.84	6.71	6.8	6.54	5.83	5.92	5.31	5.97	6.14	6.78	6.1	6.29	6.03	5.68	5.71	5.59	5.98	5.37	5.68	0.908097	-2.276727	1.134802	-0.540252	-0.394343	0.023339	1.282533	-1.84556	1.868914
VVTU37738_s_at	TC60941	4.47	4.48	4.47	4.69	4.5	4.74	4.68	4.77	4.34	4.51	4.69	4.45	4.89	4.9	4.6	4.52	4.95	4.82	4.72	4.33	4.73	0.038977	0.236416	0.047818	-0.27347	0.078754	0.010997	0.157898	0.243389	-0.34278
VVTU40518_at	TC60961	3.95	4.01	3.9	4.13	4.06	4.3	4.15	4.08	4.25	3.95	3.98	4.03	4.6	4.29	4.4	3.89	4.04	3.97	4.12	4.03	4.19	0.156869	0.306492	-0.044466	-0.360812	-0.454055	0.076149	0.310015	0.157473	-0.481361
VVTU7264_at	TC60978	4.48	4.65	4.68	4.69	4.55	4.58	4.55	4.84	4.92	4.74	4.94	4.66	4.53	4.48	4.68	4.53	4.81	4.58	5.19	4.77	4.92	-0.206696	0.138817	-0.128865	0.486223	-0.098211	-0.182038	-0.464771	0.195123	0.003359
VVTU36525_at	TC61024	5.08	5.12	5.27	5.6	5.39	5.18	5.29	5.55	5.26	5.87	5.7	5.27	5.34	5.53	5.41	5.35	5.68	5.61	5.49	5.4	5.27	-0.433905	0.380102	0.190969	-0.08444	0.194409	-0.195953	-0.294753	-0.020834	-0.477754
VVTU39171_at	TC61086	3.61	3.79	3.57	3.73	3.83	3.66	3.47	3.58	3.64	3.82	3.65	3.52	3.85	3.98	3.57	3.68	3.76	3.67	3.57	3.73	3.58	0.040629	0.040254	0.266884	-0.227847	-0.067287	0.107811	0.170623	0.003067	-0.227084
VVTU9853_at	TC61167	5.73	5.13	4.63	9.16	8.28	8.13	6.23	6.19	6.84	4.2	4.3	4.57	8.45	8.25	8.12	5.5	5.92	5.85	5.9	6.14	6.3	3.775275	3.445294	1.788853	-2.498935	-2.230875	-0.047528	4.542433	1.728061	-3.915021
VVTU9853_x_at	TC61167	5.82	4.98	4.92	9.53	8.68	8.41	6.41	6.47	6.99	4.11	3.88	4.69	8.75	8.42	8.37	5.91	6.13	6.15	5.92	6.44	6.75	4.307062	3.758815	1.873424	-2.485068	-2.159469	0.099585	4.937791	2.242146	-4.099408
VVTU39446_at	TC61221	4.3	4.19	4.03	3.93	4.17	4.37	4.05	4.05	4.34	4.2	4.15	3.98	4.14	4.2	4.34	4.24	4.33	4.25	4.41	4.21	4.26	0.091897	-0.017696	-0.000434	0.07376	0.036056	-0.132423	-0.00053	0.284467	0.02143
VVTU9266_x_at	TC61275	6.67	7.18	6.62	7.82	7.82	7.5	7.32	7.8	7.72	8.03	7.59	7.66	7.22	7.89	7.63	6.83	7.02	7.12	7.15	7.43	7.41	-0.54314	1.240712	0.259039	-0.281018	-0.687282	-0.41662	-0.177636	-0.551921	-1.381789
VVTU40142_at	TC61307	5.86	5.71	5.18	4.81	4.96	4.45	5.13	5.28	5.1	4.65	4.81	4.99	5.23	5.23	4.68	5.49	5.05	5.84	5.8	5.51	5.49	0.456569	-0.871504	-0.55825	0.656568	0.20875	0.29897	-0.16393	0.966032	1.069453
VVTU36957_at	TC61352	5.87	5.58	5.83	5.85	6.09	6.16	6.34	6.36	6.29	6.45	5.73	5.62	6.04	6.12	6.12	6.06	5.84	5.97	6.21	5.98	6.01	0.126273	0.643757	-0.336151	-0.021814	-0.174908	0.010024	0.093813	0.233154	-0.461131
VVTU17110_at	TC61422	4.73	4.62	4.49	4.77	4.59	4.72	4.69	4.91	4.51	5.01	4.39	4.59	5.04	4.73	4.73	4.78	4.75	4.9	4.99	4.57	4.9	0.041235	0.186366	0.046679	-0.0203	-0.02522	0.190985	0.011146	0.323225	-0.240759
VVTU38785_at	TC61463	4.15	4.14	3.97	4.59	4.62	4.58	4.42	4.53	4.41	4.97	4.73	4.47	4.09	5.06	4.43	4.38	4.64	4.33	4.33	4.36	4.37	-0.476095	0.661623	0.282536	-0.238117	-0.027141	-0.314013	-0.201734	-0.266284	-0.814708
VVTU1315_at	TC61492	8.08	7.94	8.06	8.23	7.8	7.62	8.32	7.97	7.81	8.07	7.55	7.63	8.44	7.98	7.79	7.56	6.91	6.79	8.26	8.27	8.39	0.341665	0.001542	-0.152209	0.430835	-1.571736	0.605296	0.030895	0.025067	-0.102651
VVTU9242_s_at	TC61519	4.62	4.58	4.35	5.12	4.74	4.84	4.97	5.15	5.03	4.53	4.44	4.64	4.32	4.74	4.37	4.77	4.92	5.21	4.53	4.53	4.57	0.378524	0.685904	-0.253166	0.010837	0.640422	-0.15034	0.314659	0.193914	-0.182126
VVTU9812_at	TC61540	6.11	5.86	6.18	5.42	4.54	5.04	4.83	4.99	5.04	8.3	8	8.15	7.37	6.11	5.95	8.08	6.98	7.11	11.46	11.43	11.62	-4.07855	-1.526586	0.902201	6.344187	-1.844146	1.053089	-7.558462	4.649745	0.378684
VVTU39558_at	TC61619	7.11	7.77	7.45	8.16	8.16	7.83	7.39	7.62	7.61	8.47	8.12	7.77	7.43	8.07	7.97	7.09	7.22	6.98	7.36	7.3	7.17	-0.526599	0.5777	0.81874	-0.635193	-0.681241	-0.392281	0.127332	-1.266844	-0.999175
VVTU39281_at	TC61634	5.6	4.95	5.37	5.23	4.74	5.32	5.45	5.49	4.92	5.24	4.72	4.92	5.13	4.87	4.74	5.71	5.57	5.46	5.07	4.99	4.98	0.389746	-0.101731	-0.256309	0.060913	0.849015	0.37136	0.250607	0.295903	0.466206
VVTU40262_at	TC61659	4.23	4.42	4.17	3.9	3.94	4.16	4.33	4.46	4.02	3.83	4.1	4.01	4.28	4.01	4.14	4.28	4.28	4.41	4.2	4.06	4.22	0.248083	-0.198116	-0.386097	-0.003452	0.245198	0.096077	0.142312	0.31672	0.344681
VVTU36454_at	TC61664	4.34	4.12	4.35	4.18	4.18	3.99	3.94	4.21	4.1	4.25	4.13	3.84	4.1	3.88	4.32	4.4	4.16	4.51	3.95	4.23	4.27	0.162463	-0.177699	0.0973	0.029316	0.336361	-0.006838	0.099773	0.191206	0.230722
VVTU38461_at	TC61677	4.79	4.62	4.71	4.93	4.79	4.81	4.74	4.81	4.62	4.63	4.78	4.72	4.55	4.98	4.75	4.94	4.89	5.11	4.76	4.87	4.91	0.088709	0.139763	0.128724	0.066314	0.244446	-0.145768	0.013149	0.303258	-0.099984
VVTU37641_at	TC61767	5.04	5.08	4.99	4.92	4.55	4.86	5.32	5.67	5.03	4.6	4.28	4.79	4.74	4.76	4.8	5	4.87	5.38	5.21	4.79	5.04	0.63235	0.061136	-0.76904	0.271577	0.305556	-0.058952	0.277685	0.577766	0.473635
VVTU36411_at	TC61773	6.12	6.6	6.17	6.76	6.8	6.62	6.19	6.41	6.7	7.12	7.04	6.82	6.28	6.93	6.53	5.47	6.32	6.29	6.36	6.54	6.17	-0.683429	0.432853	0.528542	-0.268061	-0.634373	-0.657149	-0.263573	-0.973071	-0.759804
VVTU36428_at	TC61774	4.01	3.89	3.85	4.08	3.82	3.88	3.97	4.15	4.04	4.25	3.98	3.89	4.19	4.16	3.96	4.17	3.94	4.41	3.98	3.8	4.04	-0.114898	0.157514	-0.070813	-0.220335	0.183744	0.168189	0.009003	0.102975	-0.219491
VVTU9460_s_at	TC61804	3.92	3.81	3.72	3.83	3.58	3.91	4.09	3.95	3.69	3.73	3.79	3.79	3.77	3.96	3.93	4.14	3.8	4	4	3.88	3.76	0.069233	0.056061	-0.195641	-0.01982	0.129447	0.012805	0.023124	0.266444	-0.003353
VVTU37381_at	TC62096	4.39	3.94	4.09	4.25	4.4	4.16	4.11	4.54	4.23	4.34	3.87	4.06	4.13	4.24	4.39	4.37	4.39	4.31	4.14	3.72	4.17	0.230937	0.252624	-0.010909	-0.327295	0.312599	-0.073463	0.376602	0.060019	-0.169139
VVTU8642_at	TC62243	3.77	3.82	3.83	3.93	3.95	3.9	3.91	4.15	4.08	3.92	3.62	3.74	3.93	4.06	4.11	4.04	4.2	3.73	3.96	3.59	4.27	0.234817	0.298373	-0.143092	-0.117419	0.000375	-0.013668	0.223011	0.313988	-0.233215
VVTU36546_at	TC62289	4.16	3.95	3.92	3.92	4.11	4.05	4.39	4.09	4	4.09	3.81	3.84	4.01	4.37	4.31	4.06	4.1	4.09	4.09	3.88	4.06	0.218668	0.14849	-0.194997	-0.281151	-0.068391	-0.187466	0.30214	0.193214	-0.164414
VVTU40764_s_at	TC62469	4.58	4.75	4.45	5.58	5	5.18	4.94	4.94	4.95	5.18	5.09	5.01	5.54	5.47	5.4	5.02	5.09	4.87	5.06	4.78	5.16	-0.187317	0.772157	0.43224	-0.557669	-0.384979	0.115567	0.176552	0.084773	-1.159037
VVTU13153_at	TC62623	4.15	4.1	4.18	4.3	4.03	4.11	4.18	4.16	4.05	4.1	3.99	3.99	3.86	3.98	4.01	4.22	4.39	4.45	4.05	4.18	3.98	0.186014	0.051435	0.027727	0.092437	0.493412	-0.165284	0.094866	0.178984	0.154103
VVTU38735_at	TC62683	3.99	4.51	4.05	5	4.51	4.34	4.19	4.16	4.24	4.65	4.59	4.78	4.07	4.88	4.71	4.01	4.19	4.07	4.25	4.76	4.34	-0.425839	0.374696	0.62883	-0.109279	-0.592378	-0.517437	-0.209168	-0.392442	-0.732501
VVTU40783_s_at	TC62804	5.46	6.1	5.59	6.19	6.16	5.83	6.02	6.02	6.11	6.48	6.38	6.36	5.64	6.31	6.15	5.12	5.53	5.59	5.91	6.01	5.98	-0.686013	0.50815	0.169931	-0.047258	-0.81895	-0.585708	-0.432971	-0.765203	-0.721033
VVTU39282_at	TC62822	4.03	3.86	3.68	4.18	3.91	3.87	3.86	4.05	3.77	4.09	4.07	3.82	3.93	3.76	3.98	3.99	3.78	3.91	3.91	4.03	4.03	-0.089331	0.168919	0.170577	0.12439	-0.056846	0.070555	-0.125417	-0.00231	-0.168439
VVTU38170_at	TC62886	4.61	4.89	4.62	5.19	5.42	5.04	5.06	4.82	5.07	5.41	5.71	5.55	4.99	5.26	5.28	4.39	4.88	4.61	5.23	5.25	5.07	-0.837367	0.559871	0.397563	0.048943	-0.759309	-0.421166	-0.624208	-0.570029	-0.875924
VVTU40451_at	TC62921	4.32	4.8	4.39	4.61	4.76	4.81	4.25	4.55	4.66	4.28	4.6	4.78	4.2	4.66	4.93	4.34	4.4	4.24	4.58	4.8	4.66	0.062131	0.144289	0.252183	0.118395	-0.412487	-0.446236	0.009211	-0.028349	-0.20201
VVTU38966_at	TC62971	3.99	4.2	3.98	3.94	4.13	3.86	4.08	4.25	4.01	4.31	4.13	3.9	4.01	4.01	4.16	4.52	4.01	4.03	4.05	3.71	3.9	-0.094821	0.026652	-0.081532	-0.220436	0.282739	0.199008	0.048956	-0.10415	-0.024164
VVTU37627_at	TC62975	7.44	7.65	7.3	7.12	6.75	7.18	6.24	6.33	6.47	6.85	6.02	6.11	6.47	6.48	6.82	6.19	6.28	6	6.64	6.54	6.74	1.124006	-0.980332	0.792766	0.108798	-0.612783	-0.186228	0.963052	-0.446161	0.930029
VVTU19944_at	TC63033	4.81	4.92	4.6	4.4	4.6	4.24	5.19	4.84	4.43	4.74	4.26	4.49	4.6	4.35	4.17	5.03	4.89	5.08	4.5	4.2	4.81	0.201963	-0.175739	-0.482408	0.095936	0.777913	0.381158	0.06239	0.244166	0.526909
VVTU39784_at	TC63049	4.07	4.14	4.09	3.86	3.91	3.81	4.11	4.04	3.98	4.26	4.04	4.14	4.17	4.04	3.88	4.16	4	4.03	4.14	3.94	4.04	-0.226154	-0.176988	-0.137783	0.009732	0.022703	0.240662	-0.206208	-0.060894	0.109614
VVTU9029_at	TC63114	4.04	3.98	3.75	4.48	4.51	4.16	4.17	4.21	4.4	4.56	4.63	3.91	4.22	4.5	4.39	4.02	4.59	3.87	4.3	4.18	4.41	-0.232615	0.615084	0.235783	-0.089994	-0.249899	-0.223113	-0.113211	-0.010147	-0.727002
VVTU38527_at	TC63202	3.81	3.96	3.69	3.93	3.9	3.77	3.79	3.77	3.97	4.04	3.81	3.81	4.01	4.06	3.85	3.99	3.92	3.78	3.67	3.68	3.53	-0.043008	0.094931	0.088681	-0.439571	0.080994	0.150283	0.233711	-0.198938	-0.240938
VVTU17425_s_at	TC63217	8.71	8.43	7.71	9.21	9.28	8.96	10.1	9.87	10.01	8.48	9.81	9.84	8.81	9.67	9.54	9.54	9.93	10.18	9.67	9.66	9.74	-0.629563	1.700465	-1.169846	0.35534	0.576375	-0.657845	-0.883606	1.199244	-1.166127
VVTU14429_at	TC63265	7.98	7.78	8.11	6.54	6.47	6.51	6.76	7.02	6.8	7.85	7.66	8.03	6.34	6.17	7.13	7.17	7.3	7.21	7	7.16	7.01	-1.091466	-1.792362	-0.12697	0.56676	0.703808	-0.395663	-1.165873	-1.03758	1.745169
VVTU28873_at	TC63273	4.53	4.68	4.56	4.75	4.64	4.76	5.04	5.15	4.55	4.55	4.22	4.66	4.62	4.59	4.53	4.77	4.85	4.75	4.78	4.46	4.7	0.308368	0.259313	0.143672	0.141007	-0.11679	0.027456	0.232495	0.291665	-0.036213
VVTU36082_at	TC63273	3.68	3.72	3.85	3.97	4.15	3.85	3.93	3.65	3.9	3.6	3.72	3.68	3.81	4.08	3.8	3.92	3.59	4.13	4.01	3.91	4.13	0.353218	0.356194	-0.299814	0.056239	0.250927	0.060629	0.149006	0.413263	-0.216237
VVTU16063_at	TC63397	3.93	4.29	4.23	4.31	4.18	4.36	4.19	3.97	4.19	4.54	4.36	4.25	4.25	4.47	4.26	4.07	4.27	4.15	4.19	4.35	4.19	-0.24403	0.119899	0.281417	-0.104262	-0.199971	-0.113341	-0.113938	-0.149219	-0.330258
VVTU39696_at	TC63554	5.73	5.79	5.41	5.44	5.61	5.6	5.59	5.63	5.37	5.63	5.36	5.77	5.61	5.68	5.39	6.12	6.04	5.74	5.6	5.71	5.78	-0.001296	-0.126472	0.031643	0.125824	0.449481	0.254919	-0.120643	0.375192	0.146524
VVTU7419_at	TC63580	5.22	4.62	4.59	4.8	4.57	4.52	4.47	4.69	4.45	4.5	4.13	4.52	4.47	4.5	4.65	5.08	4.6	4.59	4.53	4.36	4.52	0.458169	-0.255848	0.083542	-0.111235	0.346949	0.173721	0.428426	0.131718	0.346627
VVTU8615_at	TC63701	4.63	5.05	4.58	5.54	5.49	5.1	4.73	4.8	5	5.47	5.63	5.4	5.13	5.78	5.77	4.52	4.29	4.48	5.02	5.15	4.8	-0.655567	0.544707	0.785519	-0.612999	-1.237575	-0.416168	-0.065039	-0.851243	-1.260873
VVTU37828_at	TC63750	5.71	5.95	6.01	7.26	6.98	6.95	6.39	6.6	6.51	6.94	6.9	6.84	6.57	7.29	7.11	5.82	6.07	6.27	6.2	6.4	5.97	-0.518519	1.316717	0.775869	-0.939579	-0.821129	-0.577044	0.268091	-0.867749	-1.814121
VVTU12502_s_at	TC63772	4.28	4.3	4.66	6.95	6.44	6.14	6.62	5.88	6.28	9.25	9.25	9.28	6.79	6.26	5.66	5.29	5.27	4.82	7.56	7.87	8.02	-5.255495	2.743665	1.105047	2.13588	-2.594414	0.535624	-5.241376	-1.674698	-3.721135
VVTU40457_at	TC63828	4.72	4.46	4.72	4.62	5.05	4.86	4.74	4.74	4.44	4.77	4.49	4.35	4.72	4.6	4.77	4.86	5.17	5.14	4.89	4.93	4.64	0.305043	0.208473	0.221997	0.100144	0.445165	-0.154156	0.158851	0.549907	-0.081044
VVTU37375_at	TC63848	4.24	4.14	4.53	4.08	4.17	4.04	4.05	4.31	4.27	4.21	3.96	4.14	4.63	4.04	4.01	4.17	4.38	4.33	4.23	4.22	4.25	0.15664	-0.165365	-0.10456	-0.005151	0.076796	0.302148	0.096361	0.211792	0.173546
VVTU33794_s_at	TC63870	4.63	4.19	4	4.72	4.46	4.59	4.76	4.72	4.83	5.47	5.34	4.89	4.97	4.89	5.12	4.88	4.71	4.86	5.62	5.71	5.2	-0.314004	0.344331	0.357367	-0.132415	-0.714551	0.168186	-1.321389	0.612227	-0.833098
VVTU39211_at	TC63870	4.4	4.69	4.53	4.88	4.89	4.71	4.63	4.6	4.7	5.29	4.71	4.78	5.36	5.18	4.88	4.56	4.75	4.44	5.25	4.91	4.83	-1.041726	0.594811	-0.0242	0.67847	-0.548739	-0.127786	-0.185758	0.090491	-0.769143
VVTU40732_at	TC63881	7.1	7.23	7.22	7.18	6.91	6.81	7.07	7.15	7.08	7.8	7.44	7.53	7.38	7.08	7.39	7.87	7.66	7.66	8.36	8.48	8.34	-0.746912	-0.161822	0.056342	1.366036	-0.044259	0.073825	-1.548476	1.263029	0.082483
VVTU6296_at	TC63917	10.99	11	11.07	10.93	10.96	10.79	11.09	11.16	11.12	10.92	10.55	10.38	11.48	11.69	11.42	11.9	11.9	11.96	11.59	11.56	11.63	0.56857	0.050374	-0.290662	0.026787	0.489857	0.041216	0.213502	1.754017	-0.069885
VVTU22460_x_at	TC63993	10.95	10.98	11.04	11.51	11.36	11.2	11.32	11.32	11.2	9.31	8.83	8.81	10.61	10.79	10.84	10.05	10.1	10.27	8.79	9.06	9.04	3.322312	0.613703	-0.399184	-2.218094	0.228474	-0.102053	4.116712	-0.610889	0.138222
VVTU35693_x_at	TC63993	9.91	10.17	9.98	11.15	10.93	10.58	10.29	10.54	10.41	8.04	7.56	7.44	10.04	10.37	10.3	9.65	9.68	9.87	8.16	8.44	8.85	4.180862	1.083838	-0.047709	-2.206162	0.347923	-0.072186	4.722379	0.555395	-0.285756
VVTU38092_at	TC63995	3.82	3.65	3.7	3.57	3.38	3.78	3.64	3.62	3.62	3.71	3.48	3.57	3.58	3.72	3.59	3.62	3.5	3.75	3.64	3.5	3.62	0.095904	-0.134916	-0.056287	-0.068336	0.004658	-0.004749	0.110902	-0.012858	0.127456
VVTU36353_at	TC64057	7.94	7.73	7.98	8.74	8.67	8.9	8.17	8.5	8.69	8.61	8.53	8.31	8.85	8.57	8.49	8.66	8.6	8.4	8.57	8.79	8.77	-0.119385	1.065888	0.403705	0.097822	-0.197053	0.283398	-0.15629	0.505606	-1.13019
VVTU37552_at	TC64103	4.41	4.51	4.3	4.22	4.22	4.2	4.15	4.3	4.19	4.2	4.34	4.39	4.58	4.36	4.17	4.28	4.7	4.27	4.43	4.4	4.5	-0.037551	-0.256179	0.025708	0.071565	0.001807	0.14041	-0.110991	0.218749	0.140873
VVTU37906_s_at	TC64148	6.41	6.67	6.32	5.93	6.28	6.14	5.98	6.19	5.9	6.49	6.44	6.68	6.03	5.98	6.29	5.7	6.24	6.07	6.42	6.62	6.36	-0.454389	-0.560427	0.217781	0.455093	-0.328493	-0.403103	-0.600802	-0.31968	0.40811
VVTU40689_at	TC64181	5.51	5.7	5.37	5.64	5.46	5.39	5.16	4.94	5.07	5.6	5.34	5.45	5.34	5.24	5.39	5.17	5.33	5.19	5.15	5.54	5.55	-0.041584	-0.283142	0.60806	0.108436	-0.194899	-0.049424	-0.037549	-0.245483	0.07785
VVTU36599_at	TC64235	3.66	3.73	4.11	3.85	3.87	4.08	4.12	4.06	3.95	3.8	3.72	3.79	4.28	3.93	3.87	3.98	4.1	4.14	3.87	4.11	4.01	0.230536	0.24858	-0.172997	-0.058014	0.062808	0.189088	0.173222	0.41342	-0.174851
VVTU38105_at	TC64258	5.95	6.31	5.83	6.23	6.35	6.19	6.25	6.54	6.42	6.7	6.56	6.78	5.74	5.46	5.92	6.16	6.54	6.52	6.29	6.18	6.2	-0.695486	0.432358	-0.050698	0.5627	0.708078	-0.209669	-0.814825	-0.361004	-0.014943
VVTU39403_at	TC64317	4.45	4.43	4.54	5.04	4.82	4.97	4.88	4.84	5.03	5.07	4.69	4.54	5.11	4.63	4.87	4.71	4.79	4.65	4.8	4.61	4.76	0.037683	0.706347	0.072226	-0.169217	-0.118092	0.173315	0.153958	0.029671	-0.654608
VVTU40373_at	TC64401	5.23	5.52	5.35	5.02	5.12	5.57	5.3	5.45	5.13	5.36	5.01	5.24	5.28	5.21	5.07	5.78	5.46	5.51	5.57	5.23	5.31	0.150884	-0.120094	-0.07333	0.195686	0.425727	0.270872	-0.031062	0.365106	0.264047
VVTU40667_at	TC64409	5.92	5.51	5.6	6.14	6.28	6.44	5.87	6.16	5.73	6.55	6.07	6.16	6.92	6.7	6.51	6.82	6.2	6	6.55	7.16	7.12	-0.355902	0.644332	0.513792	0.346581	-0.728135	0.538758	-0.599133	1.114819	-1.142777
VVTU36302_at	TC64436	4.04	3.82	4.01	3.95	4.02	3.97	4.08	4.37	4.04	4.14	4	3.89	4.14	3.97	4.15	4.4	4.33	4.3	4.37	4.2	4.04	0.018271	0.203898	-0.190559	0.11312	0.295547	0.04532	-0.111402	0.482178	-0.08185
VVTU6290_at	TC64467	8.17	8.38	8.55	9.04	8.85	9.03	8.84	8.74	8.7	8.49	8.59	8.75	9.1	8.88	8.86	8.74	8.75	8.6	8.59	8.5	8.57	0.154833	0.737661	0.196431	-0.475171	-0.121353	0.187898	0.417275	0.071692	-0.8259
VVTU17486_at	TC64515	4.74	4.58	4.3	4.83	4.52	4.4	4.87	4.65	4.46	4.59	4.3	4.35	4.56	4.62	4.47	4.93	4.77	4.58	4.37	4.48	4.38	0.270495	0.177392	-0.099181	-0.201651	0.358182	0.186026	0.319958	0.165301	-0.051008
VVTU35901_at	TC64587	4.44	4.21	4.45	4.64	4.57	4.46	4.6	4.64	4.4	4.64	4.24	4.23	4.66	4.68	4.21	4.56	4.39	4.63	4.32	4.23	4.38	0.1979	0.332564	0.03502	-0.275116	0.096155	0.285749	0.329379	0.025181	-0.307816
VVTU37851_s_at	TC64665	4.1	3.85	4.18	4.1	4.2	4.29	4.13	4.15	4.13	4.11	4.03	3.99	4.14	4.02	4.39	4.21	4.13	4.1	4.09	3.95	4.23	0.145146	0.208409	0.054053	-0.116933	0.026253	-0.035407	0.18382	0.11387	-0.185732
VVTU36983_at	TC64690	5.71	6.05	5.45	5.86	5.75	5.59	6.03	5.91	6.09	5.89	6.46	5.95	5.57	5.87	5.83	5.8	5.9	5.91	6.31	6.1	6.07	-0.471146	0.181139	-0.264929	0.486972	-0.076673	-0.237279	-0.689495	0.130858	-0.069825
VVTU37929_s_at	TC64715	4	3.84	4.02	3.72	3.9	3.76	3.91	4.11	3.88	4.31	3.89	4.17	3.92	3.89	4.13	4.01	3.94	3.94	4.25	3.94	4.08	-0.330466	-0.069765	-0.105399	0.135321	-0.072609	-0.078278	-0.36919	0.025865	0.004902
VVTU37561_at	TC64748	5.16	5.2	5.3	4.69	4.37	4.73	4.9	4.89	4.78	4.66	4.67	4.62	4.74	4.75	4.54	5.4	4.94	5.12	4.96	4.78	4.79	0.336959	-0.663202	-0.319718	0.161962	0.541866	0.311961	0.115026	0.318563	0.843719
VVTU9072_at	TC64775	7.46	7.19	7.59	7.53	7.2	7.29	7.13	7.48	6.96	7.13	6.97	6.95	7.76	7.93	8.07	8.05	8.08	8.02	7.91	7.92	7.94	0.498609	-0.137156	0.162961	-0.019185	0.188279	-0.155164	0.226717	1.502426	-0.10747
VVTU32227_at	TC64820	3.99	4.36	4.32	4.29	4.51	4.62	4.82	4.8	4.43	4.46	4.18	4.19	4.24	4.06	4.2	4.66	4.41	4.89	4.52	4.41	4.21	-0.241102	-0.411858	-0.142821	0.139365	0.040274	0.022893	0.056839	0.314807	-0.059238
VVTU32238_at	TC64820	5.12	4.82	4.66	4.52	4.44	4.52	4.68	4.66	4.62	4.77	4.9	4.81	4.64	4.42	4.66	4.73	4.41	4.82	4.75	4.97	4.36	0.234879	0.527377	-0.288982	0.217119	0.557308	0.060942	-0.27971	-0.186629	0.397261
VVTU40731_at	TC64840	4.68	4.67	4.66	4.73	4.83	4.42	4.74	4.96	4.85	4.77	4.52	4.44	4.81	4.86	4.12	5.27	4.87	5.01	4.66	4.9	4.95	0.199602	0.178761	-0.191773	0.260696	0.416285	0.552261	-0.042148	0.53562	0.044124
VVTU37950_s_at	TC64849	3.95	3.64	3.92	4.11	4.02	3.98	4.01	3.77	4.19	3.94	4.05	3.8	4.01	4.34	4.48	3.79	4.34	3.95	4.31	4.11	4.18	0.051201	0.285148	0.055319	-0.097884	-0.277419	-0.466028	0.049361	0.408212	-0.426108
VVTU35903_at	TC64868	6.27	6.71	6.61	6.4	6.43	6.33	5.61	5.25	5.57	6.98	5.89	5.6	5.91	5.89	5.66	5.73	5.58	5.93	6.88	6.87	6.92	0.232432	-0.6942	1.278382	1.360156	-0.774302	0.038305	-0.518561	0.218117	0.543693
VVTU13805_s_at	TC64878	10.98	10.95	10.97	11.29	11.23	11.29	11.1	11.24	11.26	11.07	11.07	11.24	11.41	11.2	11.24	11.36	11.47	11.32	11.45	11.41	11.52	0.038763	0.397547	0.068242	0.200305	0.024503	0.099832	-0.132895	0.580788	-0.369112
VVTU17165_at	TC64998	4.12	3.84	3.88	3.77	3.9	3.77	3.84	3.86	3.58	3.77	4.01	3.58	4.18	3.81	3.7	3.77	3.77	3.74	3.77	3.55	3.67	0.102229	-0.192616	0.064767	-0.286479	-0.06681	0.30106	0.260877	-0.187115	0.066663
VVTU39519_x_at	TC65085	5.91	6.63	6.33	7.52	7.18	7.36	6.82	7.03	6.9	7.4	7.19	6.9	6.97	7.34	7.2	6.54	6.6	6.65	6.75	6.88	6.9	-0.380477	1.256035	0.635419	-0.37202	-0.613395	-0.212113	0.007636	-0.367444	-1.515865
VVTU26692_x_at	TC65156	4.79	5.15	4.59	6	5.99	5.58	5.26	5.25	5.06	5.81	5.64	5.23	5.07	5.16	5.62	4.61	4.94	4.93	4.86	4.92	4.92	-0.260627	1.042812	0.895994	-0.458061	-0.365037	-0.449348	0.250374	-0.958845	-1.17638
VVTU38040_at	TC65185	5.59	4.73	4.88	5.23	4.69	4.95	5.17	5.43	5.1	4.64	4.89	4.73	4.78	5.06	4.77	5.3	5.25	5.17	4.7	4.57	5.11	0.441007	0.069641	-0.422034	-0.153545	0.536233	0.115456	0.415311	0.196867	0.252235
VVTU39512_at	TC65189	4.4	4.24	4.36	4.42	4.46	4.43	4.4	4.6	4.43	4.34	4.28	4.19	4.7	4.63	4.34	4.63	4.31	4.7	4.69	4.48	4.43	0.222716	0.211277	-0.066479	-0.028352	-0.017308	0.24157	0.148038	0.441482	-0.201269
VVTU13841_s_at	TC65299	4.75	4.76	4.79	5.19	5.59	5.07	5.42	5.14	5.56	5.3	5.03	4.85	4.82	5.21	4.9	4.89	5.04	4.88	4.94	4.84	4.74	0.107274	0.834885	-0.105317	-0.182434	0.013953	-0.12153	0.256194	-0.257989	-0.57865
VVTU40752_at	TC65332	4.94	4.54	4.18	4.14	4.4	4.26	4.84	5.18	4.43	4.14	4.1	4.45	4.35	4.39	4.5	4.94	4.75	4.93	4.47	4.41	4.53	0.366573	-0.021768	-0.762345	0.012911	0.610023	0.021619	0.189069	0.563017	0.407336
VVTU40784_at	TC65335	3.27	3.43	3.4	3.69	3.39	3.72	3.32	3.28	3.54	3.55	3.47	3.39	3.6	3.56	3.43	3.34	3.38	3.43	3.48	3.55	3.5	0.021691	0.217235	0.293152	-0.023537	-0.206287	0.050737	0.053542	0.015179	-0.319653
VVTU38522_at	TC65345	3.76	3.88	4.03	3.93	3.92	4.28	4.09	4.08	4.07	3.71	3.86	3.81	4.18	4.28	4.07	3.93	3.97	3.92	3.91	3.89	3.92	0.297731	0.251641	-0.125769	-0.320241	-0.179171	0.040814	0.403479	0.161384	-0.281121
VVTU37734_at	TC65594	4.28	5.11	4.7	5.32	5.37	4.94	4.71	4.75	4.66	5.95	5.37	5.05	4.76	5.46	5.31	4.23	4.47	4.45	4.72	4.76	4.73	-0.73603	0.462584	0.871792	-0.502912	-0.844965	-0.49971	-0.152109	-1.083022	-1.038871
VVTU40730_at	TC65599	4.64	4.44	4.72	4.1	4	4.06	4.55	4.58	4.19	4.07	4.05	4.22	3.9	4.27	4.06	4.63	4.46	4.72	4.27	4.35	4.27	0.315232	-0.472331	-0.500302	0.209189	0.590291	-0.057577	0.069076	0.323076	0.786106
VVTU5999_at	TC65675	10.09	10.59	10.33	9.57	9.76	10.12	10.44	10.56	10.64	11.49	11.45	11.51	9.37	9.61	9.73	11	11.07	11.02	11.36	11.45	11.32	-1.973421	-0.28706	-0.542674	2.131405	0.953142	-0.230663	-2.898649	0.332065	0.757415
VVTU7281_x_at	TC65712	6.45	6.66	6.34	7.19	7.28	7.04	6.82	7	6.99	7.21	7.05	6.74	6.79	7.39	7.12	6.43	6.19	6.54	6.59	6.48	6.61	-0.151903	0.855761	0.353127	-0.617814	-0.684236	-0.204359	0.339728	-0.662232	-1.093705
VVTU6962_at	TC65756	3.81	3.79	3.98	3.85	3.57	4.11	4.03	3.7	4.26	9.01	7.13	9.4	3.61	3.73	3.73	4.67	4.37	4.09	6.97	7.77	7.19	-6.80766	-0.002496	1.011509	6.545442	-2.239118	-0.211485	-8.029794	-1.172427	-0.884544
VVTU6962_x_at	TC65756	3.88	4.1	4.25	4.2	4.16	4.48	3.86	4.2	4.99	10.37	7.99	10.5	4.1	4.06	4.14	5.01	4.57	4.69	9.36	9.44	9.07	-7.91053	0.240024	1.362169	4.53934	-1.271167	-0.105595	-10.147354	-0.264159	-1.200581
VVTU17409_s_at	TC65768	10.13	10.51	8.29	10.68	10.02	9.48	11.89	10.1	9.78	8.59	8.45	7.9	10.05	9.57	9.44	10.08	10.11	9.82	8.07	8.36	8.66	1.743326	0.888009	-0.830857	-2.542371	0.376318	0.398842	3.032481	0.258898	-0.091042
VVTU22275_x_at	TC65768	8.04	8.39	6.37	8.52	7.91	7.47	9.65	7.92	7.5	6.87	6.56	6.76	8.06	7.66	7.42	7.87	8.01	7.91	6.63	6.91	7.01	1.007348	1.074518	-0.089465	-1.134009	0.791875	0.440082	2.051432	0.317755	-0.166438
VVTU40792_s_at	TC65768	13.02	11.88	11.84	12.45	13.54	13.19	12.94	12.84	13	12.36	12.22	11.65	13.52	13.24	13.16	12.75	12.57	12.8	11.08	11.17	11.54	2.510387	1.088044	-1.100383	-1.731209	1.202484	0.595309	2.344891	-0.588381	-1.274716
VVTU39325_at	TC65880	4.83	5.31	4.81	4.76	4.64	4.99	4.83	4.67	4.56	5.07	4.62	4.62	5.11	4.79	4.8	4.83	4.93	5.11	5.11	4.53	5.16	0.133348	-0.288027	0.172978	0.025955	0.068998	0.149097	0.068341	0.223453	0.188333
VVTU33707_at	TC65890	4.62	4.97	4.59	5.32	5.36	5.22	4.79	5.06	5.03	5.43	5.49	5.21	5.2	5.35	5.25	4.45	5.15	4.59	5.17	5.18	5.31	-0.498445	0.600638	0.5212	-0.023896	-0.722227	-0.281675	-0.325607	-0.289034	-0.920716
VVTU34699_at	TC65948	5.31	5.17	5.09	5.83	6.09	5.86	5.21	5.22	5.23	5.73	5.32	5.32	5.8	5.38	5.25	5.62	5.46	5.31	5.36	4.96	5.31	0.13659	0.61367	0.864312	-0.336418	0.118295	0.477937	0.407956	-0.231014	-0.741109
VVTU38983_x_at	TC66028	3.61	3.87	3.71	4.22	3.79	4	4.27	4.04	4.03	3.95	3.98	3.83	3.92	3.82	4.11	3.81	4.04	4.02	3.89	3.78	3.72	0.018247	0.499672	-0.130189	-0.205446	0.12823	-0.179441	0.145395	-0.026809	-0.367338
VVTU37653_s_at	TC66034	4.28	4.18	4.12	4.43	4.19	4.3	3.96	4.24	4.3	4.44	4.24	4.24	4.3	4.38	4.19	4.39	4.13	4.39	4.5	4.23	4.24	-0.073557	0.107141	0.240194	0.041128	-0.010984	0.106925	-0.079314	0.084462	-0.192553
VVTU40873_at	TC66036	3.94	3.99	4.19	4.29	4.16	4.25	4.23	4.09	4.44	4.29	4.29	3.96	4.14	4.25	4.04	4.07	4.14	4.44	4.22	4.41	3.99	-0.001056	0.329362	0.005299	0.058308	0.049982	-0.0937	-0.029218	0.097302	-0.240262
VVTU39530_at	TC66325	5.13	5.05	5.15	5.64	5.44	5.72	5.88	5.89	5.81	5.59	5.4	5.49	5.85	5.71	5.35	5.3	5.36	5.51	5.53	5.32	5.35	-0.018391	0.89329	-0.333386	-0.289406	-0.223394	0.201628	0.156463	-0.001818	-0.781384
VVTU40763_at	TC66380	4.47	4.22	4.08	4.22	3.88	4.23	4.22	4.19	4.14	4.2	4.12	3.9	4.08	4.09	4.13	4.12	4.2	4.25	4.11	4.22	4.35	0.171284	-0.117544	-0.082432	0.131596	0.043272	-0.052278	0.045735	0.157754	0.206635
VVTU17284_at	TC66411	4.09	3.81	3.67	4.18	4.22	3.97	3.93	3.81	4.18	4.06	3.78	3.75	4.23	3.8	4	4	3.97	4.07	3.75	3.71	3.89	0.224614	0.326282	0.184092	-0.290689	0.141056	0.19629	0.377476	-0.012748	-0.304014
VVTU40463_at	TC66419	3.85	4.3	3.95	3.99	3.82	4.27	4.15	4	4.06	4.26	3.89	3.96	4.03	4.13	4.06	4.01	3.92	4.15	4.13	3.9	3.85	0.0193	0.056782	-0.021525	-0.146517	0.005504	-0.047191	0.104371	-0.062377	-0.074199
VVTU40466_s_at	TC66464	5.92	5.66	5.74	5.92	5.84	5.71	5.7	6.27	5.39	5.87	5.48	5.25	6.03	6.03	5.99	6.08	5.67	6.38	5.88	5.79	5.46	0.425803	0.13055	0.07259	-0.395998	0.220164	0.049747	0.525736	0.423274	-0.181164
VVTU31781_at	TC66512	4.66	4.35	4.36	4.28	4.3	4.26	4.77	4.35	4.35	4.35	4.26	4.35	4.44	4.14	4.3	4.49	4.71	4.49	4.78	4.41	4.29	0.098086	-0.077722	-0.279632	0.219364	0.26795	0.030949	-0.090981	0.302008	0.274163
VVTU17188_at	TC66547	4.54	4.37	4.18	4.58	4.7	4.62	4.4	4.93	4.87	4.57	4.62	4.43	4.56	4.91	4.47	4.34	4.55	4.76	4.63	4.43	4.63	0.034786	0.466057	-0.115898	-0.117785	-0.101694	-0.126681	0.090338	0.101951	-0.415087
VVTU38143_at	TC66611	5.3	5.12	5.14	5.27	4.88	5.44	5.43	5.78	5.14	5.27	4.98	4.96	5.72	5.47	5.24	5.69	5.37	5.43	5.4	4.98	5.23	0.276913	0.232224	-0.327906	-0.344003	0.170859	0.442513	0.353384	0.413403	-0.200473
VVTU40379_at	TC66678	4.48	4.5	4.39	4.63	4.46	4.33	4.52	4.56	4.39	4.55	4.27	4.21	4.24	4.46	4.15	4.85	4.52	4.58	4.4	4.29	4.41	0.212049	0.101411	0.011309	0.065104	0.433361	0.213995	0.13494	0.147962	0.088777
VVTU40693_at	TC66801	4.36	4.08	4.33	3.94	4.02	3.99	4.03	4.13	4.07	4.01	3.9	3.88	4.11	4.03	4.17	4.26	4.12	4.22	4.09	4.36	3.91	0.264436	-0.279897	-0.117074	0.002296	0.123069	0.00398	0.171249	0.25472	0.316263
VVTU39749_at	TC66806	4.27	4.64	4.32	4.77	4.79	4.61	4.67	4.85	4.11	5.1	4.45	4.44	4.39	4.52	4.46	4.8	4.82	4.74	4.66	4.61	4.4	-0.095779	0.404138	0.318012	0.083767	0.398837	-0.031734	-0.095032	0.058724	-0.306931
VVTU2196_at	TC66883	11.25	11.58	11.44	11.71	11.79	11.69	11.8	11.53	11.47	11.75	11.77	11.74	11.55	11.64	11.59	11.02	11.07	10.99	11.01	11	10.84	-0.229668	0.366841	0.19331	-0.76957	-0.411375	-0.053122	0.400339	-1.176426	-0.556178
VVTU33457_at	TC66983	6.15	6.55	6.02	6.62	6.63	6.56	6.81	6.45	6.7	6.57	6.71	6.6	6.35	6.64	6.78	6.27	6.25	6.46	6.53	6.58	6.51	-0.21396	0.561333	-0.055481	-0.752235	-0.58939	-0.533843	-0.124133	-0.109954	-0.56014
VVTU37873_at	TC66983	6.24	6.91	6.25	7.61	7.56	7.31	7.3	7.55	7.38	7.32	7.39	6.98	6.86	7.77	7.57	6.62	6.7	6.8	6.8	6.77	6.75	-0.171694	1.434562	0.134467	-0.048611	-0.324432	-0.303481	0.390418	-0.543221	-1.530205
VVTU16102_at	TC67006	7.66	7.75	7.72	8.95	9.09	8.89	7.69	8.12	8.21	5.94	5.9	5.93	8.7	8.88	8.9	6.82	6.8	6.86	6.27	6.36	6.11	3.576491	1.241802	0.560696	-3.079821	-1.237494	-0.138273	4.818444	-0.357176	-1.369532
VVTU39113_at	TC67063	4.82	4.69	4.73	4.64	4.46	4.51	4.61	4.72	4.15	4.57	4.44	4.39	4.46	4.63	4.21	4.81	4.7	4.73	4.71	4.44	4.54	0.218851	-0.271207	0.068885	0.123119	0.333175	0.177064	0.094237	0.154837	0.357097
VVTU37830_at	TC67065	4.63	4.21	4.31	4.43	4.47	4.24	4.4	4.68	4.71	4.91	4.42	4.29	4.52	4.79	4.5	4.54	4.75	4.57	4.52	4.54	4.61	-0.137162	0.206309	-0.157672	-0.075049	0.033891	-0.058743	-0.107883	0.20795	-0.244509
VVTU40423_at	TC67110	4.79	4.37	4.62	4.09	4.08	4.25	4.34	3.99	4.11	4.14	4.04	4.06	4.11	3.72	3.87	4.41	3.98	3.86	4.22	4.11	4.1	0.346655	-0.595459	-0.046529	0.297194	0.092894	0.392188	0.137812	-0.18202	0.787725
VVTU4087_s_at	TC67203	3.85	4.09	4.06	3.86	3.45	3.6	3.9	3.81	3.46	3.71	3.51	3.59	3.66	3.45	3.56	3.8	3.6	3.75	3.58	3.6	3.78	0.282579	-0.392005	-0.080615	0.106334	0.164025	0.16788	0.173142	-0.051927	0.528472
VVTU39750_at	TC67398	4.15	4.28	4.31	4.72	4.88	4.69	4.53	4.64	4.43	4.46	4.22	4.13	4.52	4.7	4.93	4.76	4.43	4.61	4.34	4.22	4.41	0.411385	0.629226	0.236946	-0.488182	0.092407	-0.070173	0.622277	0.218192	-0.636877
VVTU33923_s_at	TC67476	4.02	3.7	3.72	3.92	3.81	3.93	3.88	4.32	4.29	4.1	3.85	3.96	3.84	3.98	3.91	4.01	4.51	4.13	4.33	4.11	3.83	-0.060457	0.322137	-0.299677	0.182842	0.331994	-0.22611	-0.203582	0.388882	-0.101373
VVTU37348_at	TC67508	8.23	8.22	8.02	7.68	8.45	9.42	7.83	7.86	8.15	7.32	9.68	7.63	7.47	5.66	7.45	7.99	8.21	7.98	7.83	7.55	7.59	0.051437	-0.022546	0.459221	0.899937	1.301225	0.193881	-0.253024	-0.883471	0.931546
VVTU12928_at	TC67510	10.7	10.61	10.55	10.74	10.78	10.85	10.27	10.21	10.3	9.9	9.95	10.02	10.72	10.66	10.61	10.84	10.79	10.81	10.69	10.75	10.82	0.997666	-0.078836	0.474784	0.084323	0.146509	0.098754	0.697374	0.974776	0.098624
VVTU24499_x_at	TC67515	3.24	3.35	3.34	3.46	3.58	3.5	3.36	3.19	3.39	3.37	3.37	3.31	3.37	3.45	3.54	3.38	3.26	3.36	3.31	3.26	3.31	0.090071	0.175488	0.235448	-0.020528	-0.217898	-0.336184	0.211055	-0.069682	-0.254094
VVTU30671_x_at	TC67515	3.5	3.49	3.28	3.83	3.97	3.86	3.55	3.59	3.98	3.83	3.89	3.68	3.45	3.78	3.71	3.26	3.64	3.56	3.49	3.77	3.65	-0.157271	0.544217	0.243777	-0.194895	-0.069879	-0.050893	-0.051802	-0.250715	-0.541094
VVTU3234_at	TC67540	3.91	3.7	3.83	5.9	5.62	5.87	4.9	5.08	5.32	5.11	4.53	4.19	7.45	7.49	7.09	5.33	5.67	5.5	5.91	5.98	5.73	0.19921	0.666725	-0.221188	-1.689921	-1.720345	-0.036497	1.163731	2.299298	-3.674484
VVTU39659_x_at	TC67540	5.1	4.94	5.41	5.45	5.4	5.67	5.71	5.58	5.73	5.58	5.02	5.28	6.73	5.98	7.03	6.05	6.09	5.83	5.87	6.04	5.87	0.546067	2.41389	0.75095	-0.764577	-0.384583	-0.053345	0.402154	1.317914	-1.126186
VVTU13225_at	TC67549	6.94	7.63	7.31	8.36	8.3	7.94	7.81	8.09	8.09	8.62	8.14	8.01	7.49	8.16	8.03	7.35	7.6	7.25	7.85	7.87	7.81	-0.5882	1.200621	0.429633	-0.027284	-0.660877	-0.434266	-0.335177	-0.609132	-1.285085
VVTU37389_at	TC67606	5.41	5.28	5.39	5.39	5.64	5.63	5.74	5.99	5.87	5.44	5.24	5.13	5.71	5.66	6.02	5.65	5.64	5.75	5.56	5.38	5.46	0.425279	0.521441	-0.439667	-0.414278	0.06035	-0.152754	0.52167	0.433371	-0.37102
VVTU36367_at	TC67625	6.58	6.4	6.08	5.76	5.86	6.2	5.46	6.26	6.03	5.89	6.11	6.19	5.64	5.85	6.05	6.02	6.38	6.14	6.46	6.08	6.17	0.037719	-0.617905	0.032094	0.443658	0.271276	-0.347278	-0.24746	0.153154	0.720055
VVTU40723_s_at	TC67634	5.86	6.17	5.52	6.03	5.42	5.65	5.76	5.96	5.85	5.99	6	6.01	5.81	5.61	5.85	5.85	5.87	5.98	6.13	5.85	6.03	-0.308363	-0.078811	-0.094384	0.294158	0.070511	-0.027842	-0.438682	0.074443	0.113069
VVTU37351_at	TC67635	4.42	4.39	4.36	4.5	4.42	4.33	4.79	4.56	4.5	4.61	4.14	4.32	4.3	4.83	4.42	4.65	4.47	4.67	4.68	4.42	4.47	0.150649	0.229662	-0.220778	-0.014126	0.091687	-0.067765	0.08625	0.326634	-0.131183
VVTU37360_at	TC67737	6.56	7	6.17	5.37	7.83	4.7	10.99	7.55	8.57	9.62	5.3	10.68	8.44	7.32	5.62	7.4	7.82	7.99	11.46	11.34	11.47	-2.567513	1.263144	-3.371904	5.391001	-1.887967	1.03499	-5.761066	3.840197	-0.16971
VVTU38599_at	TC67818	6.67	5.97	5.43	6.41	7.21	7.04	5.46	6.37	6.41	7.52	7.12	6.68	7.09	7.56	6.93	5.83	5.68	5.92	5.42	5.39	5.89	-0.963801	0.669726	1.166833	-1.939597	-0.997483	0.099045	0.550759	-1.858647	-1.849629
VVTU6491_at	TC67867	7.38	7.65	7.46	8.57	8.72	8.55	7.77	7.87	7.69	8.07	8.04	8.15	8.47	8.55	8.29	7.22	7.3	7.24	6.91	6.84	6.92	-0.047652	1.039788	0.994014	-1.848364	-0.741068	0.074014	1.261623	-1.61055	-1.689936
VVTU2126_at	TC67876	5.52	5.28	5.11	5.6	5.72	5.89	5.43	5.59	5.39	5.64	5.9	5.42	5.57	5.62	5.67	5.49	5.68	5.42	5.31	5.6	5.57	-0.167758	0.432717	0.327157	-0.419882	-0.425433	0.15772	-0.003575	-0.096066	-0.549907
VVTU5806_s_at	TC67876	8.65	8.69	8.67	9.26	9.26	9.29	8.58	8.63	8.89	9	8.97	9.24	9.34	9.14	9.15	8.84	8.82	8.63	8.69	8.98	8.87	-0.174706	0.478092	0.709127	-0.167071	-0.063005	-0.073666	0.168014	-0.265642	-0.874057
VVTU39826_at	TC67895	6.13	6.51	6.22	7.23	7.19	6.65	6.52	6.7	6.65	6.82	6.59	6.39	6.42	7.17	6.86	6.27	6.28	6.26	6.15	6.3	5.94	0.143752	0.846028	0.534977	-0.828736	-0.364802	-0.324871	0.716026	-0.654531	-1.038482
VVTU37319_x_at	TC67948	3.93	3.77	3.78	3.94	3.93	3.71	3.99	3.89	3.64	3.58	3.93	3.54	3.66	3.78	3.53	3.86	3.63	3.72	3.77	3.7	3.7	0.243464	0.069912	-0.016854	0.074036	0.048701	0.149875	0.174355	-0.023983	0.083563
VVTU36278_at	TC68021	4.34	4.23	4.06	4.36	4.15	4.13	4.45	4.74	4.56	4.29	4.13	4.22	4.21	4.2	4.1	4.7	4.13	4.46	4.47	4.29	4.24	0.116586	0.298173	-0.440335	0.190829	0.243337	0.262086	-0.051236	0.279842	0.015374
VVTU12345_at	TC68147	4.47	4.69	4.57	4.56	4.38	4.37	4.51	4.4	4.68	4.5	4.83	4.78	4.58	4.63	4.66	4.65	5.05	4.57	4.83	4.91	4.94	-0.544659	-0.229016	0.119674	0.274876	-0.022779	-0.117478	-0.488186	0.369168	0.048706
VVTU12345_x_at	TC68147	4.47	4.64	4.56	4.44	4.32	4.41	4.43	4.37	4.34	4.73	4.78	4.95	4.57	4.68	4.64	4.64	4.87	4.64	4.83	4.94	4.83	-0.30129	-0.123396	-0.056635	0.318235	0.026232	-0.126401	-0.647927	0.218155	-0.005712
VVTU37982_at	TC68241	3.74	3.83	3.73	3.89	3.98	4.04	3.81	3.77	4.03	3.74	3.78	3.81	3.99	4.06	3.89	3.97	4.33	3.66	3.87	3.87	4.21	0.153373	0.231876	0.084708	-0.005263	-0.012779	0.057571	0.100282	0.343924	-0.252852
VVTU38517_at	TC68248	4.42	4.34	4.24	5.34	4.18	4.48	4.44	4.63	4.08	4.69	4.87	4.54	6.59	6.6	6.18	4.77	4.48	4.62	4.3	4.21	4.4	-0.302313	0.348891	0.459581	-2.546376	-1.306293	0.325449	1.112653	-0.013145	-1.986179
VVTU39434_s_at	TC68255	5.72	5.85	5.77	6.11	6.26	6.13	6.18	5.82	6.15	6.04	5.76	5.52	6.44	6.25	6.3	5.86	5.87	5.9	5.71	5.87	5.87	0.366449	0.522993	0.107892	-0.614918	-0.329842	0.083214	0.654978	0.082283	-0.676414
VVTU16464_s_at	TC68319	13.32	12.17	11.94	12.46	13.45	12.98	12.78	12.86	13.18	11.87	12.17	11.52	13.34	13.02	12.91	12.69	12.39	12.68	11.05	11.19	11.33	0.864999	0.364503	-0.019354	-1.799255	-0.224507	0.505163	2.554713	-0.601367	-0.685396
VVTU21818_s_at	TC68319	8.33	7.57	7.04	8.58	8.35	7.68	11.03	7.34	7.11	7.22	6.29	6.45	8.63	7.92	7.63	7.06	7.45	7.36	6.55	6.38	6.86	1.387007	0.643429	-1.331136	-2.559819	-0.105343	0.471136	2.787108	-0.336569	-0.64033
VVTU34388_x_at	TC68319	6.91	7.21	5.73	6.96	6.76	6.35	9.47	6.4	6.41	5.59	5.93	5.98	6.41	6.48	6.34	6.79	6.92	6.92	5.52	5.53	6.1	1.391272	0.680947	-0.28889	-0.955026	0.050175	0.42533	1.649368	0.053096	0.263742
VVTU35867_at	TC68319	10.38	9.62	9.74	9.76	10.6	10.23	9.94	10.11	10.22	9.75	9.59	9.19	10.56	10.1	10.02	10.02	9.87	9.94	9.39	9.45	9.52	1.2905	0.965636	0.141482	-2.368686	0.417942	0.456676	1.269348	-0.026142	-0.356509
VVTU4081_s_at	TC68319	11.99	11.26	11.01	11.46	12.81	12.52	11.86	11.77	12.11	11.39	11.08	10.66	12.74	12.33	12.28	11.62	11.29	11.56	10.27	10.27	10.54	2.079809	1.145697	-0.815597	-0.947898	1.05864	0.134894	2.617964	-0.717394	-1.262641
VVTU36921_at	TC68328	7.7	7.69	8	8.75	8.81	8.98	8.19	8.29	8.53	7.85	6.93	7	9.06	8.52	8.75	7.74	7.51	7.66	6.28	6.22	6.43	1.69683	1.24507	0.393618	-3.017966	-0.107838	0.395985	3.304325	-1.205668	-1.463445
VVTU3094_at	TC68360	8.92	8.76	8.95	6.53	6.56	6.14	6.63	6.19	5.9	9.78	9.13	9.08	6.52	6.32	6.74	5.86	5.93	5.38	6.49	6.79	6.72	-3.001961	-3.550413	0.993314	0.267577	-1.201708	-0.084513	-2.200016	-4.440888	2.268391
VVTU37482_x_at	TC68422	5.09	4.29	4.33	4.26	4.2	4.3	4.35	4.28	3.97	4.25	4.92	7.21	4	4.24	4.03	4.52	4.45	4.24	4.71	4.44	4.53	-1.708007	-0.612841	0.115535	0.563325	0.139948	0.03561	-1.639312	-1.017378	0.34779
VVTU37790_at	TC68463	4.28	4.59	4.01	4.41	4.24	4.16	4.07	4.16	4.03	4.37	4.06	4.15	4.34	4.35	4.16	4.07	4.4	3.84	4.33	4.06	4.16	0.092779	-0.105032	0.274593	-0.12005	-0.199421	0.047767	0.165815	-0.110937	-0.050479
VVTU36362_at	TC68487	3.75	3.91	3.72	3.57	3.59	3.73	3.82	3.72	3.74	3.57	3.81	3.65	3.95	3.76	3.8	3.98	3.81	3.69	3.76	3.63	3.65	0.050945	-0.413544	-0.142457	-0.197785	0.074549	0.217774	0.121985	0.101124	0.07671
VVTU36362_x_at	TC68487	4.01	3.84	4.1	3.61	3.65	3.54	3.83	3.82	3.56	3.68	3.81	3.72	3.56	3.92	3.8	3.8	4	3.91	3.81	3.6	3.83	0.054291	-0.135217	-0.16932	-0.05112	0.212684	-0.200137	0.034826	0.072717	0.394624
VVTU31498_at	TC68594	3.92	3.83	3.75	3.87	3.7	3.82	3.85	3.73	3.76	3.84	3.86	3.7	3.61	3.89	3.79	3.96	3.73	3.68	3.79	3.56	3.79	0.023091	-0.03146	0.04393	-0.112004	-0.148408	0.039796	0.069679	-0.097075	0.026266
VVTU32963_at	TC68594	3.65	3.51	3.41	3.54	3.56	3.79	3.45	3.57	3.51	3.75	3.63	3.56	3.8	3.56	3.53	3.35	3.67	3.44	3.58	3.61	3.43	-0.092018	0.086843	0.174751	-0.067503	0.060788	0.023256	0.013132	-0.137262	-0.202475
VVTU23341_at	TC68603	4.46	4.45	4.5	4.4	4.4	4.61	4.43	4.72	4.42	4.56	4.21	4.41	4.41	4.43	4.32	4.39	4.42	4.7	4.52	4.34	4.42	0.499786	0.024381	0.242668	-0.013079	0.037946	0.23537	0.107897	0.066797	0.053079
VVTU31042_at	TC68603	5.96	6.01	6.38	6.01	6.33	6.24	5.83	6.06	6.07	6.07	5.71	5.65	6.1	5.91	5.8	6.04	6.04	5.83	6.01	5.77	6.01	0.150517	0.070839	-0.058002	0.025698	0.14116	-0.020484	0.449243	0.015967	0.084828
VVTU40391_at	TC68698	4.79	4.59	4.45	5.04	4.4	4.52	4.46	4.49	4.29	4.36	4.42	4.46	4.63	4.71	4.92	4.72	4.61	4.48	4.69	4.48	4.82	0.267356	-0.038979	0.284804	-0.109209	-0.145517	-0.053024	0.255886	0.294503	-0.116888
VVTU39689_at	TC68744	5.26	5.27	5.4	5.68	5.43	5.58	5.72	6.11	5.75	5.86	5.62	5.05	5.66	5.96	5.7	6.05	5.94	5.88	5.69	5.34	5.65	0.055585	0.62975	-0.292628	-0.301752	0.371589	0.066779	0.155993	0.461158	-0.529369
VVTU38405_at	TC68813	5.04	5.3	5.01	6.32	6.14	5.97	5.36	5.2	5.63	5.22	4.67	4.97	5.82	6.42	6.5	4.86	5.06	4.86	4.73	5.11	4.63	1.027832	1.024569	0.771105	-1.686378	-0.984114	-0.506427	1.904636	-0.387469	-1.52046
VVTU4419_at	TC68869	9.18	9.13	9.36	9.28	9.21	9.23	8.34	8.41	8.46	8.21	7.89	7.9	9	9.25	9.03	7.57	7.89	7.94	7.57	7.72	7.65	1.618918	-0.450057	0.838007	-1.721046	-0.944366	-0.213856	2.491496	-1.240945	0.012251
VVTU40370_at	TC68907	4.39	4.27	4.26	4.49	4.63	4.02	3.98	4.47	3.93	4.21	4.21	4.28	4.41	4.62	4.5	4.24	4.28	4.16	4.18	4.15	4	0.114583	-0.01732	0.346084	-0.488083	-0.160983	-0.067591	0.392794	-0.15269	-0.261952
VVTU37369_at	TC68909	4.58	4.55	4.36	4.78	5.39	4.77	4.58	5.98	4.87	4.81	10.05	5.19	4.78	5.62	5.88	4.63	4.77	4.87	4.97	4.57	4.58	-2.847997	0.588889	0.064178	-0.863891	-0.445349	-0.756878	-1.671763	-2.028562	-1.42805
VVTU40387_at	TC68944	5	4.75	4.74	4.83	4.58	4.92	4.86	4.96	4.73	4.79	4.33	4.72	4.55	4.75	4.66	5	4.57	4.87	4.73	4.64	4.4	0.311524	0.019836	-0.113039	-0.096428	0.249319	0.055788	0.315361	-0.010298	0.15897
VVTU15859_at	TC68963	10.73	11.04	10.97	11.32	11.39	11.28	10.57	10.62	10.41	11.18	11.15	11.26	11.52	11.46	11.29	10.53	10.78	10.9	9.74	9.72	9.73	-0.24029	0.079172	1.035493	-2.096294	0.054744	0.043994	1.205273	-1.661115	-0.914216
VVTU1576_at	TC68981	10.04	10.02	10.12	10.29	10.28	10.44	10.08	10.07	10.08	9.18	9.02	9.09	9.82	9.92	10.05	9.48	9.65	9.67	9.52	9.63	9.52	1.626843	0.277919	0.05067	-0.453619	-0.226571	-0.221103	1.628051	0.136609	0.085908
VVTU9307_at	TC68998	4.38	4	4.21	4.3	4.22	4.08	4.12	4.4	4.22	4.23	4.05	3.99	4.27	4.09	4.21	4.21	4.28	4.47	4.17	3.98	4.04	0.198746	0.094874	-0.031234	-0.181765	0.27062	-0.004056	0.262007	0.077624	-0.006688
VVTU27462_x_at	TC69007	4.76	5.09	4.97	5.37	5.41	5.63	5.64	6.16	5.79	5.32	5.08	4.97	5.66	5.37	5.67	5.99	6.24	6.19	5.9	6.07	5.86	0.363806	1.05318	-0.532068	0.399627	0.584844	-0.061816	-0.097441	1.566882	-0.576196
VVTU17517_at	TC69010	5.01	4.69	4.65	4.69	5.09	4.89	5	4.82	4.86	5.16	4.84	4.88	4.76	4.75	4.62	4.87	4.91	4.91	4.85	5	4.83	-0.138771	0.177007	0.024851	0.202565	0.13288	0.048626	-0.210589	-0.027179	-0.066739
VVTU36893_at	TC69019	3.97	3.81	3.95	3.71	3.6	3.72	3.6	3.94	3.78	4.04	3.62	3.71	3.84	3.76	4	3.84	4.01	3.88	3.85	3.84	3.81	0.015484	-0.206612	-0.038818	-0.054351	0.096793	-0.117496	0.012595	0.134784	0.152365
VVTU6254_at	TC69031	11.56	11.88	11.71	12.09	11.84	11.79	11.52	11.44	11.53	9.15	8.16	7.61	11.15	11.59	11.56	9.86	10.19	10.03	8.73	8.71	8.76	5.174633	0.228012	-0.176479	-3.308518	-0.321776	-0.28946	6.265675	-0.588003	0.419401
VVTU40887_s_at	TC69082	5.61	4.96	4.99	5.11	4.76	4.89	4.8	5.47	5.4	11.53	11.93	12.36	4.84	4.88	5.77	7.94	7.36	7.36	10.78	10.85	10.55	-10.158557	-0.393781	1.325893	6.840569	0.020135	-0.429597	-12.277859	0.04522	-0.841214
VVTU40887_x_at	TC69082	5.75	5.68	5.7	6.19	5.68	5.83	5.87	5.74	5.59	7	5.72	5.78	6	5.4	5.87	6.12	6.64	5.96	6.11	5.97	6.76	-9.771742	-0.341575	1.334988	0.034046	0.148135	-0.147171	-0.738296	0.418365	-0.253327
VVTU6925_s_at	TC69082	5.47	5.26	5.11	5.22	4.9	5.08	4.77	5.51	5.69	11.44	11.82	12.15	4.81	4.83	5.67	7.88	7.49	7.39	10.73	10.61	10.49	-1.626902	-0.012546	0.347493	6.756438	0.192633	-0.437307	-11.889575	0.001095	-0.71958
VVTU6925_x_at	TC69082	4.14	4.51	4.64	4.2	4.43	4.21	4.39	4.31	4.56	6.66	5.37	4.53	4.46	4.22	4.45	4.25	5.03	4.18	4.5	4.39	4.39	-0.470682	0.272729	0.443149	0.604446	0.375136	0.119854	-1.229183	-1.123108	-0.331633
VVTU6930_x_at	TC69082	4.35	4.75	4.23	4.51	4.49	4.32	5.2	5.13	4.81	10.7	9.3	5.73	4.55	4.56	4.71	6.82	5.47	5.93	6.47	6.56	6.53	-5.782932	0.520049	0.660752	2.30118	0.864666	0.45638	-5.923456	-1.254782	-1.16708
VVTU38278_at	TC69142	6.42	7.42	6.6	7.68	7.54	7.22	6.88	7.42	7.37	8.31	7.9	7.72	7.15	7.94	7.85	6.5	6.47	6.78	6.91	7.19	7.02	-1.121281	0.812529	0.611388	-0.687495	-1.118078	-0.547081	-0.359438	-1.280008	-1.467962
VVTU39760_at	TC69181	4.27	4.05	4.08	4.4	3.66	4.24	3.92	4.01	3.95	4.21	4.03	4.24	3.9	4.25	4.11	4	3.87	4.24	4.21	3.92	4	-0.094214	-0.098083	0.221521	-0.065601	-0.036338	-0.163929	-0.016839	-0.160368	-0.018899
VVTU16925_x_at	TC69193	6.41	6.66	6.51	6.41	6.57	6.69	6.62	6.67	6.32	6.57	6.47	6.43	6.36	6.25	6.28	6.75	6.69	7	6.54	6.43	6.46	0.091687	0.056027	0.019789	0.165739	0.615288	0.051347	-0.019061	0.157758	0.186257
VVTU38380_at	TC69215	3.53	3.85	3.81	4.01	3.96	4.16	3.99	3.89	3.99	3.82	3.75	3.85	3.9	4.1	4.16	3.78	3.89	3.85	3.86	3.94	3.98	0.164502	0.41128	0.067827	-0.147823	-0.218502	-0.197152	0.21698	0.153718	-0.432981
VVTU31862_at	TC69221	4.37	4.31	4.23	4.2	4.15	4.18	4.35	4.47	4.09	4.54	4.17	4.23	4.25	4.25	4.22	4.31	4.3	4.21	4.09	4.16	4.31	-0.070779	-0.041487	-0.086633	-0.075447	0.066516	0.075293	-0.012668	-0.101689	0.039958
VVTU31959_x_at	TC69221	5.67	5.59	5.59	5.53	5.43	5.46	5.57	6.27	5.43	5.75	5.27	5.41	5.53	5.51	5.62	5.63	5.67	6.08	5.64	5.67	5.85	0.182478	0.054134	-0.295337	0.168205	0.243171	-0.115049	-0.004293	0.423475	0.153017
VVTU40483_at	TC69234	4.47	4.36	4.24	4.49	4.6	4.42	4.42	4.7	4.37	4.42	4.07	4.09	4.39	4.43	4.36	4.47	4.65	4.66	4.58	4.62	4.4	0.406587	0.265023	-0.008521	0.14029	0.191464	-0.086543	0.217088	0.494616	-0.063266
VVTU40840_at	TC69285	3.63	3.5	3.66	3.4	3.39	3.53	3.43	3.56	3.43	3.61	3.61	3.51	3.49	3.56	3.5	3.53	3.69	3.75	3.61	3.68	3.23	-0.100069	-0.17102	0.007867	-0.044636	0.20036	-0.131048	-0.069913	0.019265	0.126884
VVTU37359_at	TC69287	4.41	4.45	4.53	5.76	5.15	5.29	4.25	4.52	4.29	4.79	4.58	4.33	4.49	4.48	4.17	4.49	4.02	4.56	4.26	4.33	4.36	0.468684	0.704709	1.268984	-0.076214	-0.033695	0.281313	0.630685	-0.592687	-0.641726
VVTU9441_at	TC69335	4.06	4.14	4.13	4.05	4.28	4.43	4.04	4.11	4.04	4.35	4.17	3.88	4.32	4.4	4.38	4.1	4.39	4.13	4.13	4.04	4.22	0.073332	0.110453	0.253433	-0.301155	-0.079039	-0.095814	0.231434	0.069312	-0.30097
VVTU15283_at	TC69381	8.1	8.3	8.31	8.46	8.29	8.21	7.97	7.95	7.85	7.2	7.02	6.63	8.05	8.16	8.08	7.34	7.44	7.42	7.9	8.1	7.89	1.896044	-0.042308	0.253551	-0.107257	-0.905554	-0.140821	1.607177	0.526216	0.222151
VVTU37362_at	TC69473	5.01	5.22	4.95	5.02	4.83	4.3	4.83	4.75	4.61	4.89	4.63	4.72	5.08	4.75	5.11	5.08	4.65	4.96	4.77	4.69	4.74	0.159513	-0.395636	0.065052	-0.298049	0.045142	0.167122	0.279213	0.009043	0.225714
VVTU40505_at	TC69489	3.66	3.65	3.77	3.67	3.92	3.77	3.65	3.57	3.65	3.48	3.51	3.63	3.77	3.89	3.56	3.58	3.64	3.62	3.69	3.55	3.56	0.269435	0.048193	0.147395	-0.176777	-0.111186	0.065189	0.331438	0.013168	-0.101353
VVTU39470_at	TC69512	4.9	5.12	5.29	5.28	4.82	5.19	5.04	5.08	5.17	5.15	4.91	4.99	4.98	5.22	5.18	4.84	5.13	5.08	5.27	4.93	4.99	0.13971	0.043864	0.033204	-0.087961	-0.096184	-0.260028	0.166937	0.008296	-0.050794
VVTU2861_at	TC69543	9.26	9.55	9.34	11.26	11.23	11.05	11.57	11.1	11.12	11.28	11.21	11.57	12.18	12.22	12.27	11.64	11.77	11.6	12.38	12.57	12.58	-1.199514	2.59019	-0.038278	0.410083	-0.959398	-0.134404	-1.49586	2.467817	-3.134914
VVTU39664_at	TC69577	4.18	4.21	4.14	4.29	4.26	4.26	3.98	4.43	4.3	4.27	4.39	4.07	4.18	4.42	4.44	4.39	4.49	4.17	4.14	4.15	4.29	-0.004224	0.138346	0.079225	-0.207209	0.097212	-0.100915	0.10641	0.073905	-0.211547
VVTU37387_at	TC69743	4.76	4.65	4.65	5.02	4.65	4.7	4.57	5.03	4.53	4.32	4.79	4.45	4.65	4.29	4.48	4.43	4.57	4.53	4.19	4.38	4.34	0.320503	0.128462	0.065475	-0.229978	0.150155	0.092426	0.461811	-0.371787	0.047807
VVTU40059_at	TC69756	4.55	4.08	4.25	4.3	4.35	4.25	4.13	4.26	4.25	4.38	4.23	4.13	4.27	4.31	4.22	4.25	4.74	4.25	4.06	4.16	4.14	0.074752	-0.001013	0.133082	-0.219383	0.283802	-0.07625	0.19592	-0.031907	-0.020908
VVTU39665_at	TC69774	3.81	3.8	3.6	4.09	4.14	3.95	3.79	4.06	4.11	4.1	4.22	3.8	3.97	4.18	4.03	3.96	4.12	4.12	4.04	4.07	4.01	-0.151997	0.442678	0.141459	-0.042555	0.019461	-0.125659	-0.103025	0.163001	-0.489724
VVTU12721_at	TC69861	5.55	5.6	5.75	6.29	6.16	5.93	5.56	5.51	5.62	5.84	5.64	5.48	6.2	6.18	5.91	5.57	5.89	5.68	5.86	5.98	5.9	0.304629	0.387058	0.695617	-0.205542	-0.445041	0.022438	0.384012	0.262873	-0.677424
VVTU13723_x_at	TC69884	6.26	6.27	6.04	7.01	7.07	6.62	6.68	6.47	6.29	7.98	8.41	8.35	7.16	7.14	6.46	6.77	6.77	6.62	7.72	7.76	7.83	-3.833531	0.27054	0.464588	1.095688	-0.854801	0.314676	-2.60434	-0.346729	-1.394017
VVTU21179_s_at	TC69884	6.5	6.93	6.49	6.95	6.84	6.63	7.18	6.44	7.23	9.26	9.63	9.21	6.43	6.74	6.78	6.59	7.26	7.3	8.7	8.62	8.4	-2.500359	0.685106	0.879439	2.374063	-0.570458	-0.673663	-4.401098	-0.761839	-0.658874
VVTU38061_at	TC69886	5.94	6.55	6.03	7.09	7.09	6.9	6.57	6.84	6.81	7.88	7.24	7.06	6.8	7.43	7.45	5.98	6.5	6.17	6.72	6.94	6.54	-1.034655	1.065022	0.602228	-0.545142	-1.101852	-0.65733	-0.413059	-0.831673	-1.671109
VVTU16852_s_at	TC70135	4.78	4.93	5.16	6.09	5.83	5.89	7.81	7.51	7.58	6.67	6.2	6.09	5.53	5.48	4.94	5.25	4.8	4.61	7.91	7.92	7.77	-0.067758	1.370072	-1.321571	3.307091	-2.214553	0.30117	-2.450067	1.164562	-1.076757
VVTU29810_s_at	TC70135	6.38	6.13	5.9	6.75	6.47	6.48	7.83	7.79	7.28	6.83	6.55	6.61	6.36	6.32	5.97	6.43	6.01	6.43	7.78	7.33	7.53	-0.587875	2.576779	-2.012797	1.688714	-0.727807	0.215054	-1.097045	0.842704	-0.369755
VVTU37768_at	TC70188	3.44	3.91	3.7	4.09	4.09	4.06	4	3.82	4	4.17	3.91	3.81	3.82	4.1	4.13	3.79	3.83	3.73	3.95	3.91	3.86	-0.05652	0.509489	0.215564	-0.125901	-0.254975	-0.204306	0.060478	-0.077181	-0.573532
VVTU40707_at	TC70343	5.02	4.59	4.37	4.75	4.4	4.51	4.56	4.94	4.63	4.95	4.95	4.87	4.64	4.33	4.24	4.64	4.64	4.88	4.96	4.89	4.79	-0.435184	-0.015223	-0.086441	0.568177	0.144156	0.163964	-0.676298	-0.00527	0.166135
VVTU30338_at	TC70360	3.66	3.78	3.62	3.93	3.94	3.69	3.67	3.71	3.7	3.69	3.6	3.59	3.81	3.48	3.85	3.84	3.75	3.83	3.71	3.67	3.81	0.216308	0.175523	0.196261	0.003013	0.134556	0.062116	0.182937	0.160624	-0.108679
VVTU38444_at	TC70361	4.47	4.24	4.35	4.47	4.65	4.18	5	4.72	4.9	4.86	5	4.6	4.44	4.45	4.63	5.06	4.71	5.44	5.61	5.36	5.3	-0.479324	0.44061	-0.44144	1.104364	0.253907	-0.122143	-1.150359	1.073334	-0.103713
VVTU5538_at	TC70367	8.46	8.55	8.67	9.57	9.4	9.34	8.77	8.99	8.86	8.56	8.31	8.24	9.52	9.64	9.46	8.81	8.73	8.93	8.19	8.28	8.22	0.977132	0.938107	0.558533	-1.598515	-0.224379	0.051477	1.762605	-0.056081	-1.265462
VVTU26908_at	TC70427	4.11	4.09	4.13	4.48	4.48	4.41	4.16	4.18	4.22	4.62	4.46	4.33	4.32	4.78	4.56	4.15	4.02	4.05	4.39	4.39	4.06	-0.266346	0.347204	0.403778	-0.305095	-0.525134	-0.17365	0.002001	-0.273327	-0.687966
VVTU9901_s_at	TC70463	7.97	7.76	7.95	7.54	7.55	7.78	7.76	8.24	8.52	7.64	6.85	6.82	7.91	7.9	8.09	9.58	9.25	9.33	10.85	11	11.07	1.120741	0.070848	-0.745746	3.680147	0.161145	-0.031771	-1.757751	5.133437	0.864221
VVTU21416_at	TC70510	7.71	7.76	7.92	8.11	8	8.15	7.74	7.82	7.75	7.63	7.47	7.47	8.38	8.15	8.23	7.57	7.81	7.83	7.06	7.36	7.22	0.608219	0.253875	0.317978	-1.28548	-0.098024	0.01911	1.280485	-0.341368	-0.555134
VVTU1808_at	TC70535	9.17	9.27	9.15	9.76	9.66	9.42	9.47	9.56	9.63	9.73	9.36	9.25	9.99	10.13	9.98	10.32	10.29	10.51	9.83	9.99	9.93	0.036822	0.620167	0.138555	-0.194435	0.532502	0.008714	-0.003842	1.265382	-0.778165
VVTU2159_s_at	TC70641	11.07	11.18	11.27	11.62	11.68	11.64	10.92	11.02	10.99	10.43	9.96	9.98	11.73	11.63	11.54	9.59	9.93	9.9	7.53	7.33	7.25	1.846594	0.317073	0.562359	-5.252336	0.032734	0.09373	4.944151	-3.734827	-1.009968
VVTU16328_at	TC70658	5.47	5.96	5.65	7.14	7.35	6.82	6.06	6.17	6.02	6.8	5.97	5.55	6.4	7.37	6.78	5.56	6.08	5.97	6.13	5.84	5.77	0.498059	1.415316	1.267179	-1.12436	-0.802633	-0.551446	1.196576	-0.359187	-1.882593
VVTU16916_s_at	TC70718	9.47	9.8	9.72	10.27	10.19	9.95	9.74	9.84	9.86	10.24	10.15	9.9	9.68	9.82	9.58	8.91	8.47	9.02	9.32	9.37	9.15	-0.261375	0.502139	0.496241	-0.435974	-1.02531	0.051387	0.270193	-1.583696	-0.681877
VVTU2889_at	TC70738	8.36	8.27	8.36	9.31	9.27	8.91	8.66	8.73	8.43	6.89	7.18	7.19	8.85	8.64	8.05	8.54	8.5	8.46	8.4	8.56	8.54	2.460552	0.881659	0.229919	-0.022399	-0.071434	0.466512	1.966879	1.440407	-0.269692
VVTU32157_at	TC70769	3.6	3.62	3.46	3.69	3.72	3.45	3.51	3.38	3.35	3.54	3.48	3.64	3.27	3.52	3.58	3.52	3.46	3.49	3.54	3.62	3.39	-0.017769	-0.138467	0.115253	0.094321	-0.32255	0.164698	0.007093	-0.09805	0.004255
VVTU32157_x_at	TC70769	3.71	3.52	3.47	3.52	3.49	3.44	3.45	3.49	3.27	3.53	3.39	3.64	3.51	3.38	3.49	3.57	3.47	3.47	3.53	3.22	3.55	-0.291039	-0.062789	0.118356	0.064451	0.014191	-0.175671	0.023699	-0.095121	0.094162
VVTU32671_x_at	TC70769	4.49	4.21	4.2	4.28	4.29	4.16	4.4	4.13	4.1	4.65	4.23	4.53	4.39	4.53	4	4.12	4.04	4.24	4.45	4.29	4.39	0.016327	-0.022285	0.269171	-0.045462	0.083793	0.104836	-0.274493	-0.182084	-0.110294
VVTU37833_at	TC70790	4.34	4.43	4.02	4.13	4.56	4.24	4.21	4.3	4.17	4.5	4.01	4.05	4.18	4.27	4.12	4.49	4.27	4.22	4.21	4.16	4.29	0.159686	0.055426	0.128674	0.01773	0.15676	0.161995	0.12857	0.070946	-0.000333
VVTU23202_at	TC70803	6.05	6.15	5.65	6.13	6.23	6.18	6.15	6.39	6.25	6.28	6.07	6.21	5.97	6.41	6.34	6.4	6.15	6.15	6.15	6.28	6.16	-0.091963	0.400624	-0.083575	-0.331308	-0.368225	-0.394707	-0.062385	0.174806	-0.386156
VVTU34096_at	TC70803	7.29	7.97	7.45	8.17	8.34	7.97	7.9	8.25	8.04	8.86	8.21	8.11	7.74	8.22	8.14	7.45	7.52	7.96	7.75	7.75	7.77	-0.645832	0.825382	0.322128	-0.057176	0.003236	-0.110457	-0.217657	-0.7713	-0.991595
VVTU13724_x_at	TC70817	12.26	11.82	12.35	12.06	12.48	12.24	11.77	12	11.83	12.07	12.02	11.86	12.15	12.25	12.21	11.64	11.55	11.73	11.72	11.75	11.91	0.253166	-0.064467	0.470124	3.052347	-1.112652	-0.400218	0.560643	-0.529196	-0.21141
VVTU16649_x_at	TC70817	10.56	9.33	9.92	10.07	10.52	10.16	11.06	10.86	10.81	10.38	10.74	11.15	10.15	10.29	10.17	10.91	10.45	11.04	11.56	11.52	11.18	0.361311	0.037471	-0.21635	-0.473406	-0.546015	-0.042759	-1.607494	1.162172	-0.32121
VVTU28588_x_at	TC70817	7.68	7.26	7.19	7.7	8.09	7.6	7.74	7.73	7.45	7.54	7.58	7.59	7.87	7.92	7.63	7.44	7.61	7.92	7.04	6.77	5.82	-0.021131	0.084673	-0.044909	-0.103357	0.078339	0.00988	1.082305	-0.92129	-0.70109
VVTU29931_x_at	TC70817	11.07	10.26	10.28	10.78	10.56	10.65	11.05	11.58	11.17	10.91	10.51	10.23	10.48	10.53	10.57	11.09	10.76	10.86	10.72	10.39	10.53	-0.189225	0.364918	-1.132128	1.482207	0.081502	-0.008703	0.233816	0.206463	-0.082225
VVTU30241_x_at	TC70817	13.35	12.77	12.84	13.01	13.46	13.19	13.42	13.61	13.4	13.68	13.69	13.76	13.07	13.31	13.09	13.63	13.66	13.7	12.63	12.25	11.35	-0.213969	0.387596	-0.00247	0.016174	0.126667	0.010938	0.312881	-1.293047	-0.496627
VVTU31200_x_at	TC70817	5.79	5.72	5.07	7.16	6.23	5.52	6.74	5.52	5.49	4.73	5.16	6.5	5.37	5.63	5.62	5.6	5.55	6.29	7.52	8.11	8.33	-0.7663	0.498414	-0.2278	-0.01483	0.51596	0.122315	-1.37873	2.580379	-0.150297
VVTU31447_x_at	TC70817	10.66	9.48	9.89	9.76	10.09	9.69	10.55	11.3	10.37	9.88	10.01	10.69	9.63	9.85	9.37	10.6	10.03	11.27	10.93	10.63	10.41	0.073328	0.513158	0.148067	-0.265548	0.548158	0.303811	-0.969585	0.884031	0.492686
VVTU31997_at	TC70817	4.84	4.82	4.76	4.98	5.09	5.06	5.12	5.6	4.52	5.18	5.04	5.13	4.78	5.12	4.86	5.15	5.69	5.07	4.64	4.96	4.71	-0.667226	0.539363	-0.302042	-1.606419	0.55972	-0.05564	-0.011588	-0.085107	-0.299084
VVTU31997_x_at	TC70817	6.12	5.91	6.3	6.23	6.58	6.45	6.89	6.93	6.32	6.58	6.38	6.43	6.16	6.41	6.39	6.47	7.16	6.63	6.35	6.2	6.02	0.351989	0.597994	-0.550941	-0.258774	0.606073	-0.151352	0.01038	0.070713	-0.372746
VVTU32864_x_at	TC70817	7.92	6.85	7.97	7.75	8.27	8.13	9.34	8.89	8.73	8.83	8.91	7.97	7.76	8.4	8.18	8.66	8.41	8.59	6.76	6.19	5.83	0.306782	0.651688	-0.733075	-0.23167	0.70037	-0.318516	0.923871	-1.857771	-1.027958
VVTU32902_x_at	TC70817	12.24	11.61	11.77	11.77	12.41	12.17	12.42	12.54	12.31	12.59	12.75	12.29	11.97	12.25	12.07	12.5	12.43	12.57	11.08	10.31	9.78	-0.140042	0.669799	-0.35278	1.21088	0.774213	0.099445	0.891478	-1.859271	-0.586476
VVTU37364_s_at	TC70817	3.87	3.86	3.67	3.74	3.77	3.98	3.83	4.03	3.74	3.83	3.84	3.86	3.79	3.88	3.9	3.97	3.84	3.84	3.74	3.82	3.79	-0.756494	0.85053	-0.822481	-1.484188	1.103055	0.073831	0.037097	0.008436	-0.084302
VVTU37364_x_at	TC70817	4.22	3.89	4.14	4.27	4.11	4.48	4.59	4.75	4.73	4.2	4.06	3.92	4.51	4.41	4.26	4.91	4.63	4.61	4.38	4.17	4.08	0.66323	0.878271	0.223711	-1.436474	1.366048	-0.036063	0.361889	0.575893	-0.288206
VVTU37423_s_at	TC70817	3.98	3.64	3.72	3.77	3.62	3.84	3.94	3.91	3.69	3.38	3.53	3.68	3.7	3.86	3.61	3.8	3.77	3.96	3.81	3.74	3.73	-0.076609	0.890806	-0.311962	-2.213934	1.617032	0.007293	0.246814	0.311387	0.123975
VVTU39454_x_at	TC70817	10.48	9.77	9.71	10.54	10.75	10.22	10.65	10.84	10.69	10.28	10.47	10.48	10.26	10.54	10.38	10.83	10.57	10.7	9.53	9.35	8.89	-0.738883	1.316823	-1.074805	-2.406959	1.748999	-0.065995	0.870021	-0.813833	-0.742214
VVTU17147_at	TC70820	3.63	3.56	3.57	3.72	3.75	3.49	3.66	3.38	3.43	3.39	3.45	3.31	3.43	3.62	3.52	3.44	3.64	3.39	3.35	3.46	3.35	0.321181	0.030675	0.161474	-0.181674	0.030382	-0.09789	0.390756	-0.064451	-0.009707
VVTU8087_at	TC70951	6.34	6.08	6.32	6.42	6.48	6.49	6.03	6.48	6.26	6.28	6.34	6.12	6.65	6.56	6.36	6.19	5.88	6.3	6.43	6.36	6.55	0.166238	0.20116	0.25132	-0.062558	-0.540836	0.199619	0.176077	0.116302	-0.378274
VVTU30571_at	TC70970	6.28	6.73	5.98	7.2	7.31	7.03	6.97	7.22	7.2	7.2	7.25	7.16	6.56	7.01	6.99	6.12	6.24	6.46	6.31	6.59	6.33	-0.491763	1.178354	0.123438	-0.526371	-0.538754	-0.402315	0.065831	-1.092439	-1.189514
VVTU7290_at	TC70976	6.4	6.69	6.64	7.42	7.5	7.19	6.87	6.8	6.76	7.12	7.37	7.26	7.21	7.51	7.38	6.78	6.58	6.85	7.17	7.43	7.23	-0.401364	0.763869	0.72906	-0.059415	-0.848204	-0.13902	-0.245981	-0.015707	-1.20105
VVTU28629_at	TC71004	7.14	7.15	7.15	8.15	8.1	8.22	7.15	7.46	7.59	6.74	6.45	6.47	8.26	8.33	8.09	7.69	7.66	7.7	7.24	6.95	6.91	1.647596	0.992912	0.652393	-1.467934	-0.052625	0.112565	2.160087	0.771358	-1.204891
VVTU40340_at	TC71010	3.99	4.04	3.86	4.17	4.26	4.37	4.29	4.21	4.21	4.71	4.59	4.23	4.27	4.56	4.29	4.13	4.39	4.37	4.55	4.33	4.31	-0.504374	0.431703	0.141692	0.01941	-0.125875	-0.181319	-0.423921	0.048771	-0.593937
VVTU31211_at	TC71043	5.47	5.18	5.28	5.04	5.36	5.25	5.39	5.79	5.4	5.52	5.21	4.8	5.32	5.39	4.86	5.49	5.45	5.64	5.5	5.22	5.37	0.22401	0.131435	-0.352254	0.172737	0.328753	0.226476	0.038492	0.362461	0.143205
VVTU32791_at	TC71106	4.87	4.65	5.09	5.34	4.9	4.83	5.18	5.25	5.05	4.92	4.62	5.3	5.33	5.15	5.43	5.25	5.36	5.19	5.59	5.92	6.11	0.548953	0.325116	-0.199956	0.719303	-0.39452	-0.055975	-0.493567	1.245056	-0.322394
VVTU32791_x_at	TC71106	5.62	4.96	4.86	5.29	5.44	5.29	5.52	5.48	5.14	4.81	4.71	5.2	5.38	5.24	5.53	5.17	5.39	5.66	5.79	5.65	6.08	0.210813	0.342885	-0.336737	0.558592	-0.216175	-0.213661	0.013374	1.143757	-0.087793
VVTU33505_at	TC71106	6.08	5.78	5.93	5.9	6.09	6.04	6.16	6.6	6.09	6.16	5.61	5.96	6.46	6.19	6	6.41	6.1	6.34	6.31	6.06	6.05	0.073373	0.362623	-0.157262	-0.103807	0.115301	0.364881	0.159972	0.510866	-0.239716
VVTU39690_at	TC71110	5.32	5.14	5.2	4.99	4.85	5.26	4.9	5.28	5.2	5.17	5.04	5.1	5.11	5.26	5.05	5.58	5.57	5.38	5.51	5.33	5.29	0.047926	-0.178774	-0.087867	0.252743	0.359886	0.073772	-0.180637	0.547742	0.236707
VVTU40481_at	TC71120	4.24	4.03	4.2	4.1	4.18	4.21	4.13	4.32	4.11	4.19	4.27	3.95	4.42	4.11	3.83	4.23	4.17	4.21	4.18	4.06	4.14	0.052091	0.054838	-0.01171	-0.002096	0.08154	0.366482	0.045187	0.029617	-0.017503
VVTU4836_at	TC71135	6.28	6.34	6.38	6.64	6.65	6.72	7.47	7.35	7.28	5.43	5.78	6.04	7.97	7.75	7.8	8.51	8.63	8.55	8.57	8.48	8.68	1.353528	0.965666	-1.179955	0.848609	0.56796	0.102477	0.043719	4.555812	-0.566934
VVTU40770_at	TC71152	3.78	3.7	3.84	3.5	3.71	3.49	3.91	3.64	3.47	3.53	3.62	3.73	3.65	3.64	3.65	3.53	3.64	3.77	3.66	3.75	3.6	0.043365	-0.196391	-0.143754	0.013183	-0.017872	-0.091847	0.010047	0.021101	0.207602
VVTU32093_at	TC71153	6.18	6.22	5.77	5.75	5.7	5.94	5.98	5.79	5.65	5.74	5.76	5.55	5.86	5.79	5.95	5.79	6.24	5.96	6	5.65	5.79	0.251924	-0.725121	0.076668	0.260407	0.200186	-0.171837	0.281933	0.183168	0.368585
VVTU32093_x_at	TC71153	6.34	6.1	5.78	5.73	5.59	5.31	5.54	5.41	5.55	5.57	5.68	5.44	5.62	5.6	5.58	5.53	6.23	5.77	5.77	5.76	6.01	0.314709	-0.330288	-0.056479	-0.100113	0.236136	-0.167402	0.013511	0.275056	0.720441
VVTU32553_at	TC71153	4.39	3.91	4.71	4.32	3.85	4.01	4.63	4.57	3.88	4.7	3.88	3.97	4.18	4.37	4.05	4.69	4.2	4.3	4.22	4.11	4.21	0.091141	-0.076214	-0.264534	-0.04772	0.252987	0.285213	0.066916	0.126397	0.167255
VVTU31719_x_at	TC71189	5.65	5.25	5.4	5.42	5.4	5.59	6.26	5.78	5.73	5.95	5.45	5.51	5.6	5.6	5.54	5.98	5.65	6.04	5.63	5.55	5.6	-0.114399	0.404999	-0.53425	-0.01361	0.416859	0.134249	-0.137088	0.276581	-0.161373
VVTU40896_at	TC71195	5.52	5.86	5.74	5.28	5.1	5.47	5.7	5.67	5.82	5.7	6.66	6.35	5.28	5.31	5.67	5.42	5.35	5.59	6.07	6.02	5.83	-1.088444	-0.347631	-0.419831	0.693942	-0.261512	-0.281197	-1.288037	-0.384193	0.340015
VVTU31697_at	TC71205	4.53	4.36	4.42	4.37	4.56	4.49	4.37	4.49	4.04	4.04	3.95	4.44	4.54	4.67	4.7	4.59	4.49	4.39	4.44	4.46	4.43	0.422091	-0.045361	0.11935	-0.235108	-0.09709	-0.021474	0.429999	0.407894	-0.082104
VVTU31697_x_at	TC71205	4.26	4.22	4.33	4.27	4.22	4.39	4.22	4.46	3.83	4.3	4.01	4.22	4.39	4.33	4.25	4.03	4.46	4.43	4.19	4.11	4.25	0.142028	-0.008955	0.156855	-0.20091	0.060067	-0.101943	0.230589	0.051233	-0.066045
VVTU34161_at	TC71208	4	3.7	3.93	3.92	3.96	4	3.86	4.09	4.05	3.92	3.98	3.76	4.34	3.68	3.67	3.81	4.12	3.92	3.93	3.85	3.83	0.08898	0.173689	-0.049196	-0.042182	0.075204	0.310927	0.102799	0.029696	-0.091507
VVTU26707_at	TC71212	6.01	6.34	6.28	4.27	4.66	4.32	4.58	4.63	4.78	5.33	5.16	5.46	4.26	4.32	4.61	4.43	4.83	4.39	4.58	4.41	4.66	-0.290971	-2.344051	-0.104463	0.162351	0.144225	-0.246809	-0.223747	-1.550962	2.237423
VVTU9165_x_at	VIT_00s0120g00010	4.17	4.55	4.12	4.43	4.69	4.59	4.2	4.24	4.43	4.67	4.9	5.16	4.4	4.38	4.5	3.94	4.22	4.31	4.78	4.4	4.51	-0.738973	0.194157	0.426202	0.188355	-0.43582	-0.243056	-0.629033	-0.527767	-0.430091
VVTU34532_at	VIT_00s0120g00020	7.01	7.05	7	5.76	5.61	6.01	6.62	6.46	6.74	5.99	6.89	7.15	5.62	5.92	6.3	6.27	6.42	6.31	6.8	6.7	6.6	-0.464186	-1.236253	-0.981935	-0.804387	-0.698062	-0.062595	-0.959561	-0.197677	1.561282
VVTU7564_at	VIT_00s0120g00020	10.32	10.36	10.24	10.5	10.62	10.7	10.19	10.25	10.37	9.84	9.99	10.14	10.59	10.61	10.56	9.71	9.92	9.74	9.96	9.81	9.92	0.656002	0.215043	0.264155	0.904178	0.125616	-0.459617	1.069047	-0.453725	-0.418417
VVTU17070_x_at	VIT_00s0125g00020	4.81	4.28	4.38	5.01	4.84	4.37	4.97	4.73	4.29	3.97	4.13	4.21	4.53	4.3	4.79	4.96	4.4	4.59	4.66	4.61	4.65	0.142194	0.078444	0.031842	-1.106641	-0.451389	-0.119726	0.525315	0.639574	-0.051013
VVTU32917_x_at	VIT_00s0125g00020	7.28	7.2	7.22	7.38	7.74	7.82	8.74	8.24	7.68	7.81	7.67	7.53	7.76	7.82	7.88	8.06	8.07	8.13	7.97	7.65	7.77	0.780884	0.362985	-0.053063	-0.019599	-0.217142	0.251219	-0.123571	0.63745	-0.64007
VVTU33224_x_at	VIT_00s0125g00020	6.76	6.36	6.56	7.41	8.32	7.94	8.16	7.31	7.01	6.97	6.75	6.71	7.84	8.31	7.91	7.23	7.34	7.36	7.24	6.88	7.19	0.080356	0.571677	-0.093063	0.124859	0.106329	0.122348	1.246444	0.611194	-1.794288
VVTU33416_x_at	VIT_00s0125g00020	4.05	3.91	3.98	3.99	3.99	4.18	3.99	4.11	3.87	3.84	3.86	4.06	4.29	4.1	3.85	3.96	3.9	3.99	3.78	4.28	4.13	-0.088003	0.986823	-0.757147	-0.062464	0.258007	-0.292955	0.114972	0.145184	-0.135969
VVTU38582_x_at	VIT_00s0125g00020	4.16	3.73	3.88	4.1	4.27	4.55	4.45	4.33	4.22	4.26	3.9	4.23	4.25	4.24	4.27	4.02	4.62	4.59	4.54	4.12	4.05	0.779549	1.635534	0.217244	-0.06943	0.403711	-0.056034	0.073992	0.370429	-0.41583
VVTU17098_s_at	VIT_00s0125g00030	10.31	9.32	8.65	10.73	11.34	11.28	11.64	10.77	10.78	9.51	9.64	9.5	11.48	11.1	11.44	10.99	11.2	10.87	9.65	9.36	9.67	1.393782	2.350056	-0.415031	-2.238273	0.654103	0.16639	2.349153	0.862628	-2.164684
VVTU25409_at	VIT_00s0125g00060	5.82	5.56	6.26	5.25	5.77	5.88	5.58	5.84	5.63	6.41	6.07	5.62	6.03	6.28	6.38	5.87	6.04	6.26	5.88	5.79	5.88	-0.410892	-0.281397	0.085966	-0.482316	0.003196	-0.312768	-0.111775	0.056544	-0.172744
VVTU29760_at	VIT_00s0125g00070	7.14	6.3	6.45	6.86	6.55	6.61	6.79	6.78	6.81	6.81	6.52	6.66	6.59	6.73	6.67	6.56	6.58	6.52	6.57	6.46	6.54	0.040132	0.190006	-0.137166	-0.17543	-0.077975	-0.042899	0.154069	-0.197212	-0.133983
VVTU25338_at	VIT_00s0125g00170	7.32	7.28	7.44	7.57	7.79	7.69	7.01	6.92	6.98	7.37	7.28	7.25	7.67	8	7.88	6.98	6.92	7.15	6.89	6.7	6.68	0.203564	0.027272	0.853663	-1.313145	-0.500243	-0.163918	1.023779	-0.778335	-0.69882
VVTU10575_at	VIT_00s0125g00180	7.69	7.6	7.92	7.95	7.91	7.77	7.89	7.9	8.05	9.42	9.47	9.47	7.82	8.1	7.99	7.75	8.04	7.88	6.91	7.2	6.82	-2.379196	0.226387	0.333492	-1.272207	0.48172	-0.165861	-0.967251	-2.546737	-0.893157
VVTU10985_at	VIT_00s0125g00200	10.05	10.14	10.01	10.46	10.37	10.49	9.79	10.05	9.97	6.84	7.2	6.93	10.7	10.45	10.65	11.15	11.14	11.24	10.56	10.49	10.76	4.764973	0.297428	-0.202408	-0.065986	0.810656	0.118546	3.468578	4.648626	0.552966
VVTU20899_at	VIT_00s0125g00210	5.74	5.69	5.65	5.49	5.46	5.32	5.41	5.43	5.47	5.48	5.32	5.29	5.43	5.64	5.59	5.88	5.66	5.9	5.61	5.5	5.45	0.251688	-0.318395	0.006509	-0.076873	0.37609	-0.024251	0.197748	0.338585	0.311323
VVTU36691_at	VIT_00s0125g00270	8.33	8.54	8.51	8.48	8.36	8.31	8.02	8.14	8.2	8.4	8.33	8.28	8.12	8.35	8.2	8.17	8.39	8.32	8.43	8.51	8.51	-0.655304	-1.37696	-0.812653	0.303338	-0.068125	-0.157332	-0.113829	0.053238	0.185443
VVTU7300_at	VIT_00s0125g00270	6.81	6.81	6.85	5.24	5.45	6	6	6.33	6.49	5.95	6.85	6.92	5.77	4.72	5.45	6.1	6.54	6.58	7.15	7.08	7.04	0.052141	-0.239379	0.380757	2.140755	0.498324	0.014116	-1.855365	0.448015	2.023135
VVTU10570_at	VIT_00s0125g00310	5.86	5.99	5.79	6.23	5.76	6.01	5.52	5.52	5.76	5.87	5.68	5.59	6.24	6.21	6.31	5.65	5.81	5.63	5.66	5.35	5.66	0.270044	-0.042749	0.508284	-0.835283	-0.343702	-0.048073	0.729194	-0.23015	-0.411087
VVTU38915_at	VIT_00s0131g00120	4.29	4.31	4.08	4.07	4.16	4.16	4	4.55	3.97	4.19	4.04	4.35	4.25	4.19	4.2	4.16	4.55	4.26	4.21	4.07	4.16	-0.018592	-0.085636	-0.030498	-0.115829	0.201603	-0.065758	0.032873	0.063575	0.062302
VVTU11782_s_at	VIT_00s0144g00210	9.85	10.19	10.06	10.02	10.15	9.86	9.6	9.63	9.66	10.5	10.1	9.99	10.26	10.42	10.31	9.88	10.08	10.08	10.06	10.2	10.12	-0.341559	-0.228491	0.627395	-0.241669	-0.324045	-0.152711	-0.138604	-0.034385	-0.322938
VVTU35214_at	VIT_00s0144g00220	6.86	6.63	6.57	8.1	8.15	7.81	7.74	7.36	7.5	6.22	6.89	6.98	8.89	8.4	8.35	6.97	6.84	7.04	7.74	7.79	7.52	1.07812	1.561402	0.261012	-0.922529	-1.734632	0.221759	1.323318	1.071798	-2.027188
VVTU24291_s_at	VIT_00s0153g00050	8.51	8.3	8.48	8.49	8.53	8.67	8.34	8.82	8.67	9.51	9.57	10.15	8.82	8.51	8.79	9.73	9.28	9.17	9.62	9.74	9.47	-1.781073	0.05233	0.19184	1.087774	0.408896	0.261992	-2.168284	0.460419	-0.398083
VVTU40876_s_at	VIT_00s0153g00050	8.65	8.49	8.43	8.46	8.57	8.69	8.37	8.91	8.59	9.5	9.59	10.2	8.84	8.49	8.75	9.78	9.27	9.12	9.5	9.64	9.64	-1.809798	0.17254	0.208305	1.081242	0.415982	0.367165	-2.134152	0.375361	-0.274006
VVTU28802_at	VIT_00s0160g00110	4.82	5.12	5.06	4.62	4.66	4.73	4.99	5.34	4.86	5.74	5.5	5.63	4.83	4.91	4.93	5.64	5.57	5.34	5.54	6	5.19	-1.104862	-0.188084	-0.239029	0.802062	0.437647	-0.024785	-1.440607	0.353394	0.182001
VVTU12586_at	VIT_00s0160g00210	4.23	4.36	4.26	4.62	4.64	4.8	4.34	4.16	4.39	4.24	4.42	4.38	4.34	4.66	4.77	4.12	4.48	4.32	4.82	4.39	4.67	0.180813	0.320696	0.416405	-0.50341	-0.589026	-0.107956	0.123419	0.239101	-0.431224
VVTU35620_x_at	VIT_00s0160g00210	5.32	5.4	5.41	5.56	6.03	5.7	5.39	5.48	5.9	5.81	5.33	5.52	5.8	5.73	6.03	5.61	5.38	5.39	5.55	5.38	5.53	0.085779	0.468872	0.240758	0.057971	-0.386002	-0.404201	0.336996	-0.055885	-0.646412
VVTU9500_at	VIT_00s0160g00210	6.18	6.42	6.22	6.87	7.02	7.17	6.98	7.06	7.14	6.87	6.78	6.83	6.62	6.79	6.84	6.23	6.07	6.11	6.49	6.28	6.16	-0.086531	1.083707	-0.079828	-0.422947	-0.314277	-0.005449	0.344948	-0.814883	-0.990499
VVTU36321_at	VIT_00s0160g00220	4.57	4.82	4.98	5.91	5.98	5.83	4.97	5.05	4.99	4.92	4.85	4.76	5.83	6.16	5.72	4.66	4.92	4.68	4.57	4.85	5.03	0.736803	1.019629	0.976549	-1.285181	-0.990412	-0.046361	1.43141	-0.216263	-1.580057
VVTU16606_at	VIT_00s0163g00150	4.15	3.88	4.13	4.55	4.52	4.66	4.83	4.86	4.71	4.6	4.39	4.2	4.64	4.37	4.58	4.78	4.3	5	4.52	4.32	4.32	0.072951	0.932374	-0.286353	-0.202046	0.329391	0.15913	0.155385	0.318157	-0.672032
VVTU23734_at	VIT_00s0169g00070	5.07	5.75	5.04	6.27	6.15	6.04	5.43	5.64	5.75	5.89	6.12	5.65	5.62	6.06	6.22	4.81	5.18	5.49	5.52	5.71	5.54	-0.213156	0.881145	0.715211	-0.420618	-0.871208	-0.648693	0.194635	-0.593708	-1.201672
VVTU26627_at	VIT_00s0169g00100	5.1	5.44	5.05	5.81	6.07	5.94	5.67	5.68	5.68	5.93	6.28	6.1	5.43	6.19	6.26	5.08	5.17	5.29	5.83	5.56	5.59	-0.717709	0.858724	0.378685	-0.318574	-0.882207	-0.630165	-0.308369	-0.637149	-1.222156
VVTU10121_at	VIT_00s0174g00130	7.51	7.36	7.53	7.74	7.64	7.89	7.61	7.55	7.68	7.48	7.32	7.31	7.62	7.42	7.51	7.5	7.47	7.37	7.14	7.24	7.37	0.391406	0.345569	0.111734	-0.338258	0.054416	0.145466	0.566302	-0.194477	-0.235892
VVTU14686_at	VIT_00s0174g00190	7.39	7.51	7.5	7.34	7.58	7.34	8.35	7.84	7.8	7.59	7.33	6.96	7.33	7.63	7.32	7.95	8.15	7.85	6.86	6.49	6.43	0.808263	0.155771	0.725855	-1.466634	0.55025	0.099	0.981488	-0.351704	0.013713
VVTU3147_at	VIT_00s0174g00190	9.04	9.04	9.05	9.41	9.52	9.5	8.93	8.61	8.7	8.51	8.75	8.64	9.28	9.41	9.3	9.29	9.24	9.17	8.14	8.24	8.14	0.39813	0.384855	-0.736581	-1.133783	1.2777	0.052618	1.577532	-0.370822	-0.434255
VVTU25452_at	VIT_00s0174g00200	8.32	8.43	8.43	8.43	8.46	8.3	7.75	8.17	8.32	8.34	8.22	7.99	8.3	8.24	8.15	8.04	8.07	8.21	7.62	7.7	7.66	0.10046	-0.767557	-0.389047	-0.729687	0.165389	0.071471	0.725615	-0.730922	-0.002849
VVTU5954_at	VIT_00s0174g00200	10.51	10.5	10.45	9.55	9.82	9.97	10.17	10.05	10.09	10.07	9.96	10.08	9.61	9.57	9.67	9.75	9.95	9.81	9.61	9.59	9.67	0.249589	-0.151973	0.435541	-0.026532	0.309854	-0.062894	0.153156	-0.734531	1.008022
VVTU34019_at	VIT_00s0174g00210	3.98	4.19	4.21	4.2	4.66	4.6	4.61	4.24	4.38	4.39	4.35	4.15	4.34	4.59	4.11	4.46	4.71	4.23	4.5	4.19	4.48	0.081323	0.472309	0.053343	0.027041	0.112881	0.110498	0.04514	0.248877	-0.386587
VVTU24297_at	VIT_00s0179g00090	9.02	9.15	9.16	7.62	8.06	8.15	8.42	8.41	8.37	8.28	8.61	8.55	7.15	7.09	7.13	6.91	7.05	7.02	7.67	7.71	7.54	-0.049129	-1.352429	-0.531706	0.661329	-0.495182	-0.113334	-0.177778	-2.177711	1.902945
VVTU5086_at	VIT_00s0179g00100	9.63	9.89	9.67	10.29	10.29	10.12	9.97	9.75	9.73	10.16	10.01	10.2	10.27	10.45	10.41	9.71	9.78	9.68	10.79	10.76	10.72	-0.210289	0.469954	0.549463	0.541788	-1.146649	-0.197216	-0.513165	0.58068	-0.827714
VVTU21523_at	VIT_00s0179g00110	7.14	7.35	7.25	7.47	7.64	7.65	7.49	7.13	7.26	7.86	7.51	7.31	7.49	7.8	7.61	6.86	7.06	6.94	6.79	6.77	6.8	-0.194891	0.323234	0.422947	-1.022943	-0.449384	-0.156087	0.55637	-1.044065	-0.736899
VVTU15203_at	VIT_00s0179g00150	8.4	8.63	8.48	6.49	5.91	6	5.69	5.13	5.22	7.5	7.11	6.18	5.71	6.2	5.49	8.38	8.24	8.33	7.24	7.18	6.89	-0.07703	-3.7479	1.310622	0.754923	1.083052	0.275507	-0.937374	0.540797	3.592429
VVTU16515_s_at	VIT_00s0179g00150	6.4	6.36	6.17	5.72	5.78	6.03	5	4.84	5.52	6.73	6.6	5.71	5.5	6.29	6.06	7.11	7.27	7.37	6	6.05	5.97	-0.651505	-1.111728	1.121614	-0.09298	1.787707	-0.334265	-0.53134	0.412041	0.606502
VVTU29252_at	VIT_00s0179g00150	5.67	5.42	5.62	4.62	4.79	4.83	4.77	4.94	4.94	5.06	6.04	5.08	4.78	4.81	4.6	5.99	5.75	5.75	5.18	5.58	5.5	-0.493328	-1.092096	-0.064977	1.3827	2.691607	0.226273	-0.913265	0.364506	1.180006
VVTU10690_at	VIT_00s0179g00170	5.92	5.74	6.03	6.04	5.81	6.19	6.46	5.83	6	5.03	5.08	5.31	6.8	7.07	7.38	5.82	5.9	6.16	5.47	4.96	5.32	0.460404	-0.26331	-0.227308	-2.231409	-0.418242	-0.364037	2.185129	0.347721	-0.782217
VVTU34540_at	VIT_00s0179g00170	5.16	5.21	5.39	4.95	4.78	5.26	5.26	4.91	5.16	4.73	4.82	4.85	4.9	5.04	5.58	4.8	5.41	5.33	4.58	4.98	4.58	1.247268	0.257669	-0.371683	-0.619521	0.336976	-0.618333	0.708739	-0.035895	0.298542
VVTU25968_at	VIT_00s0179g00190	5.49	5.55	5.68	4.64	5.25	5.29	5.44	5.22	5.42	5.2	5.83	5.77	4.93	4.8	4.96	5.29	5.33	5.34	5.25	5.01	5.24	-0.460294	-0.572549	-0.362753	0.287856	0.44222	0.017992	-0.508172	-0.544123	0.768311
VVTU22169_at	VIT_00s0179g00200	5.47	5.12	5.35	5.6	5.54	5.44	5.55	5.57	5.77	8.29	9.13	8.76	5.28	5.2	5.59	5.76	6.02	5.59	5.46	5.36	5.71	-4.8262	0.260769	0.631961	0.136113	0.540351	-0.110915	-3.691062	-3.233148	-1.088752
VVTU20546_at	VIT_00s0179g00260	5.4	5.27	5.74	5	5.1	5.03	4.86	5.1	4.99	5.11	4.98	5	5.03	5.1	5.09	4.83	5.2	5.3	4.91	5.09	5.03	0.177836	-1.764156	0.190102	-0.106314	0.097602	-0.21653	0.267463	-0.149988	0.53525
VVTU28055_at	VIT_00s0179g00260	6.82	7.39	6.67	5.78	5.62	5.64	5.78	5.65	5.48	6.37	5.72	6.01	5.94	5.95	5.47	6.09	5.83	6.3	5.94	5.82	6.01	0.242869	-0.591885	0.107027	0.136638	0.281777	0.295208	0.072881	-0.408115	1.575381
VVTU4425_s_at	VIT_00s0179g00290	10.75	10.87	10.86	11.23	11.15	11.11	10.52	10.71	10.7	10.54	10.39	10.22	10.82	11.05	10.98	10.51	10.51	10.59	9.93	9.93	9.83	0.850095	0.199124	0.548459	-1.313082	0.053698	-0.085761	1.56884	-0.733326	-0.362705
VVTU14347_s_at	VIT_00s0179g00300	12.04	12.11	12.1	11.83	11.88	11.82	11.92	11.87	11.8	11.42	11.6	11.68	11.62	11.61	11.64	11.67	11.64	11.71	11.91	11.98	11.87	0.539056	-0.295776	-0.106521	0.367459	-0.107013	-0.031101	0.226451	0.141445	0.549477
VVTU4300_at	VIT_00s0179g00320	9.36	9.4	9.44	10.26	10.09	10	9.29	9.15	9.23	8.48	9.06	9.31	10.64	10.8	10.87	9.27	9.59	9.37	8.9	8.99	8.92	1.071236	0.431455	0.833606	-2.208478	-0.784267	-0.235399	2.138629	0.033669	-1.356404
VVTU12493_at	VIT_00s0179g00340	11.15	10.94	11.16	10.65	10.79	10.97	10.76	10.91	11.03	7.3	7.19	6.77	10.83	10.36	10.67	9.78	9.97	9.78	6.35	6.34	6.26	5.700801	-0.181154	-1.024484	-5.461657	1.261766	0.28249	7.894992	-1.34639	0.970797
VVTU35096_s_at	VIT_00s0179g00340	11.7	11.66	11.66	11.94	12	12.06	11.49	11.71	11.69	8.65	8.54	7.66	11.8	11.63	11.66	10.64	10.73	10.78	7.27	7.42	7.32	5.255439	0.376308	-0.359226	-5.405596	1.526632	0.338463	7.622012	-1.485651	0.118579
VVTU21235_at	VIT_00s0179g00350	8.59	8.67	8.62	7.28	7.69	7.78	7.86	7.97	8.01	6.54	7.48	7.85	8	8.11	8.32	8.52	8.8	8.74	7.32	7.43	7.39	0.348993	-1.295909	-1.42276	-1.053059	1.237516	-0.17663	1.302455	0.476099	1.328447
VVTU26015_at	VIT_00s0179g00350	7.69	7.59	7.57	5.99	6.1	6.5	7.24	7.32	7.33	6.32	6.63	7.06	6.66	6.75	7.1	7.85	8	7.85	6.79	6.58	6.55	1.043502	-1.276147	-0.701183	-0.379886	1.640704	-0.15659	0.303051	0.544681	1.690817
VVTU17291_at	VIT_00s0179g00360	6.9	6.72	6.66	6.51	6.46	6.16	6.97	7.02	7.25	7.11	7.25	7.45	6.14	6	6.12	7.38	7	7.17	9.09	9.04	9	-0.921536	-0.064836	-0.694373	3.527568	-1.038579	-0.161926	-3.069849	2.09771	0.876902
VVTU7923_at	VIT_00s0179g00360	7.01	7.15	6.89	7.27	7.49	7.27	7.85	7.3	7.84	7.64	7.96	8.08	7.06	7.3	7.1	7.68	7.58	7.66	9.92	9.88	10.11	-0.913726	0.652418	-0.31927	3.653408	-0.261792	0.040091	-2.998636	2.422612	-0.136803
VVTU5792_at	VIT_00s0181g00010	6.26	5.93	6.03	6.16	6.36	6.09	6	5.96	5.7	6.03	5.82	5.79	6.06	5.89	5.92	5.86	6.04	6.06	5.85	5.86	5.96	0.340273	0.027755	0.364481	-0.105796	0.078588	0.020271	0.381329	-0.066348	-0.008917
VVTU2377_at	VIT_00s0181g00080	11.05	10.96	11.13	8.63	8.7	8.66	9.08	8.32	8.47	11.33	9.62	9.72	9.12	8.93	9.29	8.65	8.47	8.28	8.73	8.81	8.89	-0.960158	-3.263236	0.558846	-0.318306	-0.719229	0.030522	-0.397669	-2.668123	2.332754
VVTU9270_at	VIT_00s0181g00090	8.24	8.39	8.43	8.64	8.66	8.81	8.45	8.42	8.66	7.97	7.61	7.28	8.56	8.42	8.5	8.05	8.2	8.13	7.15	7.06	7.12	1.394182	0.442195	0.06138	-1.734347	0.327176	0.072653	2.243161	-0.706779	-0.317037
VVTU2_at	VIT_00s0181g00130	8.1	8.13	8.44	8.04	8.24	8.23	8.3	8	8.17	8.4	8.72	8.59	7.86	8.17	7.93	7.85	7.96	7.92	8.29	8.17	8.35	-1.414396	-0.887632	-1.015854	0.35445	-0.292839	-0.123494	-0.606783	-0.550306	0.040187
VVTU22259_at	VIT_00s0181g00130	7.71	7.84	7.74	6.26	6.91	6.97	7.88	7.56	7.67	7.96	8.35	8.38	6.9	6.7	7.06	7.47	7.83	7.58	8.03	8.06	7.97	-0.577415	-0.083315	0.085076	1.348735	0.377151	-0.189981	-1.996729	-0.146337	1.199372
VVTU25128_at	VIT_00s0181g00150	7.95	7.8	7.84	6.26	6.51	6.74	7.66	7.58	7.85	6.99	7.64	7.65	6.64	6.47	6.73	7.26	7.53	7.46	7.24	7.13	7.04	-0.322774	-1.165926	-1.442262	0.570328	0.835097	-0.111964	-0.653189	-0.338494	1.776069
VVTU8647_s_at	VIT_00s0181g00180	8.62	8.41	8.62	9.73	9.62	10.2	12.5	12.4	12.56	9.83	9.9	9.73	10.5	10.53	10.85	12.46	12.31	12.34	12.5	12.38	12.47	0.083297	3.601196	-3.436528	2.134374	1.353063	-0.083074	-1.795102	5.040917	-1.710886
VVTU11122_at	VIT_00s0181g00210	7.35	6.83	7.18	7.06	7.04	6.96	6.95	7.12	7.12	6.75	6.36	6.57	7.17	6.98	7.06	7.14	7.16	7.15	7.02	6.62	6.63	0.774358	-0.05063	-0.131061	-0.406979	0.30899	0.086115	0.829899	0.303185	0.194533
VVTU35157_at	VIT_00s0181g00230	9.59	9.5	9.78	9.61	9.57	9.6	9.38	9.51	9.47	8.95	8.76	8.72	10.2	9.55	9.78	8.75	8.74	8.72	8.17	8.17	8.31	1.16162	-0.069336	0.037443	-1.958068	-0.564988	0.321258	2.181966	-1.091535	-0.24493
VVTU3910_at	VIT_00s0181g00240	10.12	10.18	10.1	10.3	10.32	10.32	9.89	9.81	9.98	9.48	9.49	9.5	10.29	10.16	10.18	9.66	9.87	9.69	9.03	9.1	9	1.013039	0.018243	0.352083	-1.443968	0.042213	0.049836	1.755661	-0.705123	-0.175233
VVTU5512_at	VIT_00s0184g00020	8.59	8.59	8.62	8.8	8.46	8.59	8.35	8.64	8.64	8.03	8.49	8.52	8.62	8.64	8.71	8.72	8.63	8.73	8.32	8.41	8.34	0.360035	-0.010968	0.019633	-0.393647	0.227051	-0.003406	0.504249	0.11068	-0.000469
VVTU35268_at	VIT_00s0184g00030	9.12	9.16	9.07	9.26	9.25	9.45	9.12	9.03	9.21	8.87	8.97	8.94	9.25	9.14	9.22	8.84	9	8.93	8.84	8.89	8.73	0.423426	0.169315	0.157019	-0.469556	-0.155317	-0.04899	0.664318	-0.260247	-0.192537
VVTU8197_at	VIT_00s0184g00050	8.95	9.05	8.99	9.34	9.23	9.32	8.66	8.51	8.68	7.66	7.76	7.74	9.31	9.29	9.34	8.51	8.57	8.61	7.88	8.06	7.98	1.984799	0.029196	0.5055	-1.633096	-0.24143	-0.017442	2.588958	0.031564	-0.225145
VVTU7903_at	VIT_00s0184g00110	7.29	7.35	7.53	7.26	7.36	7.62	6.99	7.26	7.2	6.58	7.7	6.39	8.28	7.95	8.1	9.59	9.31	9.33	8.01	8.18	7.89	0.683405	-0.142046	0.192316	-0.241202	1.855667	0.371525	0.358222	2.694284	-0.012834
VVTU13451_s_at	VIT_00s0186g00020	11.02	10.99	11.08	11.23	11.35	11.31	11.56	11.52	11.66	11.33	11.37	11.44	11.54	11.47	11.5	11.42	11.17	11.28	11.11	11.3	11.13	-0.18511	0.573565	-0.339673	-0.387785	-0.115901	0.123408	0.059559	-0.054756	-0.592004
VVTU22796_s_at	VIT_00s0186g00090	8.64	8.67	8.8	9.53	9.5	9.3	8.62	8.72	8.62	8.38	8.71	8.65	9.05	9.1	9.15	8.24	8.45	8.45	8.17	8.14	8.25	0.655348	0.546529	0.833977	-1.098862	-0.447859	-0.145641	1.318402	-0.756201	-0.815374
[truncated: 21,171 more rows]
