# Supplementary material for: Transcriptional Analysis of Tendril and Inflorescence Development in Grapevine (Vitis vinifera L.)
Source: PLoS One. 2014 Mar 17;9(3):e92339. doi: 10.1371/journal.pone.0092339 (PMC3956920; doi:10.1371/journal.pone.0092339)
Supplement: Table S2 — Gene-list from enrichment analyses of PC1 selected transcripts along inflorescence and tendril development. File containing identifiers of common and differential transcripts either down-regulated or up-regulated in inflorescence or tendril datasets after selection by PC1 component score and subsequent functional enrichment analyses. Only those genes contained in categories with P-values <0.05 were shown. (TXT) [file pone.0092339.s003.txt]

UNIQUE_ID	GROUP
VIT_13s0074g00140	ONLY_TENDRIL_DOWN-REGULATED
VVTU858_at	ONLY_TENDRIL_DOWN-REGULATED
VIT_19s0015g01900	ONLY_TENDRIL_DOWN-REGULATED
VIT_14s0083g00820	ONLY_TENDRIL_DOWN-REGULATED
TC68328	ONLY_TENDRIL_DOWN-REGULATED
VIT_00s0227g00130	ONLY_TENDRIL_DOWN-REGULATED
VIT_17s0000g04310	ONLY_TENDRIL_DOWN-REGULATED
VIT_08s0007g01370	ONLY_TENDRIL_DOWN-REGULATED
VIT_10s0003g04500	ONLY_TENDRIL_DOWN-REGULATED
VIT_08s0058g00270	ONLY_TENDRIL_DOWN-REGULATED
VIT_01s0011g01890	ONLY_TENDRIL_DOWN-REGULATED
VIT_08s0007g02040	ONLY_TENDRIL_DOWN-REGULATED
VIT_08s0007g08990	ONLY_TENDRIL_DOWN-REGULATED
VIT_14s0060g00330	ONLY_TENDRIL_DOWN-REGULATED
VIT_10s0071g00890	ONLY_TENDRIL_DOWN-REGULATED
VIT_18s0001g02380	ONLY_TENDRIL_DOWN-REGULATED
VVTU11784_at	ONLY_TENDRIL_DOWN-REGULATED
VVTU12015_at	ONLY_TENDRIL_DOWN-REGULATED
VVTU22506_s_at	ONLY_TENDRIL_DOWN-REGULATED
VIT_10s0003g01460	ONLY_TENDRIL_DOWN-REGULATED
VIT_04s0079g00260	ONLY_TENDRIL_DOWN-REGULATED
VIT_05s0077g00870	ONLY_TENDRIL_DOWN-REGULATED
VIT_18s0001g12880	ONLY_TENDRIL_DOWN-REGULATED
VVTU40150_at	ONLY_TENDRIL_DOWN-REGULATED
VVTU21621_at	ONLY_TENDRIL_DOWN-REGULATED
VIT_18s0001g02520	ONLY_TENDRIL_DOWN-REGULATED
VIT_06s0004g04240	ONLY_TENDRIL_DOWN-REGULATED
VIT_10s0003g00130	ONLY_TENDRIL_DOWN-REGULATED
VIT_03s0038g00660	ONLY_TENDRIL_DOWN-REGULATED
VIT_08s0007g02770	ONLY_TENDRIL_DOWN-REGULATED
VIT_08s0007g07690	ONLY_TENDRIL_DOWN-REGULATED
VIT_13s0064g00850	ONLY_TENDRIL_DOWN-REGULATED
VIT_01s0011g05360	ONLY_TENDRIL_DOWN-REGULATED
VIT_19s0014g01780	ONLY_TENDRIL_DOWN-REGULATED
VIT_03s0038g03550	ONLY_TENDRIL_DOWN-REGULATED
VIT_03s0063g00780	ONLY_TENDRIL_DOWN-REGULATED
VIT_08s0040g00510	ONLY_TENDRIL_DOWN-REGULATED
VIT_13s0019g02020	ONLY_TENDRIL_DOWN-REGULATED
GSVIVT00035578001	ONLY_TENDRIL_DOWN-REGULATED
VIT_13s0019g02350	ONLY_TENDRIL_DOWN-REGULATED
VVTU2498_s_at	ONLY_TENDRIL_DOWN-REGULATED
VIT_12s0028g01150	ONLY_TENDRIL_DOWN-REGULATED
VIT_00s0865g00030	ONLY_TENDRIL_DOWN-REGULATED
VIT_13s0101g00210	ONLY_TENDRIL_DOWN-REGULATED
VIT_03s0038g02140	ONLY_TENDRIL_DOWN-REGULATED
VIT_07s0141g00530	ONLY_TENDRIL_DOWN-REGULATED
VIT_11s0037g00420	ONLY_TENDRIL_DOWN-REGULATED
VIT_15s0048g00580	ONLY_TENDRIL_DOWN-REGULATED
VIT_05s0020g01900	ONLY_TENDRIL_DOWN-REGULATED
VIT_13s0073g00600	ONLY_TENDRIL_DOWN-REGULATED
VIT_03s0088g00260	ONLY_TENDRIL_DOWN-REGULATED
VIT_04s0008g00870	ONLY_TENDRIL_DOWN-REGULATED
VIT_08s0007g02920	ONLY_TENDRIL_DOWN-REGULATED
VIT_18s0001g11950	ONLY_TENDRIL_DOWN-REGULATED
VIT_00s0361g00040	ONLY_TENDRIL_DOWN-REGULATED
VIT_14s0068g00510	ONLY_TENDRIL_DOWN-REGULATED
VIT_01s0146g00400	ONLY_TENDRIL_DOWN-REGULATED
VIT_14s0030g01420	ONLY_TENDRIL_DOWN-REGULATED
VIT_07s0005g00590	ONLY_TENDRIL_DOWN-REGULATED
VIT_05s0029g00640	ONLY_TENDRIL_DOWN-REGULATED
VIT_10s0116g00530	ONLY_TENDRIL_DOWN-REGULATED
VIT_17s0000g03850	ONLY_TENDRIL_DOWN-REGULATED
VIT_04s0008g03560	ONLY_TENDRIL_DOWN-REGULATED
VIT_15s0046g02170	ONLY_TENDRIL_DOWN-REGULATED
VVTU22277_s_at	ONLY_TENDRIL_DOWN-REGULATED
VIT_01s0026g00820	ONLY_TENDRIL_DOWN-REGULATED
VIT_13s0067g02310	ONLY_TENDRIL_DOWN-REGULATED
VIT_05s0020g02970	ONLY_TENDRIL_DOWN-REGULATED
VVTU16320_at	ONLY_TENDRIL_DOWN-REGULATED
VIT_10s0003g03270	ONLY_TENDRIL_DOWN-REGULATED
VIT_03s0180g00320	ONLY_TENDRIL_DOWN-REGULATED
VIT_04s0023g01760	ONLY_TENDRIL_DOWN-REGULATED
VVTU2990_at	ONLY_TENDRIL_DOWN-REGULATED
VIT_07s0191g00220	ONLY_TENDRIL_DOWN-REGULATED
VVTU1947_at	ONLY_TENDRIL_DOWN-REGULATED
VIT_09s0002g07090	ONLY_TENDRIL_DOWN-REGULATED
VIT_06s0004g03400	ONLY_TENDRIL_DOWN-REGULATED
VIT_19s0014g04930	ONLY_TENDRIL_DOWN-REGULATED
VIT_06s0004g05340	ONLY_TENDRIL_DOWN-REGULATED
VIT_08s0007g02620	ONLY_TENDRIL_DOWN-REGULATED
VIT_02s0025g03610	ONLY_TENDRIL_DOWN-REGULATED
VVTU14581_s_at	ONLY_TENDRIL_DOWN-REGULATED
VIT_17s0000g07950	ONLY_TENDRIL_DOWN-REGULATED
VIT_11s0037g00040	ONLY_TENDRIL_DOWN-REGULATED
VIT_16s0050g01580	ONLY_TENDRIL_DOWN-REGULATED
VIT_07s0005g02950	ONLY_TENDRIL_DOWN-REGULATED
VIT_17s0000g02650	ONLY_TENDRIL_DOWN-REGULATED
VIT_12s0057g01030	ONLY_TENDRIL_DOWN-REGULATED
VIT_19s0090g00400	ONLY_TENDRIL_DOWN-REGULATED
VIT_03s0091g00040	ONLY_TENDRIL_DOWN-REGULATED
VIT_05s0077g00560	ONLY_TENDRIL_DOWN-REGULATED
VIT_08s0007g00410	ONLY_TENDRIL_DOWN-REGULATED
VIT_17s0000g02660	ONLY_TENDRIL_DOWN-REGULATED
VIT_14s0006g01620	ONLY_TENDRIL_DOWN-REGULATED
VIT_05s0049g00730	ONLY_TENDRIL_DOWN-REGULATED
VIT_16s0022g00440	ONLY_TENDRIL_DOWN-REGULATED
VIT_18s0001g06360	ONLY_TENDRIL_DOWN-REGULATED
VIT_03s0038g00430	ONLY_TENDRIL_DOWN-REGULATED
VIT_18s0001g12360	ONLY_TENDRIL_DOWN-REGULATED
VIT_15s0021g02300	ONLY_TENDRIL_DOWN-REGULATED
VIT_01s0010g03860	ONLY_TENDRIL_DOWN-REGULATED
VIT_04s0023g01110	ONLY_TENDRIL_DOWN-REGULATED
VIT_14s0219g00270	ONLY_TENDRIL_DOWN-REGULATED
VIT_10s0003g01050	ONLY_TENDRIL_DOWN-REGULATED
VIT_04s0023g01800	ONLY_TENDRIL_DOWN-REGULATED
VIT_17s0000g00330	ONLY_TENDRIL_DOWN-REGULATED
VVTU12436_at	ONLY_TENDRIL_DOWN-REGULATED
VIT_14s0030g00650	ONLY_TENDRIL_DOWN-REGULATED
TC70641	ONLY_TENDRIL_DOWN-REGULATED
VIT_09s0002g05930	ONLY_TENDRIL_DOWN-REGULATED
VIT_14s0030g00660	ONLY_TENDRIL_DOWN-REGULATED
GSVIVT00024736001	ONLY_TENDRIL_DOWN-REGULATED
VIT_18s0001g11760	ONLY_TENDRIL_DOWN-REGULATED
VIT_16s0050g01680	ONLY_TENDRIL_DOWN-REGULATED
VIT_12s0028g02990	ONLY_INFLORESCENCE_DOWN-REGULATED
VIT_00s0527g00030	ONLY_INFLORESCENCE_DOWN-REGULATED
VIT_11s0016g00290	ONLY_INFLORESCENCE_DOWN-REGULATED
VIT_17s0000g00150	ONLY_INFLORESCENCE_DOWN-REGULATED
VIT_18s0122g01460	ONLY_INFLORESCENCE_DOWN-REGULATED
VIT_03s0110g00370	ONLY_INFLORESCENCE_DOWN-REGULATED
VIT_19s0014g03220	ONLY_INFLORESCENCE_DOWN-REGULATED
VIT_18s0001g13130	ONLY_INFLORESCENCE_DOWN-REGULATED
VIT_19s0090g01160	ONLY_INFLORESCENCE_DOWN-REGULATED
VIT_06s0061g00070	ONLY_INFLORESCENCE_DOWN-REGULATED
VIT_13s0064g01660	ONLY_INFLORESCENCE_DOWN-REGULATED
VIT_05s0020g01270	ONLY_INFLORESCENCE_DOWN-REGULATED
VIT_09s0002g06110	ONLY_INFLORESCENCE_DOWN-REGULATED
VVTU5548_x_at	ONLY_INFLORESCENCE_DOWN-REGULATED
VIT_13s0084g00820	ONLY_INFLORESCENCE_DOWN-REGULATED
VIT_02s0025g01220	ONLY_INFLORESCENCE_DOWN-REGULATED
VIT_04s0008g06670	ONLY_INFLORESCENCE_DOWN-REGULATED
VIT_08s0032g00890	ONLY_INFLORESCENCE_DOWN-REGULATED
VIT_02s0154g00320	ONLY_INFLORESCENCE_DOWN-REGULATED
VIT_05s0029g00190	ONLY_INFLORESCENCE_DOWN-REGULATED
VIT_08s0058g00960	ONLY_INFLORESCENCE_DOWN-REGULATED
VIT_14s0068g00270	ONLY_INFLORESCENCE_DOWN-REGULATED
VIT_01s0011g02930	ONLY_INFLORESCENCE_DOWN-REGULATED
VIT_07s0255g00020	ONLY_INFLORESCENCE_DOWN-REGULATED
VIT_07s0255g00080	ONLY_INFLORESCENCE_DOWN-REGULATED
VIT_15s0046g01960	ONLY_INFLORESCENCE_DOWN-REGULATED
VIT_10s0003g05480	ONLY_INFLORESCENCE_DOWN-REGULATED
VIT_08s0040g01970	ONLY_INFLORESCENCE_DOWN-REGULATED
VIT_19s0027g01880	ONLY_INFLORESCENCE_DOWN-REGULATED
VIT_06s0004g05870	ONLY_INFLORESCENCE_DOWN-REGULATED
VIT_13s0067g03230	ONLY_INFLORESCENCE_DOWN-REGULATED
VIT_09s0002g07120	ONLY_INFLORESCENCE_DOWN-REGULATED
VIT_09s0018g00520	ONLY_INFLORESCENCE_DOWN-REGULATED
VIT_12s0028g00940	ONLY_INFLORESCENCE_DOWN-REGULATED
VIT_13s0019g03610	ONLY_INFLORESCENCE_DOWN-REGULATED
VIT_14s0066g01480	ONLY_INFLORESCENCE_DOWN-REGULATED
VIT_14s0128g00110	ONLY_INFLORESCENCE_DOWN-REGULATED
VIT_05s0020g03200	ONLY_INFLORESCENCE_DOWN-REGULATED
VIT_14s0128g00190	ONLY_INFLORESCENCE_DOWN-REGULATED
VIT_16s0022g02090	ONLY_INFLORESCENCE_DOWN-REGULATED
VIT_03s0038g02800	ONLY_INFLORESCENCE_DOWN-REGULATED
VIT_18s0001g07340	ONLY_INFLORESCENCE_DOWN-REGULATED
VIT_18s0001g13380	ONLY_INFLORESCENCE_DOWN-REGULATED
VIT_09s0054g01410	ONLY_INFLORESCENCE_DOWN-REGULATED
VIT_00s0302g00010	ONLY_INFLORESCENCE_DOWN-REGULATED
VIT_05s0062g01260	ONLY_INFLORESCENCE_DOWN-REGULATED
VIT_12s0057g00200	ONLY_INFLORESCENCE_DOWN-REGULATED
VIT_14s0219g00090	ONLY_INFLORESCENCE_DOWN-REGULATED
VIT_19s0014g05070	ONLY_INFLORESCENCE_DOWN-REGULATED
VIT_07s0031g01570	ONLY_INFLORESCENCE_DOWN-REGULATED
VVTU25182_s_at	ONLY_INFLORESCENCE_DOWN-REGULATED
VIT_05s0020g00420	ONLY_INFLORESCENCE_DOWN-REGULATED
VIT_07s0141g00690	ONLY_INFLORESCENCE_DOWN-REGULATED
VIT_09s0002g04040	ONLY_INFLORESCENCE_DOWN-REGULATED
VIT_12s0055g00810	ONLY_INFLORESCENCE_DOWN-REGULATED
VIT_17s0000g05570	ONLY_INFLORESCENCE_DOWN-REGULATED
VIT_01s0026g00030	ONLY_INFLORESCENCE_DOWN-REGULATED
VIT_00s0125g00200	ONLY_INFLORESCENCE_DOWN-REGULATED
VIT_19s0027g01850	ONLY_INFLORESCENCE_DOWN-REGULATED
VIT_04s0023g02430	ONLY_INFLORESCENCE_DOWN-REGULATED
VIT_17s0000g05110	ONLY_INFLORESCENCE_DOWN-REGULATED
VIT_03s0038g00150	ONLY_INFLORESCENCE_DOWN-REGULATED
VIT_00s0404g00050	ONLY_INFLORESCENCE_DOWN-REGULATED
VIT_12s0121g00230	ONLY_INFLORESCENCE_DOWN-REGULATED
VIT_05s0062g01360	ONLY_INFLORESCENCE_DOWN-REGULATED
VIT_01s0146g00340	ONLY_INFLORESCENCE_DOWN-REGULATED
VIT_09s0070g00480	ONLY_INFLORESCENCE_DOWN-REGULATED
VIT_11s0016g01160	ONLY_INFLORESCENCE_DOWN-REGULATED
VIT_03s0038g04720	ONLY_INFLORESCENCE_DOWN-REGULATED
VIT_19s0014g02500	ONLY_INFLORESCENCE_DOWN-REGULATED
VIT_08s0007g01400	ONLY_INFLORESCENCE_DOWN-REGULATED
VIT_03s0038g00950	ONLY_INFLORESCENCE_DOWN-REGULATED
VIT_00s0600g00010	ONLY_INFLORESCENCE_DOWN-REGULATED
VIT_17s0000g05690	ONLY_INFLORESCENCE_DOWN-REGULATED
VIT_04s0069g00990	ONLY_INFLORESCENCE_DOWN-REGULATED
VIT_12s0059g01790	ONLY_INFLORESCENCE_DOWN-REGULATED
VIT_00s0253g00040	ONLY_INFLORESCENCE_DOWN-REGULATED
VIT_01s0127g00210	ONLY_INFLORESCENCE_DOWN-REGULATED
VVTU27078_s_at	ONLY_INFLORESCENCE_DOWN-REGULATED
VIT_05s0020g01440	ONLY_INFLORESCENCE_DOWN-REGULATED
VIT_12s0059g02180	ONLY_INFLORESCENCE_DOWN-REGULATED
VIT_00s0333g00060	ONLY_INFLORESCENCE_DOWN-REGULATED
VIT_08s0007g04300	ONLY_INFLORESCENCE_DOWN-REGULATED
VIT_14s0060g00500	ONLY_INFLORESCENCE_DOWN-REGULATED
VIT_12s0035g01880	ONLY_INFLORESCENCE_DOWN-REGULATED
VIT_18s0001g14790	ONLY_INFLORESCENCE_DOWN-REGULATED
VIT_09s0002g01540	ONLY_INFLORESCENCE_DOWN-REGULATED
VIT_07s0005g03390	ONLY_INFLORESCENCE_DOWN-REGULATED
VIT_02s0154g00080	ONLY_INFLORESCENCE_DOWN-REGULATED
VIT_14s0060g01780	ONLY_INFLORESCENCE_DOWN-REGULATED
VIT_18s0086g00220	ONLY_INFLORESCENCE_DOWN-REGULATED
VIT_10s0003g02110	ONLY_INFLORESCENCE_DOWN-REGULATED
VIT_14s0068g01210	ONLY_INFLORESCENCE_DOWN-REGULATED
TC61167	ONLY_INFLORESCENCE_DOWN-REGULATED
VIT_05s0062g01160	ONLY_INFLORESCENCE_DOWN-REGULATED
VIT_01s0137g00720	ONLY_INFLORESCENCE_DOWN-REGULATED
VIT_11s0016g01480	ONLY_INFLORESCENCE_DOWN-REGULATED
VIT_17s0000g09000	ONLY_INFLORESCENCE_DOWN-REGULATED
VIT_02s0012g00660	ONLY_INFLORESCENCE_DOWN-REGULATED
VIT_05s0020g03880	ONLY_INFLORESCENCE_DOWN-REGULATED
VIT_14s0030g01700	ONLY_INFLORESCENCE_DOWN-REGULATED
VIT_17s0000g08160	ONLY_INFLORESCENCE_DOWN-REGULATED
VIT_05s0020g03040	ONLY_INFLORESCENCE_DOWN-REGULATED
VIT_07s0151g00440	ONLY_INFLORESCENCE_DOWN-REGULATED
VIT_07s0005g02580	ONLY_INFLORESCENCE_DOWN-REGULATED
VIT_17s0000g05830	ONLY_INFLORESCENCE_DOWN-REGULATED
TC63993	ONLY_INFLORESCENCE_DOWN-REGULATED
VIT_17s0053g00590	ONLY_INFLORESCENCE_DOWN-REGULATED
VIT_08s0007g07550	ONLY_INFLORESCENCE_DOWN-REGULATED
TC53704	ONLY_INFLORESCENCE_DOWN-REGULATED
VIT_12s0057g01510	ONLY_INFLORESCENCE_DOWN-REGULATED
VIT_01s0137g00050	ONLY_INFLORESCENCE_DOWN-REGULATED
VIT_02s0236g00030	ONLY_INFLORESCENCE_DOWN-REGULATED
VIT_08s0007g04950	ONLY_INFLORESCENCE_DOWN-REGULATED
VIT_19s0014g05010	ONLY_INFLORESCENCE_DOWN-REGULATED
VIT_04s0023g03760	ONLY_INFLORESCENCE_DOWN-REGULATED
GSVIVT00011190001	ONLY_INFLORESCENCE_DOWN-REGULATED
VIT_03s0038g02220	ONLY_INFLORESCENCE_DOWN-REGULATED
VIT_08s0040g02660	ONLY_INFLORESCENCE_DOWN-REGULATED
VIT_07s0104g00190	ONLY_INFLORESCENCE_DOWN-REGULATED
VIT_11s0206g00030	ONLY_INFLORESCENCE_DOWN-REGULATED
VIT_15s0046g03190	ONLY_INFLORESCENCE_DOWN-REGULATED
VIT_08s0007g03090	ONLY_INFLORESCENCE_DOWN-REGULATED
VIT_13s0067g03020	ONLY_INFLORESCENCE_DOWN-REGULATED
VIT_00s0347g00040	ONLY_INFLORESCENCE_DOWN-REGULATED
VIT_17s0000g08460	ONLY_INFLORESCENCE_DOWN-REGULATED
VIT_18s0072g00480	ONLY_INFLORESCENCE_DOWN-REGULATED
VIT_08s0007g07330	ONLY_INFLORESCENCE_DOWN-REGULATED
VIT_05s0124g00100	ONLY_INFLORESCENCE_DOWN-REGULATED
VIT_01s0026g01420	ONLY_INFLORESCENCE_DOWN-REGULATED
VIT_17s0000g06930	ONLY_INFLORESCENCE_DOWN-REGULATED
VIT_17s0000g08920	ONLY_INFLORESCENCE_DOWN-REGULATED
VIT_16s0022g00870	ONLY_INFLORESCENCE_DOWN-REGULATED
VIT_13s0064g01030	ONLY_INFLORESCENCE_DOWN-REGULATED
VIT_08s0040g00480	ONLY_INFLORESCENCE_DOWN-REGULATED
VIT_12s0028g00530	ONLY_INFLORESCENCE_DOWN-REGULATED
VIT_13s0067g02280	ONLY_INFLORESCENCE_DOWN-REGULATED
VIT_01s0011g03050	ONLY_INFLORESCENCE_DOWN-REGULATED
VIT_10s0003g00220	ONLY_INFLORESCENCE_DOWN-REGULATED
VIT_13s0067g02910	ONLY_INFLORESCENCE_DOWN-REGULATED
VVTU7387_at	ONLY_INFLORESCENCE_DOWN-REGULATED
VIT_16s0050g01780	ONLY_INFLORESCENCE_DOWN-REGULATED
VIT_08s0040g03180	ONLY_INFLORESCENCE_DOWN-REGULATED
VIT_05s0077g01370	ONLY_INFLORESCENCE_DOWN-REGULATED
VIT_07s0031g02770	ONLY_INFLORESCENCE_DOWN-REGULATED
VIT_00s0802g00020	ONLY_INFLORESCENCE_DOWN-REGULATED
VIT_08s0007g04070	ONLY_INFLORESCENCE_DOWN-REGULATED
VIT_11s0016g01220	ONLY_INFLORESCENCE_DOWN-REGULATED
VVTU28884_s_at	ONLY_INFLORESCENCE_DOWN-REGULATED
VIT_18s0001g10380	ONLY_INFLORESCENCE_DOWN-REGULATED
VIT_14s0060g01160	ONLY_INFLORESCENCE_DOWN-REGULATED
VIT_08s0007g08020	ONLY_INFLORESCENCE_DOWN-REGULATED
VIT_15s0048g01540	ONLY_INFLORESCENCE_DOWN-REGULATED
VIT_18s0072g00830	ONLY_INFLORESCENCE_DOWN-REGULATED
VIT_14s0060g00940	ONLY_INFLORESCENCE_DOWN-REGULATED
VIT_05s0020g01830	ONLY_INFLORESCENCE_DOWN-REGULATED
VIT_14s0081g00560	ONLY_INFLORESCENCE_DOWN-REGULATED
VIT_07s0005g02440	ONLY_INFLORESCENCE_DOWN-REGULATED
VVTU16009_s_at	ONLY_INFLORESCENCE_DOWN-REGULATED
VIT_13s0156g00260	ONLY_INFLORESCENCE_DOWN-REGULATED
VIT_18s0001g13400	ONLY_INFLORESCENCE_DOWN-REGULATED
VIT_14s0083g01150	ONLY_INFLORESCENCE_DOWN-REGULATED
VIT_18s0041g00710	ONLY_INFLORESCENCE_DOWN-REGULATED
VIT_18s0001g07550	ONLY_INFLORESCENCE_DOWN-REGULATED
VIT_13s0067g00330	ONLY_INFLORESCENCE_DOWN-REGULATED
VIT_04s0008g00900	ONLY_INFLORESCENCE_DOWN-REGULATED
VIT_09s0002g00360	ONLY_INFLORESCENCE_DOWN-REGULATED
VIT_12s0059g00770	ONLY_INFLORESCENCE_DOWN-REGULATED
VIT_17s0000g01260	ONLY_INFLORESCENCE_DOWN-REGULATED
VIT_05s0020g03130	ONLY_INFLORESCENCE_DOWN-REGULATED
VIT_18s0117g00270	ONLY_INFLORESCENCE_DOWN-REGULATED
VIT_06s0004g01050	ONLY_INFLORESCENCE_DOWN-REGULATED
VIT_18s0122g00470	ONLY_INFLORESCENCE_DOWN-REGULATED
VIT_10s0003g04320	ONLY_INFLORESCENCE_DOWN-REGULATED
VVTU6483_at	ONLY_INFLORESCENCE_DOWN-REGULATED
VIT_05s0062g01430	ONLY_INFLORESCENCE_DOWN-REGULATED
VIT_08s0007g05740	ONLY_INFLORESCENCE_DOWN-REGULATED
VIT_12s0059g02010	ONLY_INFLORESCENCE_DOWN-REGULATED
VIT_07s0129g00030	ONLY_INFLORESCENCE_DOWN-REGULATED
VIT_19s0140g00120	ONLY_INFLORESCENCE_DOWN-REGULATED
VIT_13s0067g01980	ONLY_INFLORESCENCE_DOWN-REGULATED
VIT_04s0008g02220	ONLY_INFLORESCENCE_DOWN-REGULATED
VIT_18s0001g09090	ONLY_INFLORESCENCE_DOWN-REGULATED
VIT_00s0586g00030	ONLY_INFLORESCENCE_DOWN-REGULATED
VIT_10s0003g04670	ONLY_INFLORESCENCE_DOWN-REGULATED
VIT_01s0011g03780	ONLY_INFLORESCENCE_DOWN-REGULATED
VIT_08s0007g07110	ONLY_INFLORESCENCE_DOWN-REGULATED
VIT_19s0014g00090	ONLY_INFLORESCENCE_DOWN-REGULATED
VIT_18s0001g08330	ONLY_INFLORESCENCE_DOWN-REGULATED
VIT_06s0004g04860	ONLY_INFLORESCENCE_DOWN-REGULATED
VIT_19s0090g00830	ONLY_INFLORESCENCE_DOWN-REGULATED
VIT_02s0025g01750	ONLY_INFLORESCENCE_DOWN-REGULATED
VIT_14s0068g00260	ONLY_INFLORESCENCE_DOWN-REGULATED
VIT_04s0008g00880	ONLY_INFLORESCENCE_DOWN-REGULATED
VIT_18s0041g00900	ONLY_INFLORESCENCE_DOWN-REGULATED
VIT_18s0001g05580	ONLY_INFLORESCENCE_DOWN-REGULATED
VIT_08s0007g01600	ONLY_INFLORESCENCE_DOWN-REGULATED
VIT_01s0011g05220	ONLY_INFLORESCENCE_DOWN-REGULATED
VIT_07s0255g00070	ONLY_INFLORESCENCE_DOWN-REGULATED
VIT_18s0001g11310	ONLY_INFLORESCENCE_DOWN-REGULATED
VIT_17s0000g02680	ONLY_INFLORESCENCE_DOWN-REGULATED
VIT_06s0004g03130	ONLY_INFLORESCENCE_DOWN-REGULATED
VIT_18s0001g12280	ONLY_INFLORESCENCE_DOWN-REGULATED
VIT_08s0007g07960	ONLY_INFLORESCENCE_DOWN-REGULATED
VIT_05s0049g01970	ONLY_INFLORESCENCE_DOWN-REGULATED
VIT_00s0207g00180	ONLY_INFLORESCENCE_DOWN-REGULATED
VIT_07s0129g00250	ONLY_INFLORESCENCE_DOWN-REGULATED
VIT_02s0025g00260	ONLY_INFLORESCENCE_DOWN-REGULATED
VIT_00s1235g00010	ONLY_INFLORESCENCE_DOWN-REGULATED
VIT_06s0004g06960	ONLY_INFLORESCENCE_DOWN-REGULATED
VIT_14s0128g00460	ONLY_INFLORESCENCE_DOWN-REGULATED
VIT_08s0007g03220	ONLY_INFLORESCENCE_DOWN-REGULATED
VIT_10s0092g00170	ONLY_INFLORESCENCE_DOWN-REGULATED
VIT_08s0040g02430	ONLY_INFLORESCENCE_DOWN-REGULATED
VIT_17s0000g08860	ONLY_INFLORESCENCE_DOWN-REGULATED
VIT_11s0052g01140	ONLY_INFLORESCENCE_DOWN-REGULATED
VVTU29209_at	ONLY_INFLORESCENCE_DOWN-REGULATED
VIT_07s0005g00730	ONLY_INFLORESCENCE_DOWN-REGULATED
VIT_02s0025g04250	ONLY_INFLORESCENCE_DOWN-REGULATED
VIT_14s0060g01840	ONLY_INFLORESCENCE_DOWN-REGULATED
VIT_08s0007g03630	ONLY_INFLORESCENCE_DOWN-REGULATED
VIT_19s0014g01370	ONLY_INFLORESCENCE_DOWN-REGULATED
VIT_10s0071g00250	ONLY_INFLORESCENCE_DOWN-REGULATED
VIT_06s0061g00470	ONLY_INFLORESCENCE_DOWN-REGULATED
VIT_03s0180g00090	ONLY_INFLORESCENCE_DOWN-REGULATED
VIT_04s0079g00790	ONLY_INFLORESCENCE_DOWN-REGULATED
VIT_00s0211g00170	ONLY_INFLORESCENCE_DOWN-REGULATED
VIT_07s0104g00890	ONLY_INFLORESCENCE_DOWN-REGULATED
VIT_11s0052g00870	ONLY_INFLORESCENCE_DOWN-REGULATED
VIT_08s0007g07000	ONLY_INFLORESCENCE_DOWN-REGULATED
VIT_06s0004g03070	ONLY_INFLORESCENCE_DOWN-REGULATED
VIT_06s0004g04120	ONLY_INFLORESCENCE_DOWN-REGULATED
VIT_10s0116g00630	ONLY_INFLORESCENCE_DOWN-REGULATED
VIT_05s0049g01720	ONLY_INFLORESCENCE_DOWN-REGULATED
VIT_06s0004g05740	ONLY_INFLORESCENCE_DOWN-REGULATED
VIT_01s0137g00710	ONLY_INFLORESCENCE_DOWN-REGULATED
VIT_05s0102g00710	ONLY_INFLORESCENCE_DOWN-REGULATED
VIT_07s0005g05510	ONLY_INFLORESCENCE_DOWN-REGULATED
VIT_16s0022g01210	ONLY_INFLORESCENCE_DOWN-REGULATED
VIT_01s0011g04990	ONLY_INFLORESCENCE_DOWN-REGULATED
VIT_07s0129g01100	ONLY_INFLORESCENCE_DOWN-REGULATED
VIT_18s0122g00980	ONLY_INFLORESCENCE_DOWN-REGULATED
VIT_07s0031g01160	ONLY_INFLORESCENCE_DOWN-REGULATED
VIT_06s0004g02880	ONLY_INFLORESCENCE_DOWN-REGULATED
VIT_16s0050g00380	ONLY_INFLORESCENCE_DOWN-REGULATED
VIT_12s0134g00500	ONLY_INFLORESCENCE_DOWN-REGULATED
VIT_09s0002g02210	ONLY_INFLORESCENCE_DOWN-REGULATED
VIT_18s0001g09920	ONLY_INFLORESCENCE_DOWN-REGULATED
VIT_14s0030g01800	ONLY_INFLORESCENCE_DOWN-REGULATED
VIT_07s0031g00500	ONLY_INFLORESCENCE_DOWN-REGULATED
VIT_06s0004g02860	ONLY_INFLORESCENCE_DOWN-REGULATED
VIT_00s0323g00050	ONLY_INFLORESCENCE_DOWN-REGULATED
VIT_06s0004g04300	ONLY_INFLORESCENCE_DOWN-REGULATED
VIT_16s0022g01820	ONLY_INFLORESCENCE_DOWN-REGULATED
VIT_19s0090g01030	ONLY_INFLORESCENCE_DOWN-REGULATED
VIT_12s0059g01900	ONLY_INFLORESCENCE_DOWN-REGULATED
VIT_07s0005g00940	ONLY_INFLORESCENCE_DOWN-REGULATED
VIT_10s0003g04270	ONLY_INFLORESCENCE_DOWN-REGULATED
TC55653	ONLY_INFLORESCENCE_DOWN-REGULATED
VIT_13s0067g01420	ONLY_INFLORESCENCE_DOWN-REGULATED
VIT_15s0046g01130	ONLY_INFLORESCENCE_DOWN-REGULATED
VVTU12099_s_at	ONLY_INFLORESCENCE_DOWN-REGULATED
GSVIVT00005010001	ONLY_INFLORESCENCE_DOWN-REGULATED
VIT_02s0234g00070	ONLY_INFLORESCENCE_DOWN-REGULATED
VIT_18s0001g06140	ONLY_INFLORESCENCE_DOWN-REGULATED
VIT_10s0003g00650	ONLY_INFLORESCENCE_DOWN-REGULATED
VIT_14s0066g01960	ONLY_INFLORESCENCE_DOWN-REGULATED
VIT_00s0516g00020	ONLY_INFLORESCENCE_DOWN-REGULATED
VIT_01s0011g03000	ONLY_INFLORESCENCE_DOWN-REGULATED
VIT_18s0001g03080	ONLY_INFLORESCENCE_DOWN-REGULATED
VIT_07s0151g00450	ONLY_INFLORESCENCE_DOWN-REGULATED
VIT_17s0000g10060	ONLY_INFLORESCENCE_DOWN-REGULATED
VIT_18s0001g14300	ONLY_INFLORESCENCE_DOWN-REGULATED
VIT_04s0008g01850	ONLY_INFLORESCENCE_DOWN-REGULATED
VIT_12s0028g01970	ONLY_INFLORESCENCE_DOWN-REGULATED
VIT_02s0012g00740	ONLY_INFLORESCENCE_DOWN-REGULATED
VIT_12s0034g00950	ONLY_INFLORESCENCE_DOWN-REGULATED
VIT_00s0218g00140	ONLY_INFLORESCENCE_DOWN-REGULATED
VIT_00s0324g00070	ONLY_INFLORESCENCE_DOWN-REGULATED
VIT_01s0011g03860	ONLY_INFLORESCENCE_DOWN-REGULATED
VIT_05s0020g00620	ONLY_INFLORESCENCE_DOWN-REGULATED
VIT_01s0011g04260	ONLY_INFLORESCENCE_DOWN-REGULATED
VIT_05s0049g00100	ONLY_INFLORESCENCE_DOWN-REGULATED
VIT_05s0102g00450	ONLY_INFLORESCENCE_DOWN-REGULATED
VIT_08s0058g01390	ONLY_INFLORESCENCE_DOWN-REGULATED
VIT_05s0051g00930	ONLY_INFLORESCENCE_DOWN-REGULATED
VIT_12s0028g03480	ONLY_INFLORESCENCE_DOWN-REGULATED
VIT_14s0060g00680	ONLY_INFLORESCENCE_DOWN-REGULATED
CA809370	ONLY_INFLORESCENCE_DOWN-REGULATED
VIT_02s0012g01870	ONLY_INFLORESCENCE_DOWN-REGULATED
VIT_14s0068g01620	ONLY_INFLORESCENCE_DOWN-REGULATED
VIT_18s0001g02500	ONLY_INFLORESCENCE_DOWN-REGULATED
GSVIVT00035586001	ONLY_INFLORESCENCE_DOWN-REGULATED
VIT_05s0077g01250	ONLY_INFLORESCENCE_DOWN-REGULATED
VIT_13s0073g00530	ONLY_INFLORESCENCE_DOWN-REGULATED
VIT_18s0001g14440	ONLY_INFLORESCENCE_DOWN-REGULATED
VVTU12478_at	ONLY_INFLORESCENCE_DOWN-REGULATED
VIT_11s0016g03750	ONLY_INFLORESCENCE_DOWN-REGULATED
VIT_06s0004g05670	ONLY_INFLORESCENCE_DOWN-REGULATED
VVTU6138_at	ONLY_INFLORESCENCE_DOWN-REGULATED
VIT_06s0004g04560	ONLY_INFLORESCENCE_DOWN-REGULATED
VIT_13s0019g04910	ONLY_INFLORESCENCE_DOWN-REGULATED
VIT_06s0009g01990	ONLY_INFLORESCENCE_DOWN-REGULATED
VIT_11s0016g00340	ONLY_INFLORESCENCE_DOWN-REGULATED
VVTU13164_at	ONLY_INFLORESCENCE_DOWN-REGULATED
VIT_02s0154g00250	ONLY_INFLORESCENCE_DOWN-REGULATED
VIT_18s0001g09250	ONLY_INFLORESCENCE_DOWN-REGULATED
VIT_02s0154g00600	ONLY_INFLORESCENCE_DOWN-REGULATED
VIT_03s0091g00710	ONLY_INFLORESCENCE_DOWN-REGULATED
VIT_09s0002g03520	ONLY_INFLORESCENCE_DOWN-REGULATED
VIT_16s0050g02430	ONLY_INFLORESCENCE_DOWN-REGULATED
VIT_06s0009g00810	ONLY_INFLORESCENCE_DOWN-REGULATED
VIT_18s0001g15550	ONLY_INFLORESCENCE_DOWN-REGULATED
VIT_17s0000g03290	ONLY_INFLORESCENCE_DOWN-REGULATED
VIT_00s0445g00030	ONLY_INFLORESCENCE_DOWN-REGULATED
VIT_08s0007g07140	ONLY_INFLORESCENCE_DOWN-REGULATED
VIT_02s0025g03680	ONLY_INFLORESCENCE_DOWN-REGULATED
VIT_17s0000g00250	ONLY_INFLORESCENCE_DOWN-REGULATED
VIT_04s0044g01860	ONLY_INFLORESCENCE_DOWN-REGULATED
VIT_17s0000g07260	ONLY_INFLORESCENCE_DOWN-REGULATED
VIT_03s0038g03210	ONLY_INFLORESCENCE_DOWN-REGULATED
VIT_09s0002g08680	ONLY_INFLORESCENCE_DOWN-REGULATED
VIT_11s0052g00750	DOWN-REGULATED_COMMON
VIT_04s0043g00670	DOWN-REGULATED_COMMON
VIT_01s0011g06430	DOWN-REGULATED_COMMON
VIT_03s0110g00430	DOWN-REGULATED_COMMON
VIT_03s0091g01200	DOWN-REGULATED_COMMON
VIT_18s0001g08650	DOWN-REGULATED_COMMON
VIT_18s0001g02400	DOWN-REGULATED_COMMON
VIT_18s0041g02150	DOWN-REGULATED_COMMON
VIT_08s0007g04200	DOWN-REGULATED_COMMON
VIT_04s0043g00630	DOWN-REGULATED_COMMON
VIT_17s0000g04600	DOWN-REGULATED_COMMON
VIT_04s0023g02570	DOWN-REGULATED_COMMON
VIT_04s0023g03360	DOWN-REGULATED_COMMON
VIT_01s0011g01410	DOWN-REGULATED_COMMON
VIT_14s0068g01570	DOWN-REGULATED_COMMON
VIT_11s0065g00720	DOWN-REGULATED_COMMON
VIT_04s0044g01100	DOWN-REGULATED_COMMON
VIT_18s0001g02290	DOWN-REGULATED_COMMON
VVTU36975_at	DOWN-REGULATED_COMMON
VIT_18s0001g00040	DOWN-REGULATED_COMMON
VIT_10s0092g00360	DOWN-REGULATED_COMMON
VIT_03s0038g01960	DOWN-REGULATED_COMMON
VIT_18s0122g00550	DOWN-REGULATED_COMMON
VIT_04s0008g04260	DOWN-REGULATED_COMMON
VIT_03s0180g00040	DOWN-REGULATED_COMMON
VIT_00s0207g00130	DOWN-REGULATED_COMMON
VIT_18s0072g00800	DOWN-REGULATED_COMMON
VIT_02s0025g04000	DOWN-REGULATED_COMMON
VIT_18s0001g02060	DOWN-REGULATED_COMMON
VIT_18s0001g03000	DOWN-REGULATED_COMMON
VIT_10s0071g00870	DOWN-REGULATED_COMMON
VIT_04s0023g03740	DOWN-REGULATED_COMMON
VIT_14s0128g00440	DOWN-REGULATED_COMMON
VIT_19s0014g01360	DOWN-REGULATED_COMMON
VIT_11s0118g00770	DOWN-REGULATED_COMMON
VIT_06s0004g01690	DOWN-REGULATED_COMMON
VIT_08s0007g07790	DOWN-REGULATED_COMMON
VIT_04s0044g00500	DOWN-REGULATED_COMMON
VIT_03s0017g02210	DOWN-REGULATED_COMMON
VIT_06s0004g01710	DOWN-REGULATED_COMMON
VIT_00s0179g00340	DOWN-REGULATED_COMMON
VIT_13s0019g00800	DOWN-REGULATED_COMMON
VIT_00s0532g00020	DOWN-REGULATED_COMMON
VIT_08s0007g00340	DOWN-REGULATED_COMMON
VIT_11s0016g02970	DOWN-REGULATED_COMMON
VIT_19s0090g01600	DOWN-REGULATED_COMMON
VIT_13s0019g01210	DOWN-REGULATED_COMMON
VIT_04s0044g00560	DOWN-REGULATED_COMMON
VVTU11973_s_at	DOWN-REGULATED_COMMON
VIT_04s0008g03550	DOWN-REGULATED_COMMON
VIT_17s0000g04330	DOWN-REGULATED_COMMON
VIT_19s0090g00500	DOWN-REGULATED_COMMON
VIT_15s0046g00520	DOWN-REGULATED_COMMON
VIT_08s0007g06500	DOWN-REGULATED_COMMON
VIT_18s0001g08610	DOWN-REGULATED_COMMON
VIT_04s0008g02770	DOWN-REGULATED_COMMON
VIT_13s0064g00560	DOWN-REGULATED_COMMON
VIT_18s0072g00920	DOWN-REGULATED_COMMON
VIT_01s0010g02430	DOWN-REGULATED_COMMON
VIT_06s0080g00120	DOWN-REGULATED_COMMON
VIT_04s0008g07040	DOWN-REGULATED_COMMON
VIT_18s0001g10540	DOWN-REGULATED_COMMON
VIT_03s0091g00390	DOWN-REGULATED_COMMON
VIT_13s0064g01340	DOWN-REGULATED_COMMON
VIT_08s0040g00930	DOWN-REGULATED_COMMON
VIT_07s0104g00960	DOWN-REGULATED_COMMON
VIT_07s0141g00330	DOWN-REGULATED_COMMON
VIT_13s0019g02710	DOWN-REGULATED_COMMON
VIT_02s0025g04910	DOWN-REGULATED_COMMON
TC69031	DOWN-REGULATED_COMMON
VIT_02s0154g00070	DOWN-REGULATED_COMMON
VIT_05s0094g00740	DOWN-REGULATED_COMMON
VIT_07s0104g00500	DOWN-REGULATED_COMMON
VIT_15s0046g00290	DOWN-REGULATED_COMMON
VIT_16s0098g01080	DOWN-REGULATED_COMMON
VIT_17s0000g09320	DOWN-REGULATED_COMMON
VVTU8521_at	DOWN-REGULATED_COMMON
VIT_05s0020g03640	DOWN-REGULATED_COMMON
VIT_08s0056g00210	DOWN-REGULATED_COMMON
VIT_19s0015g01230	DOWN-REGULATED_COMMON
VIT_17s0000g05020	DOWN-REGULATED_COMMON
VIT_08s0007g04820	DOWN-REGULATED_COMMON
VIT_05s0049g01390	DOWN-REGULATED_COMMON
VIT_13s0067g01150	DOWN-REGULATED_COMMON
VIT_04s0008g02570	DOWN-REGULATED_COMMON
VIT_14s0108g00440	DOWN-REGULATED_COMMON
VVTU14192_at	DOWN-REGULATED_COMMON
VIT_14s0108g00710	DOWN-REGULATED_COMMON
VIT_06s0009g02710	DOWN-REGULATED_COMMON
VIT_05s0049g01350	DOWN-REGULATED_COMMON
VIT_11s0103g00190	DOWN-REGULATED_COMMON
VIT_17s0000g01290	DOWN-REGULATED_COMMON
VIT_04s0008g00530	DOWN-REGULATED_COMMON
VIT_03s0038g04220	DOWN-REGULATED_COMMON
VIT_06s0004g07700	DOWN-REGULATED_COMMON
VIT_01s0026g02600	DOWN-REGULATED_COMMON
VIT_16s0022g00060	DOWN-REGULATED_COMMON
VIT_17s0000g04560	DOWN-REGULATED_COMMON
VIT_08s0007g07820	DOWN-REGULATED_COMMON
VIT_17s0000g02550	DOWN-REGULATED_COMMON
VIT_02s0025g01600	DOWN-REGULATED_COMMON
VIT_01s0150g00390	DOWN-REGULATED_COMMON
VVTU14458_s_at	DOWN-REGULATED_COMMON
VIT_04s0079g00690	DOWN-REGULATED_COMMON
CF607059	DOWN-REGULATED_COMMON
VIT_06s0004g04270	DOWN-REGULATED_COMMON
VIT_13s0019g00780	DOWN-REGULATED_COMMON
VIT_12s0028g03190	DOWN-REGULATED_COMMON
VIT_09s0002g08030	DOWN-REGULATED_COMMON
VIT_16s0039g01450	DOWN-REGULATED_COMMON
VIT_10s0003g04280	DOWN-REGULATED_COMMON
VIT_14s0081g00200	DOWN-REGULATED_COMMON
VIT_02s0087g00810	DOWN-REGULATED_COMMON
VIT_16s0039g02400	DOWN-REGULATED_COMMON
VIT_16s0098g01510	DOWN-REGULATED_COMMON
VIT_14s0060g02360	DOWN-REGULATED_COMMON
VIT_02s0025g01350	DOWN-REGULATED_COMMON
VIT_15s0048g00650	DOWN-REGULATED_COMMON
VVTU20852_at	DOWN-REGULATED_COMMON
VIT_12s0059g01280	DOWN-REGULATED_COMMON
VIT_03s0038g02060	DOWN-REGULATED_COMMON
VIT_07s0005g03090	DOWN-REGULATED_COMMON
VIT_10s0003g02180	DOWN-REGULATED_COMMON
VIT_07s0031g00470	DOWN-REGULATED_COMMON
VIT_12s0059g00840	DOWN-REGULATED_COMMON
VIT_13s0067g02030	DOWN-REGULATED_COMMON
VIT_14s0060g00450	DOWN-REGULATED_COMMON
VIT_13s0067g03490	DOWN-REGULATED_COMMON
VIT_18s0001g09580	DOWN-REGULATED_COMMON
VIT_13s0019g00760	DOWN-REGULATED_COMMON
VIT_14s0030g00450	DOWN-REGULATED_COMMON
VIT_19s0014g04690	DOWN-REGULATED_COMMON
VIT_14s0066g00650	DOWN-REGULATED_COMMON
VIT_04s0008g04200	DOWN-REGULATED_COMMON
VIT_00s1428g00010	DOWN-REGULATED_COMMON
VIT_06s0004g01110	DOWN-REGULATED_COMMON
VIT_06s0004g04250	DOWN-REGULATED_COMMON
VIT_06s0004g03470	DOWN-REGULATED_COMMON
VIT_06s0004g04440	DOWN-REGULATED_COMMON
VIT_11s0016g03640	DOWN-REGULATED_COMMON
VIT_01s0127g00730	DOWN-REGULATED_COMMON
VIT_08s0040g03300	DOWN-REGULATED_COMMON
VIT_17s0000g01960	DOWN-REGULATED_COMMON
VIT_07s0031g00770	DOWN-REGULATED_COMMON
VIT_18s0001g13590	DOWN-REGULATED_COMMON
VIT_10s0003g02120	DOWN-REGULATED_COMMON
VIT_18s0122g00620	DOWN-REGULATED_COMMON
VIT_03s0110g00360	DOWN-REGULATED_COMMON
VIT_00s2668g00010	DOWN-REGULATED_COMMON
VIT_16s0022g02200	DOWN-REGULATED_COMMON
VIT_09s0002g00450	DOWN-REGULATED_COMMON
VIT_12s0028g03620	DOWN-REGULATED_COMMON
VVTU35243_at	DOWN-REGULATED_COMMON
VIT_15s0021g00210	DOWN-REGULATED_COMMON
VIT_10s0042g00100	DOWN-REGULATED_COMMON
VIT_15s0048g01740	DOWN-REGULATED_COMMON
VVTU1455_s_at	DOWN-REGULATED_COMMON
VIT_07s0129g00280	DOWN-REGULATED_COMMON
TC67006	DOWN-REGULATED_COMMON
VIT_02s0025g02700	DOWN-REGULATED_COMMON
VIT_14s0083g00120	DOWN-REGULATED_COMMON
VIT_01s0011g04480	DOWN-REGULATED_COMMON
VIT_02s0087g00490	DOWN-REGULATED_COMMON
VIT_11s0016g02770	DOWN-REGULATED_COMMON
VIT_13s0019g05370	DOWN-REGULATED_COMMON
VIT_01s0010g03510	DOWN-REGULATED_COMMON
VIT_18s0001g09160	DOWN-REGULATED_COMMON
VIT_02s0154g00310	DOWN-REGULATED_COMMON
VIT_07s0005g01430	DOWN-REGULATED_COMMON
VIT_06s0004g03410	DOWN-REGULATED_COMMON
VIT_06s0080g00320	DOWN-REGULATED_COMMON
VIT_06s0004g06830	DOWN-REGULATED_COMMON
VIT_19s0014g01680	DOWN-REGULATED_COMMON
VIT_01s0011g02800	DOWN-REGULATED_COMMON
VIT_00s0956g00030	DOWN-REGULATED_COMMON
VIT_11s0016g03710	DOWN-REGULATED_COMMON
VVTU40690_s_at	DOWN-REGULATED_COMMON
VIT_16s0039g01780	DOWN-REGULATED_COMMON
VVTU36172_at	DOWN-REGULATED_COMMON
VIT_14s0066g01220	DOWN-REGULATED_COMMON
VIT_05s0029g00440	DOWN-REGULATED_COMMON
VVTU4292_at	DOWN-REGULATED_COMMON
VIT_04s0008g00120	DOWN-REGULATED_COMMON
VIT_07s0031g01680	ONLY_TENDRIL_UP-REGULATED
VIT_00s0510g00030	ONLY_TENDRIL_UP-REGULATED
VIT_08s0040g02030	ONLY_TENDRIL_UP-REGULATED
VIT_00s1677g00010	ONLY_TENDRIL_UP-REGULATED
VIT_08s0007g01910	ONLY_TENDRIL_UP-REGULATED
VVTU8984_at	ONLY_TENDRIL_UP-REGULATED
VIT_18s0001g01140	ONLY_TENDRIL_UP-REGULATED
VIT_12s0059g01590	ONLY_TENDRIL_UP-REGULATED
VIT_01s0137g00410	ONLY_TENDRIL_UP-REGULATED
VIT_11s0016g05340	ONLY_TENDRIL_UP-REGULATED
VIT_17s0000g05060	ONLY_TENDRIL_UP-REGULATED
VIT_01s0011g05170	ONLY_TENDRIL_UP-REGULATED
VIT_17s0000g06200	ONLY_TENDRIL_UP-REGULATED
VVTU33632_at	ONLY_TENDRIL_UP-REGULATED
VIT_01s0011g05450	ONLY_TENDRIL_UP-REGULATED
VIT_00s0259g00170	ONLY_TENDRIL_UP-REGULATED
VIT_04s0043g00300	ONLY_TENDRIL_UP-REGULATED
VIT_07s0031g02340	ONLY_TENDRIL_UP-REGULATED
VIT_04s0023g02900	ONLY_TENDRIL_UP-REGULATED
VIT_17s0000g09810	ONLY_TENDRIL_UP-REGULATED
VIT_04s0008g05560	ONLY_TENDRIL_UP-REGULATED
VIT_00s0194g00330	ONLY_TENDRIL_UP-REGULATED
VIT_01s0011g00560	ONLY_TENDRIL_UP-REGULATED
VIT_18s0041g00370	ONLY_TENDRIL_UP-REGULATED
VIT_07s0031g00110	ONLY_TENDRIL_UP-REGULATED
VIT_05s0062g01160	ONLY_TENDRIL_UP-REGULATED
VIT_00s0238g00020	ONLY_TENDRIL_UP-REGULATED
VIT_18s0001g12690	ONLY_TENDRIL_UP-REGULATED
VIT_08s0007g00600	ONLY_TENDRIL_UP-REGULATED
VIT_00s1206g00010	ONLY_TENDRIL_UP-REGULATED
VIT_02s0025g00250	ONLY_TENDRIL_UP-REGULATED
VIT_09s0002g00370	ONLY_TENDRIL_UP-REGULATED
VIT_18s0001g13200	ONLY_TENDRIL_UP-REGULATED
TC67737	ONLY_TENDRIL_UP-REGULATED
VIT_05s0020g04130	ONLY_TENDRIL_UP-REGULATED
VIT_11s0037g00530	ONLY_TENDRIL_UP-REGULATED
VIT_06s0004g07460	ONLY_TENDRIL_UP-REGULATED
VIT_05s0062g00250	ONLY_TENDRIL_UP-REGULATED
VIT_06s0004g03050	ONLY_TENDRIL_UP-REGULATED
VIT_02s0025g03780	ONLY_TENDRIL_UP-REGULATED
VIT_01s0026g00290	ONLY_TENDRIL_UP-REGULATED
VIT_03s0038g02090	ONLY_TENDRIL_UP-REGULATED
VIT_12s0028g03110	ONLY_TENDRIL_UP-REGULATED
VIT_08s0007g01040	ONLY_TENDRIL_UP-REGULATED
VIT_09s0018g01680	ONLY_TENDRIL_UP-REGULATED
VIT_04s0008g03950	ONLY_TENDRIL_UP-REGULATED
VIT_03s0038g01830	ONLY_TENDRIL_UP-REGULATED
VIT_06s0004g00970	ONLY_TENDRIL_UP-REGULATED
VIT_08s0007g03680	ONLY_TENDRIL_UP-REGULATED
VIT_06s0009g00410	ONLY_TENDRIL_UP-REGULATED
VIT_00s0399g00020	ONLY_TENDRIL_UP-REGULATED
VIT_13s0067g01180	ONLY_TENDRIL_UP-REGULATED
VIT_06s0004g02710	ONLY_TENDRIL_UP-REGULATED
VVTU18605_s_at	ONLY_TENDRIL_UP-REGULATED
VIT_11s0016g03210	ONLY_TENDRIL_UP-REGULATED
VIT_13s0067g01970	ONLY_TENDRIL_UP-REGULATED
VIT_11s0016g02790	ONLY_TENDRIL_UP-REGULATED
VIT_10s0003g01280	ONLY_TENDRIL_UP-REGULATED
VIT_08s0007g05060	ONLY_TENDRIL_UP-REGULATED
VIT_12s0035g01340	ONLY_TENDRIL_UP-REGULATED
VIT_07s0031g02480	ONLY_TENDRIL_UP-REGULATED
VIT_01s0026g00630	ONLY_TENDRIL_UP-REGULATED
VIT_08s0007g00950	ONLY_TENDRIL_UP-REGULATED
VIT_04s0043g00370	ONLY_TENDRIL_UP-REGULATED
VIT_04s0023g03320	ONLY_TENDRIL_UP-REGULATED
VIT_00s0698g00010	ONLY_TENDRIL_UP-REGULATED
VIT_08s0007g02000	ONLY_TENDRIL_UP-REGULATED
VIT_14s0030g02310	ONLY_TENDRIL_UP-REGULATED
VIT_08s0007g03990	ONLY_TENDRIL_UP-REGULATED
VIT_07s0104g00420	ONLY_TENDRIL_UP-REGULATED
VIT_14s0066g00610	ONLY_TENDRIL_UP-REGULATED
VIT_13s0156g00640	ONLY_TENDRIL_UP-REGULATED
VIT_09s0002g04130	ONLY_TENDRIL_UP-REGULATED
VIT_19s0015g02500	ONLY_TENDRIL_UP-REGULATED
VIT_11s0016g04080	ONLY_TENDRIL_UP-REGULATED
VIT_05s0051g00700	ONLY_TENDRIL_UP-REGULATED
VIT_08s0007g00680	ONLY_TENDRIL_UP-REGULATED
VIT_16s0098g01900	ONLY_TENDRIL_UP-REGULATED
VIT_04s0079g00790	ONLY_TENDRIL_UP-REGULATED
VVTU5371_at	ONLY_TENDRIL_UP-REGULATED
VIT_10s0116g01380	ONLY_TENDRIL_UP-REGULATED
VIT_11s0016g00330	ONLY_TENDRIL_UP-REGULATED
VIT_05s0020g02260	ONLY_TENDRIL_UP-REGULATED
VIT_07s0005g04110	ONLY_TENDRIL_UP-REGULATED
VIT_17s0000g03600	ONLY_TENDRIL_UP-REGULATED
VIT_06s0004g06010	ONLY_TENDRIL_UP-REGULATED
VIT_14s0066g01730	ONLY_TENDRIL_UP-REGULATED
VIT_07s0031g00480	ONLY_TENDRIL_UP-REGULATED
VIT_18s0001g13230	ONLY_TENDRIL_UP-REGULATED
VIT_16s0100g00520	ONLY_TENDRIL_UP-REGULATED
VIT_02s0025g03140	ONLY_TENDRIL_UP-REGULATED
VIT_02s0154g00260	ONLY_TENDRIL_UP-REGULATED
VIT_12s0028g03610	ONLY_TENDRIL_UP-REGULATED
VIT_01s0011g04980	ONLY_TENDRIL_UP-REGULATED
VIT_03s0038g04250	ONLY_TENDRIL_UP-REGULATED
VIT_04s0008g00720	ONLY_TENDRIL_UP-REGULATED
VIT_13s0067g02220	ONLY_TENDRIL_UP-REGULATED
VIT_14s0060g01280	ONLY_TENDRIL_UP-REGULATED
VIT_09s0002g04020	ONLY_TENDRIL_UP-REGULATED
VIT_01s0026g01450	ONLY_TENDRIL_UP-REGULATED
VIT_18s0001g14980	ONLY_TENDRIL_UP-REGULATED
VVTU29689_at	ONLY_TENDRIL_UP-REGULATED
VIT_17s0000g09800	ONLY_TENDRIL_UP-REGULATED
VIT_05s0077g01250	ONLY_TENDRIL_UP-REGULATED
VIT_03s0063g01730	ONLY_TENDRIL_UP-REGULATED
VIT_08s0105g00300	ONLY_TENDRIL_UP-REGULATED
VIT_10s0003g03930	ONLY_TENDRIL_UP-REGULATED
VIT_03s0038g02220	ONLY_TENDRIL_UP-REGULATED
VIT_14s0083g00400	ONLY_TENDRIL_UP-REGULATED
VIT_03s0017g02170	ONLY_TENDRIL_UP-REGULATED
VIT_04s0008g04150	ONLY_TENDRIL_UP-REGULATED
VIT_13s0019g04710	ONLY_TENDRIL_UP-REGULATED
VIT_19s0014g00450	ONLY_TENDRIL_UP-REGULATED
VIT_11s0016g00200	ONLY_TENDRIL_UP-REGULATED
VIT_15s0045g01490	ONLY_TENDRIL_UP-REGULATED
VIT_06s0080g00150	ONLY_TENDRIL_UP-REGULATED
VIT_04s0069g00790	ONLY_TENDRIL_UP-REGULATED
VIT_08s0007g04150	ONLY_TENDRIL_UP-REGULATED
VVTU1776_at	ONLY_TENDRIL_UP-REGULATED
VIT_18s0001g03880	ONLY_TENDRIL_UP-REGULATED
VVTU28290_at	ONLY_TENDRIL_UP-REGULATED
VIT_14s0006g02990	ONLY_TENDRIL_UP-REGULATED
VIT_00s0349g00040	ONLY_TENDRIL_UP-REGULATED
VIT_16s0100g00640	ONLY_TENDRIL_UP-REGULATED
VIT_01s0026g00570	ONLY_TENDRIL_UP-REGULATED
VIT_18s0001g06580	ONLY_TENDRIL_UP-REGULATED
VVTU34456_at	ONLY_TENDRIL_UP-REGULATED
VIT_06s0061g00710	ONLY_TENDRIL_UP-REGULATED
VIT_00s0194g00340	ONLY_TENDRIL_UP-REGULATED
VIT_08s0007g06680	ONLY_TENDRIL_UP-REGULATED
VVTU22849_at	ONLY_TENDRIL_UP-REGULATED
VIT_09s0002g06760	ONLY_TENDRIL_UP-REGULATED
VIT_16s0098g01700	ONLY_TENDRIL_UP-REGULATED
VIT_17s0000g06630	ONLY_TENDRIL_UP-REGULATED
VIT_13s0019g03060	ONLY_TENDRIL_UP-REGULATED
VIT_05s0051g00590	ONLY_TENDRIL_UP-REGULATED
VIT_14s0006g01250	ONLY_TENDRIL_UP-REGULATED
TC54398	ONLY_TENDRIL_UP-REGULATED
TC70463	ONLY_TENDRIL_UP-REGULATED
VIT_01s0026g00200	ONLY_TENDRIL_UP-REGULATED
VIT_00s0179g00360	ONLY_TENDRIL_UP-REGULATED
VIT_01s0137g00230	ONLY_TENDRIL_UP-REGULATED
VIT_13s0019g04660	ONLY_TENDRIL_UP-REGULATED
VIT_00s0567g00020	ONLY_TENDRIL_UP-REGULATED
VIT_01s0137g00240	ONLY_TENDRIL_UP-REGULATED
VIT_15s0048g02420	ONLY_TENDRIL_UP-REGULATED
VIT_16s0050g00830	ONLY_TENDRIL_UP-REGULATED
VIT_08s0007g07880	ONLY_TENDRIL_UP-REGULATED
VIT_03s0063g01330	ONLY_TENDRIL_UP-REGULATED
VIT_02s0025g01720	ONLY_TENDRIL_UP-REGULATED
VVTU12591_at	ONLY_TENDRIL_UP-REGULATED
VIT_18s0001g00360	ONLY_TENDRIL_UP-REGULATED
VIT_14s0068g00110	ONLY_TENDRIL_UP-REGULATED
VIT_01s0011g01830	ONLY_TENDRIL_UP-REGULATED
VIT_05s0077g01240	ONLY_TENDRIL_UP-REGULATED
VIT_18s0001g10580	ONLY_TENDRIL_UP-REGULATED
VIT_02s0033g00260	ONLY_TENDRIL_UP-REGULATED
VVTU2916_at	ONLY_TENDRIL_UP-REGULATED
VIT_11s0052g00260	ONLY_TENDRIL_UP-REGULATED
VIT_11s0016g02300	ONLY_TENDRIL_UP-REGULATED
VIT_18s0001g14270	ONLY_TENDRIL_UP-REGULATED
VIT_02s0087g00250	ONLY_TENDRIL_UP-REGULATED
VIT_02s0033g01110	ONLY_TENDRIL_UP-REGULATED
VIT_17s0000g01460	ONLY_TENDRIL_UP-REGULATED
VIT_05s0049g00010	ONLY_TENDRIL_UP-REGULATED
VIT_05s0049g00400	ONLY_TENDRIL_UP-REGULATED
TC57067	ONLY_TENDRIL_UP-REGULATED
GSVIVT00038053001	ONLY_TENDRIL_UP-REGULATED
VIT_11s0052g00800	ONLY_TENDRIL_UP-REGULATED
VIT_17s0000g07850	ONLY_TENDRIL_UP-REGULATED
VIT_09s0002g06770	ONLY_TENDRIL_UP-REGULATED
VIT_19s0014g03720	ONLY_TENDRIL_UP-REGULATED
VIT_19s0138g00140	ONLY_TENDRIL_UP-REGULATED
VIT_14s0219g00230	ONLY_TENDRIL_UP-REGULATED
VIT_16s0039g01670	ONLY_TENDRIL_UP-REGULATED
VIT_01s0026g00280	ONLY_TENDRIL_UP-REGULATED
VIT_09s0002g00330	ONLY_TENDRIL_UP-REGULATED
VIT_00s0220g00120	ONLY_TENDRIL_UP-REGULATED
VIT_07s0005g00340	ONLY_TENDRIL_UP-REGULATED
VIT_11s0037g00890	ONLY_TENDRIL_UP-REGULATED
VIT_15s0046g01410	ONLY_TENDRIL_UP-REGULATED
VIT_06s0009g00480	ONLY_TENDRIL_UP-REGULATED
VIT_06s0004g02580	ONLY_TENDRIL_UP-REGULATED
VIT_04s0023g02480	ONLY_TENDRIL_UP-REGULATED
VIT_18s0122g00320	ONLY_TENDRIL_UP-REGULATED
VIT_05s0020g01490	ONLY_TENDRIL_UP-REGULATED
VIT_14s0006g02730	ONLY_TENDRIL_UP-REGULATED
VIT_02s0025g02360	ONLY_TENDRIL_UP-REGULATED
VIT_03s0063g00750	ONLY_TENDRIL_UP-REGULATED
VIT_13s0019g03170	ONLY_TENDRIL_UP-REGULATED
VIT_05s0062g00740	ONLY_TENDRIL_UP-REGULATED
VIT_06s0080g00070	ONLY_TENDRIL_UP-REGULATED
VIT_08s0007g02030	ONLY_TENDRIL_UP-REGULATED
VIT_11s0103g00550	ONLY_TENDRIL_UP-REGULATED
VIT_14s0030g00710	ONLY_TENDRIL_UP-REGULATED
VIT_07s0130g00400	ONLY_TENDRIL_UP-REGULATED
VIT_07s0005g04960	ONLY_TENDRIL_UP-REGULATED
VIT_01s0011g03010	ONLY_TENDRIL_UP-REGULATED
VIT_03s0063g01930	ONLY_TENDRIL_UP-REGULATED
VIT_18s0001g01640	ONLY_TENDRIL_UP-REGULATED
VIT_01s0127g00720	ONLY_TENDRIL_UP-REGULATED
VIT_06s0009g02020	ONLY_TENDRIL_UP-REGULATED
VVTU442_at	ONLY_TENDRIL_UP-REGULATED
VIT_08s0032g00910	ONLY_TENDRIL_UP-REGULATED
VIT_18s0001g04160	ONLY_TENDRIL_UP-REGULATED
VIT_11s0118g00570	ONLY_TENDRIL_UP-REGULATED
VIT_02s0025g04170	ONLY_TENDRIL_UP-REGULATED
VIT_05s0077g00620	ONLY_TENDRIL_UP-REGULATED
VIT_14s0060g02140	ONLY_TENDRIL_UP-REGULATED
TC70135	ONLY_TENDRIL_UP-REGULATED
VIT_19s0014g04510	ONLY_TENDRIL_UP-REGULATED
VIT_08s0056g00100	ONLY_TENDRIL_UP-REGULATED
VIT_00s0253g00150	ONLY_TENDRIL_UP-REGULATED
VIT_08s0040g02380	ONLY_TENDRIL_UP-REGULATED
VIT_06s0004g02630	ONLY_TENDRIL_UP-REGULATED
VIT_03s0097g00600	ONLY_TENDRIL_UP-REGULATED
VIT_07s0005g01300	ONLY_TENDRIL_UP-REGULATED
VIT_00s0768g00040	ONLY_TENDRIL_UP-REGULATED
VIT_11s0052g01250	ONLY_TENDRIL_UP-REGULATED
VIT_04s0008g04060	ONLY_TENDRIL_UP-REGULATED
VIT_03s0063g01880	ONLY_TENDRIL_UP-REGULATED
VIT_12s0059g02320	ONLY_TENDRIL_UP-REGULATED
VIT_04s0044g01430	ONLY_TENDRIL_UP-REGULATED
VIT_12s0142g00130	ONLY_TENDRIL_UP-REGULATED
VIT_08s0040g02250	ONLY_TENDRIL_UP-REGULATED
VIT_18s0001g12830	ONLY_TENDRIL_UP-REGULATED
VIT_14s0066g00120	ONLY_TENDRIL_UP-REGULATED
VIT_11s0016g04920	ONLY_TENDRIL_UP-REGULATED
VIT_17s0000g01910	ONLY_TENDRIL_UP-REGULATED
VIT_07s0005g04420	ONLY_TENDRIL_UP-REGULATED
VIT_01s0011g05670	ONLY_TENDRIL_UP-REGULATED
VVTU20590_x_at	ONLY_TENDRIL_UP-REGULATED
VIT_12s0059g02260	ONLY_TENDRIL_UP-REGULATED
VIT_08s0040g02350	ONLY_TENDRIL_UP-REGULATED
VIT_03s0063g00010	ONLY_TENDRIL_UP-REGULATED
VIT_07s0129g00860	ONLY_TENDRIL_UP-REGULATED
VIT_14s0108g00630	ONLY_TENDRIL_UP-REGULATED
VIT_13s0067g00260	ONLY_TENDRIL_UP-REGULATED
VIT_02s0025g00280	ONLY_TENDRIL_UP-REGULATED
VIT_03s0088g01220	ONLY_TENDRIL_UP-REGULATED
VIT_07s0005g00060	ONLY_TENDRIL_UP-REGULATED
VIT_00s0304g00080	ONLY_TENDRIL_UP-REGULATED
VIT_19s0014g05050	ONLY_TENDRIL_UP-REGULATED
VIT_11s0037g00210	ONLY_TENDRIL_UP-REGULATED
VIT_01s0127g00250	ONLY_TENDRIL_UP-REGULATED
VIT_03s0038g01510	ONLY_TENDRIL_UP-REGULATED
VIT_12s0028g02350	ONLY_TENDRIL_UP-REGULATED
VIT_02s0154g00300	ONLY_TENDRIL_UP-REGULATED
VIT_01s0011g03180	ONLY_TENDRIL_UP-REGULATED
VIT_13s0019g01830	ONLY_TENDRIL_UP-REGULATED
VIT_18s0072g00150	ONLY_TENDRIL_UP-REGULATED
VIT_18s0001g15660	ONLY_TENDRIL_UP-REGULATED
TC58381	ONLY_TENDRIL_UP-REGULATED
VIT_08s0007g00930	ONLY_TENDRIL_UP-REGULATED
VIT_06s0004g01180	ONLY_TENDRIL_UP-REGULATED
GSVIVT00004558001	ONLY_TENDRIL_UP-REGULATED
VIT_05s0020g00730	ONLY_TENDRIL_UP-REGULATED
VIT_04s0008g05220	ONLY_TENDRIL_UP-REGULATED
VIT_08s0007g01360	ONLY_TENDRIL_UP-REGULATED
VIT_07s0031g00350	ONLY_TENDRIL_UP-REGULATED
VIT_07s0031g01640	ONLY_TENDRIL_UP-REGULATED
VIT_01s0011g04860	ONLY_TENDRIL_UP-REGULATED
VIT_13s0067g02480	ONLY_TENDRIL_UP-REGULATED
VIT_14s0060g01730	ONLY_TENDRIL_UP-REGULATED
VIT_15s0046g00980	ONLY_TENDRIL_UP-REGULATED
VIT_14s0060g01580	ONLY_TENDRIL_UP-REGULATED
VIT_13s0019g00040	ONLY_TENDRIL_UP-REGULATED
VIT_00s0286g00140	ONLY_TENDRIL_UP-REGULATED
VIT_13s0019g02660	ONLY_TENDRIL_UP-REGULATED
VIT_11s0016g02360	ONLY_TENDRIL_UP-REGULATED
VIT_09s0054g00890	ONLY_TENDRIL_UP-REGULATED
VIT_10s0003g00260	ONLY_TENDRIL_UP-REGULATED
VIT_08s0058g01230	ONLY_TENDRIL_UP-REGULATED
VIT_01s0026g01780	ONLY_TENDRIL_UP-REGULATED
VIT_16s0100g00470	ONLY_TENDRIL_UP-REGULATED
VIT_16s0022g00540	ONLY_TENDRIL_UP-REGULATED
VIT_17s0000g09790	ONLY_TENDRIL_UP-REGULATED
VIT_13s0320g00060	ONLY_TENDRIL_UP-REGULATED
VIT_05s0020g01880	ONLY_TENDRIL_UP-REGULATED
VIT_10s0092g00150	ONLY_TENDRIL_UP-REGULATED
VIT_06s0004g01870	ONLY_TENDRIL_UP-REGULATED
VIT_03s0088g00290	ONLY_TENDRIL_UP-REGULATED
TC70817	ONLY_TENDRIL_UP-REGULATED
VIT_09s0002g04260	ONLY_TENDRIL_UP-REGULATED
VIT_05s0051g00910	ONLY_TENDRIL_UP-REGULATED
VIT_08s0007g01930	ONLY_TENDRIL_UP-REGULATED
VIT_04s0023g03130	ONLY_TENDRIL_UP-REGULATED
VIT_11s0118g00480	ONLY_TENDRIL_UP-REGULATED
VIT_02s0025g02840	ONLY_TENDRIL_UP-REGULATED
VIT_11s0118g00800	ONLY_TENDRIL_UP-REGULATED
VVTU12465_s_at	ONLY_TENDRIL_UP-REGULATED
VIT_18s0001g08010	ONLY_TENDRIL_UP-REGULATED
VIT_05s0051g00680	ONLY_TENDRIL_UP-REGULATED
VIT_08s0058g00800	ONLY_TENDRIL_UP-REGULATED
VIT_03s0038g01650	ONLY_TENDRIL_UP-REGULATED
TC68360	ONLY_INFLORESCENCE_UP-REGULATED
VIT_01s0137g00430	ONLY_INFLORESCENCE_UP-REGULATED
VIT_18s0001g05220	ONLY_INFLORESCENCE_UP-REGULATED
VIT_00s0322g00020	ONLY_INFLORESCENCE_UP-REGULATED
VIT_05s0102g01170	ONLY_INFLORESCENCE_UP-REGULATED
VIT_09s0002g02530	ONLY_INFLORESCENCE_UP-REGULATED
VIT_14s0128g00730	ONLY_INFLORESCENCE_UP-REGULATED
VIT_18s0001g12480	ONLY_INFLORESCENCE_UP-REGULATED
VIT_18s0166g00160	ONLY_INFLORESCENCE_UP-REGULATED
VIT_17s0000g07750	ONLY_INFLORESCENCE_UP-REGULATED
VIT_01s0010g02520	ONLY_INFLORESCENCE_UP-REGULATED
VIT_04s0008g05770	ONLY_INFLORESCENCE_UP-REGULATED
VIT_12s0057g01430	ONLY_INFLORESCENCE_UP-REGULATED
VIT_09s0002g01890	ONLY_INFLORESCENCE_UP-REGULATED
VIT_13s0067g01680	ONLY_INFLORESCENCE_UP-REGULATED
VIT_03s0063g02340	ONLY_INFLORESCENCE_UP-REGULATED
VIT_08s0007g03240	ONLY_INFLORESCENCE_UP-REGULATED
VIT_11s0016g01070	ONLY_INFLORESCENCE_UP-REGULATED
VIT_06s0004g06020	ONLY_INFLORESCENCE_UP-REGULATED
VVTU21816_at	ONLY_INFLORESCENCE_UP-REGULATED
VIT_16s0013g01120	ONLY_INFLORESCENCE_UP-REGULATED
VIT_13s0074g00110	ONLY_INFLORESCENCE_UP-REGULATED
VIT_14s0128g00330	ONLY_INFLORESCENCE_UP-REGULATED
VIT_18s0001g09460	ONLY_INFLORESCENCE_UP-REGULATED
VIT_08s0040g02840	ONLY_INFLORESCENCE_UP-REGULATED
VIT_06s0004g06890	ONLY_INFLORESCENCE_UP-REGULATED
VIT_02s0025g00820	ONLY_INFLORESCENCE_UP-REGULATED
VIT_08s0007g08460	ONLY_INFLORESCENCE_UP-REGULATED
VIT_16s0050g00950	ONLY_INFLORESCENCE_UP-REGULATED
VIT_18s0001g08810	ONLY_INFLORESCENCE_UP-REGULATED
VIT_12s0035g00340	ONLY_INFLORESCENCE_UP-REGULATED
VIT_06s0004g02980	ONLY_INFLORESCENCE_UP-REGULATED
VIT_06s0004g02200	ONLY_INFLORESCENCE_UP-REGULATED
VIT_10s0003g04390	ONLY_INFLORESCENCE_UP-REGULATED
VIT_18s0001g01690	ONLY_INFLORESCENCE_UP-REGULATED
VIT_11s0052g00820	ONLY_INFLORESCENCE_UP-REGULATED
VIT_17s0000g01160	ONLY_INFLORESCENCE_UP-REGULATED
VIT_07s0005g02420	ONLY_INFLORESCENCE_UP-REGULATED
VIT_14s0066g02320	ONLY_INFLORESCENCE_UP-REGULATED
VIT_03s0017g00690	ONLY_INFLORESCENCE_UP-REGULATED
VVTU15048_at	ONLY_INFLORESCENCE_UP-REGULATED
VVTU35445_at	ONLY_INFLORESCENCE_UP-REGULATED
VIT_08s0105g00460	ONLY_INFLORESCENCE_UP-REGULATED
VIT_00s0268g00020	ONLY_INFLORESCENCE_UP-REGULATED
VVTU6325_at	ONLY_INFLORESCENCE_UP-REGULATED
VIT_08s0007g03870	ONLY_INFLORESCENCE_UP-REGULATED
VVTU35413_s_at	ONLY_INFLORESCENCE_UP-REGULATED
VIT_07s0104g00680	ONLY_INFLORESCENCE_UP-REGULATED
VIT_12s0035g02080	ONLY_INFLORESCENCE_UP-REGULATED
VIT_14s0081g00570	ONLY_INFLORESCENCE_UP-REGULATED
VIT_07s0005g06360	ONLY_INFLORESCENCE_UP-REGULATED
VIT_05s0049g00090	ONLY_INFLORESCENCE_UP-REGULATED
VIT_05s0020g03670	ONLY_INFLORESCENCE_UP-REGULATED
VIT_14s0068g00360	ONLY_INFLORESCENCE_UP-REGULATED
VIT_01s0011g03390	ONLY_INFLORESCENCE_UP-REGULATED
VIT_15s0046g02300	ONLY_INFLORESCENCE_UP-REGULATED
VVTU22138_at	ONLY_INFLORESCENCE_UP-REGULATED
VIT_14s0006g03260	ONLY_INFLORESCENCE_UP-REGULATED
VIT_16s0050g00690	ONLY_INFLORESCENCE_UP-REGULATED
VIT_17s0000g04530	ONLY_INFLORESCENCE_UP-REGULATED
VIT_07s0031g02740	ONLY_INFLORESCENCE_UP-REGULATED
VIT_06s0004g06560	ONLY_INFLORESCENCE_UP-REGULATED
VIT_11s0016g03920	ONLY_INFLORESCENCE_UP-REGULATED
VIT_05s0102g01200	ONLY_INFLORESCENCE_UP-REGULATED
VIT_14s0068g01670	ONLY_INFLORESCENCE_UP-REGULATED
VIT_07s0031g03170	ONLY_INFLORESCENCE_UP-REGULATED
VIT_16s0022g02100	ONLY_INFLORESCENCE_UP-REGULATED
VIT_07s0129g00140	ONLY_INFLORESCENCE_UP-REGULATED
VIT_02s0025g00430	ONLY_INFLORESCENCE_UP-REGULATED
VIT_09s0002g09250	ONLY_INFLORESCENCE_UP-REGULATED
VIT_14s0066g01580	ONLY_INFLORESCENCE_UP-REGULATED
VIT_02s0025g04580	ONLY_INFLORESCENCE_UP-REGULATED
VIT_01s0026g00830	ONLY_INFLORESCENCE_UP-REGULATED
VIT_12s0028g01840	ONLY_INFLORESCENCE_UP-REGULATED
VIT_15s0021g02720	ONLY_INFLORESCENCE_UP-REGULATED
VIT_18s0001g12510	ONLY_INFLORESCENCE_UP-REGULATED
VIT_08s0056g01600	ONLY_INFLORESCENCE_UP-REGULATED
VIT_19s0085g01160	ONLY_INFLORESCENCE_UP-REGULATED
VIT_14s0060g00480	ONLY_INFLORESCENCE_UP-REGULATED
VIT_07s0031g00490	ONLY_INFLORESCENCE_UP-REGULATED
VIT_07s0031g01140	ONLY_INFLORESCENCE_UP-REGULATED
VIT_18s0001g05060	ONLY_INFLORESCENCE_UP-REGULATED
VIT_18s0001g15720	ONLY_INFLORESCENCE_UP-REGULATED
VVTU13005_at	ONLY_INFLORESCENCE_UP-REGULATED
VIT_18s0001g15220	ONLY_INFLORESCENCE_UP-REGULATED
VIT_12s0059g00230	ONLY_INFLORESCENCE_UP-REGULATED
VIT_08s0217g00100	ONLY_INFLORESCENCE_UP-REGULATED
VIT_07s0005g01050	ONLY_INFLORESCENCE_UP-REGULATED
VIT_17s0000g05640	ONLY_INFLORESCENCE_UP-REGULATED
CD720151	ONLY_INFLORESCENCE_UP-REGULATED
VIT_06s0004g07920	ONLY_INFLORESCENCE_UP-REGULATED
GSVIVT00012826001	ONLY_INFLORESCENCE_UP-REGULATED
VIT_04s0008g02030	ONLY_INFLORESCENCE_UP-REGULATED
VIT_01s0010g02210	ONLY_INFLORESCENCE_UP-REGULATED
VIT_15s0024g00260	ONLY_INFLORESCENCE_UP-REGULATED
VIT_01s0010g01680	ONLY_INFLORESCENCE_UP-REGULATED
VIT_01s0146g00100	ONLY_INFLORESCENCE_UP-REGULATED
VIT_07s0031g01790	ONLY_INFLORESCENCE_UP-REGULATED
VIT_00s0301g00050	ONLY_INFLORESCENCE_UP-REGULATED
VVTU7172_at	ONLY_INFLORESCENCE_UP-REGULATED
VIT_03s0091g00310	ONLY_INFLORESCENCE_UP-REGULATED
VVTU25603_s_at	ONLY_INFLORESCENCE_UP-REGULATED
VIT_17s0000g03880	ONLY_INFLORESCENCE_UP-REGULATED
VIT_01s0010g01390	ONLY_INFLORESCENCE_UP-REGULATED
VIT_00s0225g00050	ONLY_INFLORESCENCE_UP-REGULATED
VIT_02s0025g01060	ONLY_INFLORESCENCE_UP-REGULATED
VIT_08s0007g08330	ONLY_INFLORESCENCE_UP-REGULATED
VIT_04s0008g06000	ONLY_INFLORESCENCE_UP-REGULATED
VIT_13s0067g03430	ONLY_INFLORESCENCE_UP-REGULATED
VIT_13s0064g01480	ONLY_INFLORESCENCE_UP-REGULATED
VIT_18s0001g03620	ONLY_INFLORESCENCE_UP-REGULATED
VIT_04s0008g05700	ONLY_INFLORESCENCE_UP-REGULATED
VIT_14s0083g01100	ONLY_INFLORESCENCE_UP-REGULATED
VIT_03s0038g04450	ONLY_INFLORESCENCE_UP-REGULATED
VIT_06s0080g00090	ONLY_INFLORESCENCE_UP-REGULATED
VIT_17s0000g03280	ONLY_INFLORESCENCE_UP-REGULATED
VIT_16s0050g00710	ONLY_INFLORESCENCE_UP-REGULATED
VIT_02s0025g00810	ONLY_INFLORESCENCE_UP-REGULATED
VIT_18s0001g11910	ONLY_INFLORESCENCE_UP-REGULATED
VIT_09s0054g01710	ONLY_INFLORESCENCE_UP-REGULATED
VVTU35826_s_at	ONLY_INFLORESCENCE_UP-REGULATED
VIT_00s0194g00180	ONLY_INFLORESCENCE_UP-REGULATED
VIT_07s0104g00830	ONLY_INFLORESCENCE_UP-REGULATED
VIT_08s0040g01950	ONLY_INFLORESCENCE_UP-REGULATED
VIT_09s0002g02450	ONLY_INFLORESCENCE_UP-REGULATED
VIT_13s0106g00790	ONLY_INFLORESCENCE_UP-REGULATED
VIT_01s0026g01140	ONLY_INFLORESCENCE_UP-REGULATED
VIT_19s0090g01480	ONLY_INFLORESCENCE_UP-REGULATED
VIT_07s0031g02630	ONLY_INFLORESCENCE_UP-REGULATED
VIT_08s0040g00820	ONLY_INFLORESCENCE_UP-REGULATED
VIT_11s0016g03590	ONLY_INFLORESCENCE_UP-REGULATED
VVTU10456_at	ONLY_INFLORESCENCE_UP-REGULATED
VVTU21439_at	ONLY_INFLORESCENCE_UP-REGULATED
VIT_18s0001g04980	ONLY_INFLORESCENCE_UP-REGULATED
VIT_12s0035g00630	ONLY_INFLORESCENCE_UP-REGULATED
VIT_14s0006g00100	ONLY_INFLORESCENCE_UP-REGULATED
VIT_18s0072g00950	ONLY_INFLORESCENCE_UP-REGULATED
VIT_02s0025g01090	ONLY_INFLORESCENCE_UP-REGULATED
VIT_18s0001g03540	ONLY_INFLORESCENCE_UP-REGULATED
VIT_10s0116g00530	ONLY_INFLORESCENCE_UP-REGULATED
VIT_02s0033g01120	ONLY_INFLORESCENCE_UP-REGULATED
VIT_05s0062g00780	ONLY_INFLORESCENCE_UP-REGULATED
VVTU21355_at	ONLY_INFLORESCENCE_UP-REGULATED
VIT_17s0000g08080	ONLY_INFLORESCENCE_UP-REGULATED
VIT_14s0036g01400	ONLY_INFLORESCENCE_UP-REGULATED
VIT_02s0087g00710	ONLY_INFLORESCENCE_UP-REGULATED
VIT_18s0089g00190	ONLY_INFLORESCENCE_UP-REGULATED
VIT_04s0044g01280	ONLY_INFLORESCENCE_UP-REGULATED
VIT_00s0316g00010	ONLY_INFLORESCENCE_UP-REGULATED
VIT_08s0007g05240	ONLY_INFLORESCENCE_UP-REGULATED
VIT_18s0089g00410	ONLY_INFLORESCENCE_UP-REGULATED
VIT_16s0050g00390	ONLY_INFLORESCENCE_UP-REGULATED
VIT_04s0008g04930	ONLY_INFLORESCENCE_UP-REGULATED
VVTU380_at	ONLY_INFLORESCENCE_UP-REGULATED
VIT_02s0012g02220	ONLY_INFLORESCENCE_UP-REGULATED
VIT_12s0035g00350	ONLY_INFLORESCENCE_UP-REGULATED
VIT_10s0003g01410	ONLY_INFLORESCENCE_UP-REGULATED
VVTU8701_s_at	ONLY_INFLORESCENCE_UP-REGULATED
VIT_05s0094g00340	ONLY_INFLORESCENCE_UP-REGULATED
VIT_19s0014g01940	ONLY_INFLORESCENCE_UP-REGULATED
VIT_03s0038g00250	ONLY_INFLORESCENCE_UP-REGULATED
VIT_19s0015g00630	ONLY_INFLORESCENCE_UP-REGULATED
VIT_11s0016g05430	ONLY_INFLORESCENCE_UP-REGULATED
VIT_08s0007g01560	ONLY_INFLORESCENCE_UP-REGULATED
VIT_10s0405g00040	ONLY_INFLORESCENCE_UP-REGULATED
VIT_11s0016g04520	ONLY_INFLORESCENCE_UP-REGULATED
VIT_17s0000g09900	ONLY_INFLORESCENCE_UP-REGULATED
VIT_07s0005g02710	ONLY_INFLORESCENCE_UP-REGULATED
VIT_06s0009g00980	ONLY_INFLORESCENCE_UP-REGULATED
VIT_03s0017g00250	ONLY_INFLORESCENCE_UP-REGULATED
TC69884	ONLY_INFLORESCENCE_UP-REGULATED
VIT_10s0003g04540	ONLY_INFLORESCENCE_UP-REGULATED
VIT_14s0083g00410	ONLY_INFLORESCENCE_UP-REGULATED
VIT_12s0057g01160	ONLY_INFLORESCENCE_UP-REGULATED
VIT_07s0031g00670	ONLY_INFLORESCENCE_UP-REGULATED
VIT_13s0067g03200	ONLY_INFLORESCENCE_UP-REGULATED
VIT_18s0001g11610	ONLY_INFLORESCENCE_UP-REGULATED
VIT_06s0004g03390	ONLY_INFLORESCENCE_UP-REGULATED
VIT_13s0019g00540	ONLY_INFLORESCENCE_UP-REGULATED
VIT_06s0004g07230	ONLY_INFLORESCENCE_UP-REGULATED
VIT_15s0046g01320	ONLY_INFLORESCENCE_UP-REGULATED
VIT_01s0026g02590	ONLY_INFLORESCENCE_UP-REGULATED
VIT_14s0060g01950	ONLY_INFLORESCENCE_UP-REGULATED
VIT_19s0093g00160	ONLY_INFLORESCENCE_UP-REGULATED
VIT_02s0025g04330	ONLY_INFLORESCENCE_UP-REGULATED
VIT_13s0064g00780	ONLY_INFLORESCENCE_UP-REGULATED
VIT_15s0048g00790	ONLY_INFLORESCENCE_UP-REGULATED
VIT_07s0005g00760	ONLY_INFLORESCENCE_UP-REGULATED
VIT_15s0021g02270	ONLY_INFLORESCENCE_UP-REGULATED
GSVIVT00032572001	ONLY_INFLORESCENCE_UP-REGULATED
VIT_12s0034g02560	ONLY_INFLORESCENCE_UP-REGULATED
VIT_00s2527g00010	ONLY_INFLORESCENCE_UP-REGULATED
VIT_08s0007g02260	ONLY_INFLORESCENCE_UP-REGULATED
VIT_05s0077g00850	ONLY_INFLORESCENCE_UP-REGULATED
VIT_00s0301g00100	ONLY_INFLORESCENCE_UP-REGULATED
VIT_07s0031g01510	ONLY_INFLORESCENCE_UP-REGULATED
VIT_08s0040g00680	ONLY_INFLORESCENCE_UP-REGULATED
VIT_14s0108g01270	ONLY_INFLORESCENCE_UP-REGULATED
VIT_05s0062g00810	ONLY_INFLORESCENCE_UP-REGULATED
VIT_04s0023g01890	ONLY_INFLORESCENCE_UP-REGULATED
VIT_04s0043g00350	ONLY_INFLORESCENCE_UP-REGULATED
VIT_01s0011g01560	ONLY_INFLORESCENCE_UP-REGULATED
VIT_14s0108g00840	ONLY_INFLORESCENCE_UP-REGULATED
VIT_01s0010g00020	ONLY_INFLORESCENCE_UP-REGULATED
VIT_05s0020g03860	ONLY_INFLORESCENCE_UP-REGULATED
VIT_17s0000g04750	ONLY_INFLORESCENCE_UP-REGULATED
VIT_09s0002g07530	ONLY_INFLORESCENCE_UP-REGULATED
VIT_05s0020g05050	ONLY_INFLORESCENCE_UP-REGULATED
GSVIVT00012973001	ONLY_INFLORESCENCE_UP-REGULATED
VIT_18s0001g11950	ONLY_INFLORESCENCE_UP-REGULATED
VIT_00s0252g00040	ONLY_INFLORESCENCE_UP-REGULATED
VIT_01s0146g00070	ONLY_INFLORESCENCE_UP-REGULATED
VIT_09s0002g05080	ONLY_INFLORESCENCE_UP-REGULATED
VIT_19s0014g02650	ONLY_INFLORESCENCE_UP-REGULATED
VIT_01s0011g06450	ONLY_INFLORESCENCE_UP-REGULATED
VVTU36491_at	ONLY_INFLORESCENCE_UP-REGULATED
VIT_06s0004g02560	ONLY_INFLORESCENCE_UP-REGULATED
VIT_08s0040g03130	ONLY_INFLORESCENCE_UP-REGULATED
VIT_02s0025g02080	ONLY_INFLORESCENCE_UP-REGULATED
VIT_07s0031g02270	ONLY_INFLORESCENCE_UP-REGULATED
VIT_05s0049g00960	ONLY_INFLORESCENCE_UP-REGULATED
VIT_11s0016g05010	ONLY_INFLORESCENCE_UP-REGULATED
VIT_00s0357g00080	ONLY_INFLORESCENCE_UP-REGULATED
VIT_15s0046g01040	ONLY_INFLORESCENCE_UP-REGULATED
VIT_08s0007g05580	ONLY_INFLORESCENCE_UP-REGULATED
VIT_08s0007g05390	ONLY_INFLORESCENCE_UP-REGULATED
VIT_17s0000g05900	ONLY_INFLORESCENCE_UP-REGULATED
VIT_16s0039g01880	ONLY_INFLORESCENCE_UP-REGULATED
VIT_06s0004g01650	ONLY_INFLORESCENCE_UP-REGULATED
VIT_18s0001g13330	ONLY_INFLORESCENCE_UP-REGULATED
VIT_01s0026g00220	ONLY_INFLORESCENCE_UP-REGULATED
VIT_12s0028g00540	ONLY_INFLORESCENCE_UP-REGULATED
VIT_08s0056g00290	ONLY_INFLORESCENCE_UP-REGULATED
VIT_07s0005g02970	ONLY_INFLORESCENCE_UP-REGULATED
VIT_10s0003g00760	ONLY_INFLORESCENCE_UP-REGULATED
VIT_02s0025g00240	ONLY_INFLORESCENCE_UP-REGULATED
VIT_17s0000g05550	ONLY_INFLORESCENCE_UP-REGULATED
VIT_18s0001g03490	ONLY_INFLORESCENCE_UP-REGULATED
VIT_17s0000g07690	ONLY_INFLORESCENCE_UP-REGULATED
VIT_04s0023g03810	ONLY_INFLORESCENCE_UP-REGULATED
VIT_10s0003g03790	ONLY_INFLORESCENCE_UP-REGULATED
VVTU33378_at	ONLY_INFLORESCENCE_UP-REGULATED
VIT_05s0049g01960	ONLY_INFLORESCENCE_UP-REGULATED
VIT_03s0180g00250	ONLY_INFLORESCENCE_UP-REGULATED
VIT_03s0167g00190	ONLY_INFLORESCENCE_UP-REGULATED
VIT_18s0001g04530	ONLY_INFLORESCENCE_UP-REGULATED
VIT_13s0019g02940	ONLY_INFLORESCENCE_UP-REGULATED
VIT_02s0025g03630	ONLY_INFLORESCENCE_UP-REGULATED
VIT_05s0020g03730	ONLY_INFLORESCENCE_UP-REGULATED
VIT_06s0004g04420	ONLY_INFLORESCENCE_UP-REGULATED
VIT_12s0057g01140	ONLY_INFLORESCENCE_UP-REGULATED
VIT_08s0007g01900	ONLY_INFLORESCENCE_UP-REGULATED
VIT_01s0011g01300	ONLY_INFLORESCENCE_UP-REGULATED
VIT_18s0001g07330	ONLY_INFLORESCENCE_UP-REGULATED
VIT_16s0022g01650	ONLY_INFLORESCENCE_UP-REGULATED
VIT_01s0011g00740	ONLY_INFLORESCENCE_UP-REGULATED
VIT_15s0046g03040	ONLY_INFLORESCENCE_UP-REGULATED
VIT_13s0019g01240	ONLY_INFLORESCENCE_UP-REGULATED
VIT_11s0052g00620	ONLY_INFLORESCENCE_UP-REGULATED
VIT_03s0038g00510	ONLY_INFLORESCENCE_UP-REGULATED
VIT_18s0001g05020	ONLY_INFLORESCENCE_UP-REGULATED
VIT_03s0063g00060	ONLY_INFLORESCENCE_UP-REGULATED
VVTU12436_at	ONLY_INFLORESCENCE_UP-REGULATED
VIT_01s0011g04190	ONLY_INFLORESCENCE_UP-REGULATED
VIT_06s0004g06130	ONLY_INFLORESCENCE_UP-REGULATED
VIT_16s0022g00840	ONLY_INFLORESCENCE_UP-REGULATED
VIT_00s0895g00010	ONLY_INFLORESCENCE_UP-REGULATED
VIT_03s0038g02310	ONLY_INFLORESCENCE_UP-REGULATED
VIT_12s0034g02240	ONLY_INFLORESCENCE_UP-REGULATED
VIT_02s0025g03980	ONLY_INFLORESCENCE_UP-REGULATED
VIT_00s0179g00200	ONLY_INFLORESCENCE_UP-REGULATED
VIT_04s0008g06330	ONLY_INFLORESCENCE_UP-REGULATED
VIT_08s0007g03170	ONLY_INFLORESCENCE_UP-REGULATED
VIT_19s0014g04900	ONLY_INFLORESCENCE_UP-REGULATED
VIT_18s0001g15330	ONLY_INFLORESCENCE_UP-REGULATED
VIT_00s0375g00040	ONLY_INFLORESCENCE_UP-REGULATED
VIT_07s0005g00140	ONLY_INFLORESCENCE_UP-REGULATED
VIT_10s0597g00010	ONLY_INFLORESCENCE_UP-REGULATED
VIT_12s0034g02190	ONLY_INFLORESCENCE_UP-REGULATED
VIT_11s0016g02940	ONLY_INFLORESCENCE_UP-REGULATED
CF403809	ONLY_INFLORESCENCE_UP-REGULATED
VIT_12s0142g00360	ONLY_INFLORESCENCE_UP-REGULATED
VIT_14s0128g00780	ONLY_INFLORESCENCE_UP-REGULATED
VIT_09s0002g05150	ONLY_INFLORESCENCE_UP-REGULATED
VIT_05s0077g01140	ONLY_INFLORESCENCE_UP-REGULATED
VIT_13s0158g00100	ONLY_INFLORESCENCE_UP-REGULATED
VIT_02s0012g01310	ONLY_INFLORESCENCE_UP-REGULATED
VIT_15s0048g02430	ONLY_INFLORESCENCE_UP-REGULATED
VIT_09s0002g01000	ONLY_INFLORESCENCE_UP-REGULATED
VIT_11s0118g00310	ONLY_INFLORESCENCE_UP-REGULATED
VIT_07s0031g01690	ONLY_INFLORESCENCE_UP-REGULATED
VIT_18s0001g15730	ONLY_INFLORESCENCE_UP-REGULATED
VIT_10s0042g00820	ONLY_INFLORESCENCE_UP-REGULATED
VIT_14s0068g01400	ONLY_INFLORESCENCE_UP-REGULATED
VIT_01s0011g00140	ONLY_INFLORESCENCE_UP-REGULATED
VIT_18s0001g00680	ONLY_INFLORESCENCE_UP-REGULATED
VIT_02s0012g01260	ONLY_INFLORESCENCE_UP-REGULATED
VIT_08s0040g02790	ONLY_INFLORESCENCE_UP-REGULATED
TC63772	ONLY_INFLORESCENCE_UP-REGULATED
VIT_01s0010g02190	ONLY_INFLORESCENCE_UP-REGULATED
VIT_01s0026g01630	ONLY_INFLORESCENCE_UP-REGULATED
VIT_00s2422g00010	ONLY_INFLORESCENCE_UP-REGULATED
VIT_12s0057g01440	ONLY_INFLORESCENCE_UP-REGULATED
VIT_12s0028g03460	ONLY_INFLORESCENCE_UP-REGULATED
VIT_17s0000g04210	ONLY_INFLORESCENCE_UP-REGULATED
VIT_04s0008g02910	ONLY_INFLORESCENCE_UP-REGULATED
VVTU29400_x_at	ONLY_INFLORESCENCE_UP-REGULATED
VIT_08s0040g00490	ONLY_INFLORESCENCE_UP-REGULATED
VVTU34681_s_at	ONLY_INFLORESCENCE_UP-REGULATED
VIT_00s0615g00020	ONLY_INFLORESCENCE_UP-REGULATED
VIT_18s0001g14760	ONLY_INFLORESCENCE_UP-REGULATED
VIT_08s0007g05360	ONLY_INFLORESCENCE_UP-REGULATED
VVTU22231_at	ONLY_INFLORESCENCE_UP-REGULATED
VVTU9997_at	ONLY_INFLORESCENCE_UP-REGULATED
VIT_08s0058g00400	ONLY_INFLORESCENCE_UP-REGULATED
VIT_06s0004g05200	ONLY_INFLORESCENCE_UP-REGULATED
VIT_09s0054g00340	ONLY_INFLORESCENCE_UP-REGULATED
VVTU22188_at	ONLY_INFLORESCENCE_UP-REGULATED
VIT_05s0077g00610	ONLY_INFLORESCENCE_UP-REGULATED
VVTU29518_x_at	ONLY_INFLORESCENCE_UP-REGULATED
VIT_05s0077g01650	ONLY_INFLORESCENCE_UP-REGULATED
VVTU23056_at	ONLY_INFLORESCENCE_UP-REGULATED
VVTU17652_s_at	ONLY_INFLORESCENCE_UP-REGULATED
VIT_16s0050g01110	ONLY_INFLORESCENCE_UP-REGULATED
VIT_07s0031g02700	ONLY_INFLORESCENCE_UP-REGULATED
VIT_00s0414g00030	ONLY_INFLORESCENCE_UP-REGULATED
VVTU11892_s_at	ONLY_INFLORESCENCE_UP-REGULATED
VIT_02s0012g01240	ONLY_INFLORESCENCE_UP-REGULATED
VIT_18s0001g08430	ONLY_INFLORESCENCE_UP-REGULATED
VIT_08s0007g07780	ONLY_INFLORESCENCE_UP-REGULATED
VIT_16s0098g00700	ONLY_INFLORESCENCE_UP-REGULATED
VIT_11s0065g00130	ONLY_INFLORESCENCE_UP-REGULATED
VIT_01s0010g00530	ONLY_INFLORESCENCE_UP-REGULATED
VIT_18s0122g00820	ONLY_INFLORESCENCE_UP-REGULATED
VIT_09s0002g01830	ONLY_INFLORESCENCE_UP-REGULATED
VIT_11s0052g01580	ONLY_INFLORESCENCE_UP-REGULATED
VIT_09s0002g04310	ONLY_INFLORESCENCE_UP-REGULATED
VIT_05s0077g00500	ONLY_INFLORESCENCE_UP-REGULATED
VIT_05s0020g01190	ONLY_INFLORESCENCE_UP-REGULATED
VIT_01s0010g03990	ONLY_INFLORESCENCE_UP-REGULATED
VIT_15s0046g03370	ONLY_INFLORESCENCE_UP-REGULATED
VIT_13s0019g00770	ONLY_INFLORESCENCE_UP-REGULATED
VIT_13s0158g00360	ONLY_INFLORESCENCE_UP-REGULATED
VIT_12s0059g01220	ONLY_INFLORESCENCE_UP-REGULATED
VIT_19s0014g00150	ONLY_INFLORESCENCE_UP-REGULATED
VIT_12s0034g01870	ONLY_INFLORESCENCE_UP-REGULATED
VIT_19s0027g01820	ONLY_INFLORESCENCE_UP-REGULATED
VVTU8221_at	ONLY_INFLORESCENCE_UP-REGULATED
VIT_03s0038g04620	ONLY_INFLORESCENCE_UP-REGULATED
VIT_17s0000g06570	ONLY_INFLORESCENCE_UP-REGULATED
VIT_01s0026g01670	ONLY_INFLORESCENCE_UP-REGULATED
VIT_02s0012g00500	ONLY_INFLORESCENCE_UP-REGULATED
VIT_03s0180g00240	ONLY_INFLORESCENCE_UP-REGULATED
VIT_05s0077g01900	ONLY_INFLORESCENCE_UP-REGULATED
VIT_13s0019g04970	ONLY_INFLORESCENCE_UP-REGULATED
VIT_07s0031g03070	ONLY_INFLORESCENCE_UP-REGULATED
VIT_05s0029g01140	ONLY_INFLORESCENCE_UP-REGULATED
VIT_03s0063g00740	ONLY_INFLORESCENCE_UP-REGULATED
VIT_11s0149g00210	ONLY_INFLORESCENCE_UP-REGULATED
VIT_07s0005g03780	ONLY_INFLORESCENCE_UP-REGULATED
VIT_17s0000g05490	ONLY_INFLORESCENCE_UP-REGULATED
VIT_05s0020g03870	ONLY_INFLORESCENCE_UP-REGULATED
VIT_02s0025g03310	ONLY_INFLORESCENCE_UP-REGULATED
VIT_12s0057g01060	ONLY_INFLORESCENCE_UP-REGULATED
VIT_16s0039g01800	ONLY_INFLORESCENCE_UP-REGULATED
VIT_13s0074g00320	ONLY_INFLORESCENCE_UP-REGULATED
VIT_06s0004g02140	ONLY_INFLORESCENCE_UP-REGULATED
VIT_15s0021g02710	ONLY_INFLORESCENCE_UP-REGULATED
VIT_06s0004g04590	ONLY_INFLORESCENCE_UP-REGULATED
VIT_09s0002g02260	ONLY_INFLORESCENCE_UP-REGULATED
VIT_04s0008g04920	ONLY_INFLORESCENCE_UP-REGULATED
GSVIVT00034645001	ONLY_INFLORESCENCE_UP-REGULATED
VIT_15s0021g02700	ONLY_INFLORESCENCE_UP-REGULATED
VIT_19s0014g03300	ONLY_INFLORESCENCE_UP-REGULATED
VIT_03s0017g01290	ONLY_INFLORESCENCE_UP-REGULATED
VIT_10s0003g02090	ONLY_INFLORESCENCE_UP-REGULATED
VIT_08s0007g05830	ONLY_INFLORESCENCE_UP-REGULATED
VIT_15s0046g00970	ONLY_INFLORESCENCE_UP-REGULATED
VIT_05s0102g00170	ONLY_INFLORESCENCE_UP-REGULATED
VIT_00s0527g00020	ONLY_INFLORESCENCE_UP-REGULATED
VIT_08s0007g07400	ONLY_INFLORESCENCE_UP-REGULATED
VIT_06s0061g01280	ONLY_INFLORESCENCE_UP-REGULATED
VIT_18s0089g01040	ONLY_INFLORESCENCE_UP-REGULATED
VIT_14s0219g00180	ONLY_INFLORESCENCE_UP-REGULATED
VIT_04s0044g01650	ONLY_INFLORESCENCE_UP-REGULATED
GSVIVT00012684001	ONLY_INFLORESCENCE_UP-REGULATED
VIT_04s0008g05390	ONLY_INFLORESCENCE_UP-REGULATED
VIT_05s0077g01950	ONLY_INFLORESCENCE_UP-REGULATED
VIT_01s0150g00340	ONLY_INFLORESCENCE_UP-REGULATED
VIT_11s0016g03740	ONLY_INFLORESCENCE_UP-REGULATED
VIT_05s0077g01300	ONLY_INFLORESCENCE_UP-REGULATED
VIT_05s0094g01300	ONLY_INFLORESCENCE_UP-REGULATED
VIT_09s0002g04780	ONLY_INFLORESCENCE_UP-REGULATED
VIT_04s0023g02200	ONLY_INFLORESCENCE_UP-REGULATED
VIT_01s0010g02640	ONLY_INFLORESCENCE_UP-REGULATED
VIT_18s0001g04080	ONLY_INFLORESCENCE_UP-REGULATED
VIT_03s0063g01050	ONLY_INFLORESCENCE_UP-REGULATED
VIT_17s0000g02370	ONLY_INFLORESCENCE_UP-REGULATED
VIT_02s0012g00170	ONLY_INFLORESCENCE_UP-REGULATED
VIT_12s0059g01710	ONLY_INFLORESCENCE_UP-REGULATED
VVTU446_at	ONLY_INFLORESCENCE_UP-REGULATED
VIT_12s0057g00320	ONLY_INFLORESCENCE_UP-REGULATED
VIT_14s0128g00350	ONLY_INFLORESCENCE_UP-REGULATED
VVTU465_at	ONLY_INFLORESCENCE_UP-REGULATED
VIT_07s0151g00670	ONLY_INFLORESCENCE_UP-REGULATED
VIT_06s0004g06900	ONLY_INFLORESCENCE_UP-REGULATED
GSVIVT00021769001	ONLY_INFLORESCENCE_UP-REGULATED
VIT_03s0038g02360	ONLY_INFLORESCENCE_UP-REGULATED
VIT_18s0001g03010	ONLY_INFLORESCENCE_UP-REGULATED
VVTU6580_s_at	ONLY_INFLORESCENCE_UP-REGULATED
VIT_00s0317g00110	ONLY_INFLORESCENCE_UP-REGULATED
VIT_05s0094g00330	ONLY_INFLORESCENCE_UP-REGULATED
VIT_05s0020g03970	ONLY_INFLORESCENCE_UP-REGULATED
VIT_04s0008g03590	ONLY_INFLORESCENCE_UP-REGULATED
VVTU22269_s_at	ONLY_INFLORESCENCE_UP-REGULATED
VIT_07s0005g03290	ONLY_INFLORESCENCE_UP-REGULATED
VIT_09s0002g05570	ONLY_INFLORESCENCE_UP-REGULATED
VIT_11s0037g00270	ONLY_INFLORESCENCE_UP-REGULATED
VIT_12s0057g00370	ONLY_INFLORESCENCE_UP-REGULATED
VIT_17s0000g09770	ONLY_INFLORESCENCE_UP-REGULATED
VIT_09s0002g03890	ONLY_INFLORESCENCE_UP-REGULATED
VIT_14s0066g02020	ONLY_INFLORESCENCE_UP-REGULATED
VIT_18s0001g03280	ONLY_INFLORESCENCE_UP-REGULATED
VIT_04s0069g00830	ONLY_INFLORESCENCE_UP-REGULATED
GSVIVT00026302001	ONLY_INFLORESCENCE_UP-REGULATED
VVTU35762_s_at	ONLY_INFLORESCENCE_UP-REGULATED
VIT_15s0046g01900	ONLY_INFLORESCENCE_UP-REGULATED
VIT_09s0002g06420	ONLY_INFLORESCENCE_UP-REGULATED
VIT_19s0015g01030	ONLY_INFLORESCENCE_UP-REGULATED
VIT_17s0000g04290	ONLY_INFLORESCENCE_UP-REGULATED
VIT_12s0134g00030	ONLY_INFLORESCENCE_UP-REGULATED
VVTU3555_s_at	ONLY_INFLORESCENCE_UP-REGULATED
VVTU5126_s_at	ONLY_INFLORESCENCE_UP-REGULATED
VIT_13s0064g00750	ONLY_INFLORESCENCE_UP-REGULATED
VIT_03s0017g01130	ONLY_INFLORESCENCE_UP-REGULATED
VIT_18s0001g04050	ONLY_INFLORESCENCE_UP-REGULATED
VIT_14s0108g00030	ONLY_INFLORESCENCE_UP-REGULATED
VIT_04s0023g02280	ONLY_INFLORESCENCE_UP-REGULATED
VIT_14s0030g01730	ONLY_INFLORESCENCE_UP-REGULATED
VIT_14s0066g01090	ONLY_INFLORESCENCE_UP-REGULATED
VIT_06s0004g07550	ONLY_INFLORESCENCE_UP-REGULATED
VIT_04s0023g01290	ONLY_INFLORESCENCE_UP-REGULATED
VIT_08s0007g01310	ONLY_INFLORESCENCE_UP-REGULATED
VIT_09s0096g00660	ONLY_INFLORESCENCE_UP-REGULATED
VIT_04s0008g02600	ONLY_INFLORESCENCE_UP-REGULATED
GSVIVT00008549001	ONLY_INFLORESCENCE_UP-REGULATED
VIT_13s0047g00500	ONLY_INFLORESCENCE_UP-REGULATED
VIT_04s0023g01390	ONLY_INFLORESCENCE_UP-REGULATED
VIT_16s0039g00820	ONLY_INFLORESCENCE_UP-REGULATED
VIT_13s0067g00050	ONLY_INFLORESCENCE_UP-REGULATED
VIT_08s0007g03650	ONLY_INFLORESCENCE_UP-REGULATED
VIT_01s0026g01330	ONLY_INFLORESCENCE_UP-REGULATED
VVTU469_at	ONLY_INFLORESCENCE_UP-REGULATED
VIT_00s0207g00170	ONLY_INFLORESCENCE_UP-REGULATED
VIT_15s0046g00710	ONLY_INFLORESCENCE_UP-REGULATED
VIT_08s0105g00380	ONLY_INFLORESCENCE_UP-REGULATED
VIT_09s0002g06080	ONLY_INFLORESCENCE_UP-REGULATED
VIT_01s0011g05380	ONLY_INFLORESCENCE_UP-REGULATED
VVTU22289_s_at	ONLY_INFLORESCENCE_UP-REGULATED
VIT_14s0083g00850	ONLY_INFLORESCENCE_UP-REGULATED
VIT_07s0185g00050	ONLY_INFLORESCENCE_UP-REGULATED
VIT_01s0026g01680	ONLY_INFLORESCENCE_UP-REGULATED
VIT_06s0004g03260	ONLY_INFLORESCENCE_UP-REGULATED
VIT_17s0000g06530	ONLY_INFLORESCENCE_UP-REGULATED
VIT_14s0083g00600	ONLY_INFLORESCENCE_UP-REGULATED
VIT_12s0059g02390	ONLY_INFLORESCENCE_UP-REGULATED
VIT_17s0000g06520	ONLY_INFLORESCENCE_UP-REGULATED
VIT_00s1309g00010	ONLY_INFLORESCENCE_UP-REGULATED
VIT_19s0090g01350	ONLY_INFLORESCENCE_UP-REGULATED
VIT_02s0025g02980	ONLY_INFLORESCENCE_UP-REGULATED
VIT_07s0005g05350	ONLY_INFLORESCENCE_UP-REGULATED
VIT_07s0141g00030	ONLY_INFLORESCENCE_UP-REGULATED
VIT_07s0005g01130	ONLY_INFLORESCENCE_UP-REGULATED
VIT_17s0000g08110	ONLY_INFLORESCENCE_UP-REGULATED
VIT_13s0064g00760	ONLY_INFLORESCENCE_UP-REGULATED
VIT_11s0016g04170	ONLY_INFLORESCENCE_UP-REGULATED
VIT_17s0000g04570	ONLY_INFLORESCENCE_UP-REGULATED
VIT_14s0083g00510	ONLY_INFLORESCENCE_UP-REGULATED
VIT_14s0066g01950	ONLY_INFLORESCENCE_UP-REGULATED
VIT_06s0004g04470	UP-REGULATED_COMMON
GSVIVT00004081001	UP-REGULATED_COMMON
VIT_13s0019g03000	UP-REGULATED_COMMON
VIT_12s0028g02440	UP-REGULATED_COMMON
VIT_12s0035g02150	UP-REGULATED_COMMON
VIT_05s0029g00140	UP-REGULATED_COMMON
VIT_04s0008g04480	UP-REGULATED_COMMON
VIT_00s1314g00010	UP-REGULATED_COMMON
VIT_05s0062g01120	UP-REGULATED_COMMON
VIT_01s0146g00150	UP-REGULATED_COMMON
VIT_04s0023g01040	UP-REGULATED_COMMON
VIT_00s0194g00210	UP-REGULATED_COMMON
VIT_04s0008g03930	UP-REGULATED_COMMON
VIT_00s0291g00050	UP-REGULATED_COMMON
VIT_04s0023g03470	UP-REGULATED_COMMON
VIT_08s0007g02800	UP-REGULATED_COMMON
VIT_09s0002g08090	UP-REGULATED_COMMON
VIT_06s0004g00610	UP-REGULATED_COMMON
VIT_02s0025g04010	UP-REGULATED_COMMON
VIT_04s0008g05010	UP-REGULATED_COMMON
VIT_13s0067g02640	UP-REGULATED_COMMON
VIT_13s0156g00210	UP-REGULATED_COMMON
VIT_18s0001g09990	UP-REGULATED_COMMON
VIT_18s0001g11260	UP-REGULATED_COMMON
VIT_12s0134g00450	UP-REGULATED_COMMON
VIT_18s0001g06070	UP-REGULATED_COMMON
VIT_02s0012g01400	UP-REGULATED_COMMON
VIT_08s0007g08280	UP-REGULATED_COMMON
VIT_07s0104g00540	UP-REGULATED_COMMON
GSVIVT00011948001	UP-REGULATED_COMMON
VIT_17s0000g09280	UP-REGULATED_COMMON
VIT_06s0061g01030	UP-REGULATED_COMMON
VIT_01s0026g00880	UP-REGULATED_COMMON
VIT_18s0001g15450	UP-REGULATED_COMMON
VIT_03s0017g01690	UP-REGULATED_COMMON
VIT_07s0031g02900	UP-REGULATED_COMMON
VIT_01s0127g00060	UP-REGULATED_COMMON
VVTU4709_at	UP-REGULATED_COMMON
VIT_12s0028g02180	UP-REGULATED_COMMON
VIT_00s2086g00010	UP-REGULATED_COMMON
VIT_16s0050g02700	UP-REGULATED_COMMON
VIT_06s0004g07960	UP-REGULATED_COMMON
VIT_13s0067g02930	UP-REGULATED_COMMON
VIT_14s0066g01210	UP-REGULATED_COMMON
VIT_03s0180g00260	UP-REGULATED_COMMON
VIT_06s0004g01250	UP-REGULATED_COMMON
VIT_11s0118g00650	UP-REGULATED_COMMON
VVTU17027_s_at	UP-REGULATED_COMMON
TC61540	UP-REGULATED_COMMON
VIT_13s0019g02490	UP-REGULATED_COMMON
VIT_06s0004g07970	UP-REGULATED_COMMON
VIT_16s0039g01560	UP-REGULATED_COMMON
VIT_00s1995g00010	UP-REGULATED_COMMON
VIT_16s0022g00960	UP-REGULATED_COMMON
VIT_08s0040g02180	UP-REGULATED_COMMON
VIT_19s0014g05130	UP-REGULATED_COMMON
VIT_15s0048g02870	UP-REGULATED_COMMON
VVTU35798_s_at	UP-REGULATED_COMMON
VIT_00s2576g00010	UP-REGULATED_COMMON
VIT_11s0037g01230	UP-REGULATED_COMMON
VIT_16s0022g00890	UP-REGULATED_COMMON
GSVIVT00011154001	UP-REGULATED_COMMON
VIT_12s0028g03050	UP-REGULATED_COMMON
VIT_12s0028g02400	UP-REGULATED_COMMON
TC52003	UP-REGULATED_COMMON
VIT_08s0007g05000	UP-REGULATED_COMMON
VIT_18s0001g10620	UP-REGULATED_COMMON
VIT_04s0008g04160	UP-REGULATED_COMMON
TC69082	UP-REGULATED_COMMON
VIT_09s0054g01220	UP-REGULATED_COMMON
VIT_18s0089g01230	UP-REGULATED_COMMON
VIT_03s0091g01010	UP-REGULATED_COMMON
VIT_16s0098g00790	UP-REGULATED_COMMON
VIT_08s0058g00930	UP-REGULATED_COMMON
VIT_01s0011g03720	UP-REGULATED_COMMON
TC65756	UP-REGULATED_COMMON
VIT_07s0005g00170	UP-REGULATED_COMMON
VIT_06s0061g00140	UP-REGULATED_COMMON
CD801525	UP-REGULATED_COMMON
VIT_18s0001g01130	UP-REGULATED_COMMON
VIT_07s0005g00870	UP-REGULATED_COMMON
VIT_14s0108g00420	UP-REGULATED_COMMON
VIT_17s0000g00830	UP-REGULATED_COMMON
TC59826	UP-REGULATED_COMMON
