# Supplementary material for: Transcriptional Analysis of Tendril and Inflorescence Development in Grapevine (Vitis vinifera L.)
Source: PLoS One. 2014 Mar 17;9(3):e92339. doi: 10.1371/journal.pone.0092339 (PMC3956920; doi:10.1371/journal.pone.0092339)
Supplement: Table S3 — Annotation of differentially expressed genes along inflorescence development. File containing annotation information for all the significant genes (P-value <0.01) from differential expression analysis (ANOVA). It includes: unique identifier (Unique_ID), the name of the matching GrapeGen gene-chip probesets (Grapegen_probeset), the position in the 12X PN40024 genome assembly (Chromosome_position_12X), Cluster number regarding Figure 5 (Cluster), functional annotation of the specific transcript (Functional_annotation), VitisNet network(s) that contained the specific transcripts (Vitis-netNetwork), and the functional categorization (Functional_category) used for enrichment analyses. (TXT) [file pone.0092339.s004.txt]

Unique_ID	Grapegen_probeset	Chromosome_position_12X	Cluster	Functional_annotation	Vitis-netNetwork	Functionnal_category
CD801525	VVTU12569_x_at VVTU40438_at		5	Coat protein 28 kDa		Transposable elements viral and plasmid proteins.Viral protein
CF403809	VVTU7121_at		5	No hit		No hit
CF607059	VVTU14353_at		1	No hit		No hit
CN548176	VVTU39224_s_at		3	RNA polymerase II complex component SRB7		Metabolism.Primary metabolism.Nucleobase, nucleoside, nucleotide, nucleic acid metabolism.Nucleic acid metabolism.RNA metabolism
GSVIVT00002468001	VVTU38625_at		1	Ethylene-responsive transcription factor cytokinin response factor 2	vv30007Cytokinin_signaling vv30008Ethylene_signaling vv60003AP2_EREBP	Signaling.Hormone Signaling.Cytokinin Signaling.Cytokinin-mediated Signaling pathway Signaling.Hormone Signaling.Ethylene Signaling.Ethylene-mediated Signaling pathway Regulation overview.Regulation of gene expression.Regulation of transcription.Transcription factor.AP2 family transcription factor
GSVIVT00004081001	VVTU19195_at		5	Catalase 2	vv10680Methane_metabolism vv44146Peroxisome	Metabolism.Cellular metabolism.Methane metabolism Cellular process.Cellular component organization and biogenesis.Organelle organization and biogenesis.Peroxisome organization and biogenesis Response to stimulus.Stress response.Abiotic stress response.Oxidative stress response
GSVIVT00005010001	VVTU26068_at		1	MATE efflux family protein	vv50125Porters_cat_66_to_94	Transport overview.Electrochemical Potential-driven Transporters.Porters.Multidrug/Oligosaccharidyl-lipid/Polysaccharide Flippase.Multi Antimicrobial Extrusion Transport overview.Macromolecule transport.Multidrug transport
GSVIVT00005318001	VVTU4342_s_at		5	ABC transporter I member 15	vv52010ABC_transporters	Transport overview.Macromolecule transport.Multidrug transport.Multidrug ABC transport
GSVIVT00007385001	VVTU19929_s_at		3	Protease inhibitor/seed storage/lipid transfer protein (LTP)		Transport overview.Macromolecule transport.Lipid transport
GSVIVT00008509001	VVTU22644_at		6	Myrcene synthase Oc15	vv10902Monoterpenoid_biosynthesis	Metabolism.Secondary metabolism.Terpenoid metabolism.Monoterpenoid metabolism.Monoterpenoid biosynthesis
GSVIVT00008549001	VVTU13607_s_at		5	Ent-kaurene synthase B, chloroplast precursor	vv10904Diterpenoid_biosynthesis	Metabolism.Secondary metabolism.Terpenoid metabolism.Diterpenoid metabolism.Diterpenoid biosynthesis Signaling.Hormone Signaling.Gibberellic acid Signaling.Gibberellic acid metabolism.Gibberellic acid biosynthesis
GSVIVT00010221001	VVTU9567_at		5	BZIP transcription factor	vv60012BZIP	Regulation overview.Regulation of gene expression.Regulation of transcription.Transcription factor.bZIP family transcription factor
GSVIVT00011154001	VVTU35206_s_at VVTU5997_s_at		5	Phosphoenolpyruvate carboxykinase	vv10020Citrate_cycle vv10620Pyruvate_metabolism vv10710Carbon_fixation	Metabolism.Primary metabolism.Generation of metabolite precursors and energy.Citric acid cycle Metabolism.Primary metabolism.Carbohydrate metabolism.Monosaccharide metabolism.Pyruvate metabolism Metabolism.Primary metabolism.Carbon fixation Metabolism.Primary metabolism.Carbohydrate metabolism.Glycolysis Gluconeogenesis.Gluconeogenesis
GSVIVT00011190001	VVTU13002_s_at		1	Protease inhibitor/seed storage/lipid transfer protein (LTP)		Transport overview.Macromolecule transport.Lipid transport
GSVIVT00011451001	VVTU12806_at		1	Zinc finger (C3HC4-type ring finger)	vv60078Other_zf-C3HC4	Regulation overview.Regulation of gene expression.Regulation of transcription.Transcription factor.Zinc finger C3HC4 family transcription factor
GSVIVT00012042001	VVTU12142_at		3	Unknown protein		Unknown
GSVIVT00012684001	VVTU15489_at		5	ABC transporter g family pleiotropic drug resistance 12 PDR12	vv52010ABC_transporters	Transport overview.Macromolecule transport.Multidrug transport.Multidrug ABC transport
GSVIVT00012826001	VVTU34573_s_at		5	PAP/fibrillin family		Cellular process
GSVIVT00012866001	VVTU15629_at		1	Annexin 2 (ANN2)	vv50101Channels_and_pores	Transport overview.Channels and pores.a-Type channels.Annexin Response to stimulus.Stress response.Abiotic stress response Signaling.Signaling pathway.Calcium sensors and Signaling
GSVIVT00021769001	VVTU1163_s_at VVTU8359_at		5	Valencene synthase	vv10900Terpenoid_biosynthesis	Metabolism.Secondary metabolism.Terpenoid metabolism.Terpenoid biosynthesis Metabolism.Secondary metabolism.Terpenoid metabolism.Sesquiterpenoid metabolism.Sesquiterpenoid biosynthesis
GSVIVT00028747001	VVTU12140_s_at VVTU32407_s_at VVTU36945_s_at VVTU21382_s_at		5	No hit		No hit
GSVIVT00032572001	VVTU17057_s_at		5	Unknown protein		Unknown
GSVIVT00034645001	VVTU1970_s_at		5	No hit		No hit
GSVIVT00034859001	VVTU35741_at		2	Unknown protein		Unknown
GSVIVT00035869001	VVTU16052_at		1	Abscisic acid receptor PYL11 RCAR5	vv30001ABA_signaling	Signaling.Hormone Signaling.ABA Signaling.ABA-mediated Signaling pathway
GSVIVT00037008001	VVTU27807_at		2	No hit		No hit
TC52003	VVTU40836_x_at VVTU7200_x_at VVTU38580_x_at VVTU1658_x_at VVTU7200_at		5	Coat protein		Transposable elements viral and plasmid proteins.Viral protein
TC52841	VVTU38208_s_at		3	CTV.20		Unknown
TC55653	VVTU8999_at		1	No hit		No hit
TC59826	VVTU7102_x_at		5	Coat protein		Transposable elements viral and plasmid proteins.Viral protein
TC60790	VVTU1184_at		2	Auxin-responsive SAUR57	vv30003Auxin_signaling	Signaling.Hormone Signaling.Auxin Signaling.Auxin-mediated Signaling pathway Signaling.Hormone Signaling.Auxin Signaling.Auxin responsive
TC63772	VVTU12502_s_at		5	Unknown		Unknown
TC63993	VVTU22460_x_at VVTU35693_x_at		1	No hit		No hit
TC67006	VVTU16102_at		2	No hit		No hit
TC68981	VVTU1576_at		2	No hit		No hit
TC69082	VVTU40887_x_at VVTU6930_x_at VVTU6925_x_at VVTU40887_s_at VVTU6925_s_at		5	Coat protein, 28 kDa		Transposable elements viral and plasmid proteins.Viral protein
VIT_00s0125g00180	VVTU10575_at	chrUn_01614859_01617684	5	Zinc finger (C3HC4-type ring finger)		Regulation overview.Regulation of gene expression.Regulation of transcription.Transcription factor.Zinc finger C3HC4 family transcription factor Transport overview.Ion transport.Anion transport.Chloride transport
VIT_00s0125g00200	VVTU10985_at	chrUn_01684195_01684647	1	No hit		No hit
VIT_00s0179g00200	VVTU22169_at	chrUn_07448449_07450399	5	Coated vesicle membrane protein		Cellular process.Cellular transport.Protein trafficking.Vesicle-mediated trafficking
VIT_00s0179g00340	VVTU35096_s_at VVTU12493_at	chrUn_07573883_07576291	1	Histone H2A variant 1 HTA11		Cellular process.Cellular component organization and biogenesis.Nucleus.Chromosome organization and biogenesis.Chromatin assembly
VIT_00s0181g00180	VVTU8647_s_at	chrUn_07830802_07831816	4	LHCB3 (light-harvesting chlorophyll binding protein 3)	vv10196Photosynthesis_antenna_proteins vv50105Transport_electron_carriers	Metabolism.Primary metabolism.Generation of metabolite precursors and energy.Photosynthesis.Antenna proteins Transport overview.Transmembrane Electron Carriers.Transmembrane 1-electron transfer carriers.Plant Photosystem I Supercomplex
VIT_00s0181g00240	VVTU3910_at	chrUn_07929074_07936043	2	Unknown		Unknown
VIT_00s0184g00050	VVTU8197_at	chrUn_08376511_08387831	2	B-cell receptor-associated protein 31		Cellular process.Cell growth and death.Cell death.Apoptosis
VIT_00s0187g00240	VVTU9107_s_at	chrUn_09167334_09171675	1	SWIB complex BAF60b domain-containing protein	vv60092SWIB	Regulation overview.Regulation of gene expression.Regulation of transcription.Transcription factor.SWIB
VIT_00s0194g00210	VVTU34351_at	chrUn_10678663_10680042	5	KCO1 (two pore K channel)	vv50101Channels_and_pores	Transport overview.Channels and pores.a-Type channels.The Voltage-gated Ion Channel.outward rectifying K+ channel Transport overview.Ion transport.Cation transport.Potassium transport
VIT_00s0194g00270	VVTU1051_s_at	chrUn_10731146_10733471	2	RNA-binding protein P67, Chloroplast		Unclear
VIT_00s0203g00150	VVTU2572_at	chrUn_12001871_12002538	5	Octicosapeptide/Phox/Bem1p (PB1) domain-containing protein		Unknown
VIT_00s0207g00170	VVTU21882_at	chrUn_12494088_12497201	5	Allergen V5/Tpx-1		Unknown
VIT_00s0207g00210	VVTU35049_s_at	chrUn_12517439_12519783	5	Photosystem II PsbO protein	vv10195Photosynthesis vv50113Thylakoid_targeting_pathway vv50135Primary_active_transporter_cat_D3_to_E2	Metabolism.Primary metabolism.Generation of metabolite precursors and energy.Photosynthesis.Photosystem II Transport overview.Macromolecule transport.Protein transport.Thylakoid targeting pathway Transport overview.Primary Active Transporters.Light absorption-driven transporters.Photosynthetic Reaction Center
VIT_00s0211g00170	VVTU7775_at	chrUn_12996841_12997320	1	Unknown		Unknown
VIT_00s0218g00100	VVTU14768_at VVTU6792_at	chrUn_14017898_14021323	4	Metal transporter Nramp6	vv50124Porters_cat_30_to_64	Transport overview.Electrochemical Potential-driven Transporters.Porters.Metal Ion (Mn2+-iron) Transporter (Nramp) Transport overview.Ion transport.Cation transport.Heavy metal ion transport
VIT_00s0218g00140	VVTU35663_at	chrUn_14060242_14061753	1	Anthocyanidine rhamnosyl-transferase	vv10942Anthocyanin_biosynthesis	Metabolism.Secondary metabolism.Phenylpropanoid metabolism.Flavonoid metabolism.Flavonoid biosynthesis.Anthocyanin biosynthesis.Anthocyanin-glycoside biosynthesis
VIT_00s0220g00030	VVTU7845_s_at	chrUn_14140999_14144381	2	Small nuclear ribonucleoprotein F	vv23040Spliceosome	Metabolism.Primary metabolism.Nucleobase, nucleoside, nucleotide, nucleic acid metabolism.Nucleic acid metabolism.RNA metabolism.RNA processing.mRNA processing.mRNA splicing
VIT_00s0225g00050	VVTU13180_s_at VVTU40347_at	chrUn_14575366_14579119	5	MATE efflux family protein	vv50125Porters_cat_66_to_94	Transport overview.Electrochemical Potential-driven Transporters.Porters.Multidrug/Oligosaccharidyl-lipid/Polysaccharide Flippase.Multi Antimicrobial Extrusion Transport overview.Macromolecule transport.Multidrug transport
VIT_00s0227g00140	VVTU35443_s_at VVTU18966_s_at	chrUn_15088473_15096400	5	MLO1		Cellular process.Cell growth and death.Cell death Response to stimulus.Stress response.Biotic stress response
VIT_00s0250g00020	VVTU12054_at	chrUn_17252509_17266683	4	Protein tyrosine phosphatase		Signaling.Signaling pathway.Protein phosphatase
VIT_00s0268g00020	VVTU4448_at	chrUn_19612999_19619497	5	Phytase	vv10740Riboflavin_metabolism	Metabolism.Primary metabolism.Carbohydrate metabolism.Monosaccharide metabolism.Inositol phosphate metabolism Metabolism.Primary metabolism.Coenzyme and prosthetic group metabolism.Riboflavin metabolism Metabolism.Cellular metabolism.Phosphate metabolism
VIT_00s0270g00050	VVTU8098_s_at	chrUn_19939778_19940628	4	Unknown protein		Unknown
VIT_00s0301g00050	VVTU7554_at	chrUn_22154962_22160052	5	3'(2') 5'-bisphosphate nucleotidase	vv10920Sulfur_metabolism	Metabolism.Cellular metabolism.Nitrogen and sulfur metabolism.Sulfur metabolism
VIT_00s0301g00100	VVTU12663_at	chrUn_22189601_22191884	5	BFN1 (bifunctional nuclease I)		Metabolism.Primary metabolism.Nucleobase, nucleoside, nucleotide, nucleic acid metabolism.Nucleic acid metabolism.DNA metabolism.DNA catabolism
VIT_00s0301g00190	VVTU17113_at	chrUn_22234640_22237224	3	Beta-galactosidase	vv10052Galactose_metabolism vv10511N-Glycan_degradation vv10600Sphingolipid_metabolism	Metabolism.Primary metabolism.Carbohydrate metabolism.Monosaccharide metabolism.Galactose metabolism Metabolism.Primary metabolism.Carbohydrate metabolism.Oligosaccharide metabolism.N-Glycan metabolism.N-Glycan catabolism Metabolism.Primary metabolism.Lipid metabolism.Sphingolipid metabolism
VIT_00s0302g00010	VVTU3209_at	chrUn_22239246_22241073	1	Unknown protein		Unknown
VIT_00s0304g00080	VVTU6048_at	chrUn_22456140_22459197	6	Trehalose-6-phosphate phosphatase	vv10500Starch_and_sucrose_metabolism	Metabolism.Primary metabolism.Carbohydrate metabolism.Polysaccharide metabolism.Starch and sucrose metabolism Metabolism.Primary metabolism.Carbohydrate metabolism.Oligosaccharide metabolism.Trehalose metabolism
VIT_00s0313g00030	VVTU16254_s_at VVTU6263_s_at	chrUn_22809824_22816815	2	Auxin-independent growth promoter		Unknown
VIT_00s0313g00070	VVTU2349_at	chrUn_22834429_22842295	1	MADS-box protein SVP (short vegetative phase)	vv30009Flower_development vv60042MADS	Development.Reproductive development.Flower development Regulation overview.Regulation of gene expression.Regulation of transcription.Transcription factor.MADS-box family transcription factor
VIT_00s0317g00110	VVTU6810_at	chrUn_23039408_23041439	5	Esterase/lipase/thioesterase		Unclear
VIT_00s0322g00040	VVTU1654_s_at	chrUn_23225218_23226115	2	RuvB DNA helicase protein		Metabolism.Primary metabolism.Nucleobase, nucleoside, nucleotide, nucleic acid metabolism.Nucleic acid metabolism.DNA metabolism
VIT_00s0324g00070	VVTU17519_at	chrUn_23446819_23448704	1	Cis-zeatin O-beta-D-glucosyltransferase	vv10908Zeatin_biosynthesis	Signaling.Hormone Signaling.Cytokinin Signaling.Cytokinin metabolism.Cytokinin inactivation by glycosylation
VIT_00s0333g00030	VVTU3272_at	chrUn_23778774_23793231	2	Coiled-coil domain-containing protein 94		Unknown
VIT_00s0333g00060	VVTU9288_at	chrUn_23809297_23811577	2	Unknown protein		Unknown
VIT_00s0337g00060	VVTU17392_at	chrUn_24067504_24068266	2	Ribosomal protein S8 (RPS8A) 40S	vv23010Ribosome	Metabolism.Primary metabolism.Protein metabolism and modification.Protein synthesis.Ribosome
VIT_00s0337g00090	VVTU38142_at	chrUn_24106724_24107487	3	Unknown		Unknown
VIT_00s0347g00040	VVTU35262_at	chrUn_24820521_24820956	2	Avr9/Cf-9 rapidly elicited protein 20		Signaling.Signaling pathway.Calcium sensors and Signaling Response to stimulus.Stress response.Biotic stress response
VIT_00s0349g00020	VVTU22924_s_at	chrUn_24907455_24915720	5	Unknown protein		Unknown
VIT_00s0404g00050	VVTU23112_at VVTU22555_at	chrUn_27716393_27718350	1	fiber protein		Unknown
VIT_00s0414g00030	VVTU6094_at	chrUn_28238713_28243433	5	Cellulose synthase CSLE1	vv40006Cell_wall	Cellular process.Cellular component organization and biogenesis.Cell wall organization and biogenesis.Cell wall metabolism.Cell wall biosynthesis.Cellulose biosynthesis
VIT_00s0415g00030	VVTU6489_s_at	chrUn_28290680_28295392	1	Molecular chaperone DnaK	vv23018RNA_degradation vv50101Channels_and_pores	Metabolism.Primary metabolism.Nucleobase, nucleoside, nucleotide, nucleic acid metabolism.Nucleic acid metabolism.RNA metabolism.RNA catabolism Transport overview.Channels and pores.a-Type channels.Cation Channel-forming Heat Shock Protein-70 Metabolism.Primary metabolism.Protein metabolism and modification.Protein folding.Chaperone-mediated protein folding.HSP-mediated protein folding Response t…
VIT_00s0415g00040	VVTU3242_at	chrUn_28296351_28304670	5	Glycine-rich protein		Unknown
VIT_00s0445g00030	VVTU16093_at	chrUn_29211099_29212147	1	Unknown		Unknown
VIT_00s0459g00040	VVTU35088_at	chrUn_29639278_29639757	1	No hit		No hit
VIT_00s0525g00020	VVTU17416_at	chrUn_31225304_31229926	1	Squalene monooxygenase	vv10100Biosynthesis_of_steroids vv10900Terpenoid_biosynthesis	Metabolism.Primary metabolism.Lipid metabolism.Steroid metabolism.Steroid biosynthesis Metabolism.Secondary metabolism.Terpenoid metabolism.Terpenoid biosynthesis Metabolism.Primary metabolism.Lipid metabolism.Steroid metabolism.Steroid modification
VIT_00s0527g00020	VVTU35590_s_at	chrUn_31296258_31297173	5	VQ motif-containing protein		Unknown
VIT_00s0527g00030	VVTU38296_s_at VVTU1034_x_at	chrUn_31305969_31307239	1	Arabinogalactan protein AGP31	vv40006Cell_wall	Cellular process.Cellular component organization and biogenesis.Cell wall organization and biogenesis.Cell wall structural protein
VIT_00s0527g00030	VVTU38296_s_at VVTU1034_x_at	chrUn_31305969_31307239	2	Arabinogalactan protein AGP31	vv40006Cell_wall	Cellular process.Cellular component organization and biogenesis.Cell wall organization and biogenesis.Cell wall structural protein
VIT_00s0532g00020	VVTU20568_at	chrUn_31421956_31428879	1	Kinesin family member C1	vv44810Regulation_of_actin_cytoskeleton	Cellular process.Cellular component organization and biogenesis.Cytoskeleton organization and biogenesis.Microtubule organization and biogenesis.Microtubule-driven movement
VIT_00s0533g00020	VVTU16667_at	chrUn_31460974_31463790	4	Zeaxanthin epoxidase, chloroplast precursor	vv10906Carotenoid_biosynthesis vv60028FHA	Metabolism.Secondary metabolism.Terpenoid metabolism.Tetraterpenoid metabolism.Tetraterpenoid biosynthesis.Carotenoid biosynthesis Regulation overview.Regulation of gene expression.Regulation of transcription.Transcription factor.FHA family transcription factor Response to stimulus.Stress response.Abiotic stress response.Light stress response Signaling.Hormone Signaling.ABA Signaling.ABA metaboli…
VIT_00s0551g00030	VVTU19914_at	chrUn_31664597_31667952	4	Protein transport protein Sec61 subunit alpha	vv23060Protein_export vv24141Protein_processing_in_endoplasmic_reticulum vv44145Phagosome vv50111Tethering_factors vv50132Primary_active_transporter_cat_A5_to_A8	Transport overview.Macromolecule transport.Protein transport.Tethering factors Transport overview.Primary Active Transporters.P-P-bond hydrolysis-driven transporters.General Secretory Pathway (Sec) Cellular process.Cellular transport.Protein trafficking.Vesicle-mediated trafficking.Phagosome Cellular process.Cellular transport.Protein trafficking Metabolism.Primary metabolism.Protein metabolism a…
VIT_00s0615g00020	VVTU21888_at	chrUn_32971146_32973314	5	Cinnamyl alcohol dehydrogenase	vv10940Phenylpropanoid_biosynthesis	Metabolism.Secondary metabolism.Phenylpropanoid metabolism.Phenylpropanoid biosynthesis
VIT_00s0665g00030	VVTU1633_at	chrUn_33821817_33826389	1	Unknown protein		Unknown
VIT_00s0684g00030	VVTU21808_at VVTU19162_s_at VVTU17927_at	chrUn_34169552_34172479	5	SEN1 (dark inducible 1)	vv30011Jasmonate_signaling	Signaling.Hormone Signaling.Jasmonate salicylate signaling.Jasmonate Signaling.Jasmonate-mediated Signaling pathway Response to stimulus.Stress response
VIT_00s0698g00010	VVTU13809_at VVTU21183_at VVTU14584_x_at	chrUn_34388291_34393188	5	Catalase	vv10680Methane_metabolism vv44146Peroxisome	Metabolism.Cellular metabolism.Methane metabolism Cellular process.Cellular component organization and biogenesis.Organelle organization and biogenesis.Peroxisome organization and biogenesis Metabolism.Primary metabolism.Protein metabolism and modification.Proteolysis.Peptidase-mediated proteolysis
VIT_00s0759g00010	VVTU38267_s_at	chrUn_35090330_35100019	1	Porphobilinogen deaminase, chloroplast precursor	vv10860Porphyrin_and_chlorophyll_metabolism	Metabolism.Primary metabolism.Cofactor metabolism.Tetrapyrrole metabolism
VIT_00s0779g00010	VVTU9181_at	chrUn_35291425_35294562	5	Unknown protein		Unknown
VIT_00s0802g00020	VVTU1022_at	chrUn_35515451_35518041	1	Unknown protein		Unknown
VIT_00s0822g00010	VVTU36924_at	chrUn_35757914_35758984	1	White-brown complex homolog protein 11	vv52010ABC_transporters	Transport overview.Macromolecule transport.Multidrug transport.Multidrug ABC transport
VIT_00s0865g00030	VVTU27628_s_at	chrUn_36295383_36296306	1	Histone H2A.6 HTA1		Cellular process.Cellular component organization and biogenesis.Nucleus.Chromosome organization and biogenesis.Chromatin assembly
VIT_00s0956g00030	VVTU37888_at	chrUn_37120731_37121640	1	DNA-binding protein	vv60062Trihelix	Regulation overview.Regulation of gene expression.Regulation of transcription.Transcription factor.Trihelix family transcription factor
VIT_00s1232g00020	VVTU12261_at	chrUn_38065266_38066163	2	Ribosomal protein L12	vv23010Ribosome	Metabolism.Primary metabolism.Protein metabolism and modification.Protein synthesis.Ribosome
VIT_00s1235g00010	VVTU25069_at	chrUn_38013082_38016891	1	Unknown protein		Unknown
VIT_00s1291g00010	VVTU40196_at	chrUn_38323879_38329214	1	AP2-like AIL6 (AINTEGUMENTA-like 6)	vv30008Ethylene_signaling vv60003AP2_EREBP	Signaling.Hormone Signaling.Ethylene Signaling.Ethylene-mediated Signaling pathway Regulation overview.Regulation of gene expression.Regulation of transcription.Transcription factor.AP2 family transcription factor.ERF subfamily transcription factor
VIT_00s1309g00010	VVTU3334_at	chrUn_38444531_38446529	5	Monocopper oxidase SKS11 (SKU5 Similar 11)	vv50109Incompletely_characterized_transport_systems	Transport overview.Incompletely characterized transport systems.Recognized transporters of unknown biochemical mechanism.Iron/Lead Transporter.Oxidase-dep Fe2+ Transporter Metabolism.Cellular metabolism.Oxidation reduction.Copper oxidase family
VIT_00s1364g00010	VVTU6957_at	chrUn_38841602_38844206	5	Isochorismatase hydrolase	vv10130Ubiquinone_biosynthesis	Metabolism.Primary metabolism.Coenzyme and prosthetic group metabolism.Biosynthesis of derivatives of dehydroquinic acid, shikimic acid and chorismic acid.Ubiquinone biosynthesis Metabolism.Secondary metabolism.Phenylpropanoid metabolism.Phenylpropanoid biosynthesis.Tannin biosynthesis
VIT_00s1428g00010	VVTU20481_at	chrUn_39116473_39117727	1	Ankyrin repeat		Diverse functions.Gene family with diverse functions.Ankyrin domain family
VIT_00s1847g00010	VVTU27570_s_at	chrUn_40567497_40570088	2	Adenine phosphoribosyltransferase	vv10230Purine_metabolism	Metabolism.Primary metabolism.Nucleobase, nucleoside, nucleotide, nucleic acid metabolism.Nucleotide metabolism.Purine metabolism
VIT_00s1995g00010	VVTU2083_s_at	chrUn_40854331_40857313	5	Phosphoenolpyruvate carboxykinase	vv10020Citrate_cycle vv10620Pyruvate_metabolism vv10710Carbon_fixation	Metabolism.Primary metabolism.Generation of metabolite precursors and energy.Citric acid cycle Metabolism.Primary metabolism.Carbohydrate metabolism.Monosaccharide metabolism.Pyruvate metabolism Metabolism.Primary metabolism.Carbon fixation Metabolism.Primary metabolism.Carbohydrate metabolism.Glycolysis Gluconeogenesis.Gluconeogenesis
VIT_00s2086g00010	VVTU20527_at VVTU13344_at	chrUn_41034442_41035462	5	1-aminocyclopropane-1-carboxylate oxidase 1	vv10640Propanoate_metabolism vv30008Ethylene_signaling	Metabolism.Primary metabolism.Organic acid metabolism.Propanoate metabolism Signaling.Hormone Signaling.Ethylene Signaling.Ethylene-mediated Signaling pathway Signaling.Hormone Signaling.Ethylene Signaling.Ethylene metabolism.Ethylene biosynthesis
VIT_00s2668g00010	VVTU39404_at	chrUn_42649760_42651528	2	F-box family protein		Metabolism.Primary metabolism.Protein metabolism and modification.Proteolysis.cytoplasmic and nuclear protein degradation.Ubiquitin-mediated proteolysis
VIT_01s0010g00020	VVTU2258_at	chr01_14353846_14356865	5	DNA-3-methyladenine glycosidase I	vv23410Base_excision_repair	Metabolism.Primary metabolism.Nucleobase, nucleoside, nucleotide, nucleic acid metabolism.Nucleic acid metabolism.DNA metabolism.DNA recombination and repair.repair.Base excision repair
VIT_01s0010g00530	VVTU22090_at	chr01_15343870_15346388	5	UDP-glucoronosyl and UDP-glucosyl transferase		Unclear
VIT_01s0010g01660	VVTU9379_at	chr01_17985428_17994297	1	Receptor protein kinase		Signaling.Signaling pathway.Protein kinase
VIT_01s0010g02030	VVTU21399_s_at VVTU18724_s_at	chr01_18696368_18697251	5	Gamma-thionin precursor		Response to stimulus.Stress response.Biotic stress response
VIT_01s0010g02160	VVTU16851_s_at	chr01_19145927_19153309	5	RGS1 (regulator of G-protein SIGNALING 1)	vv11013ABA_biosynthesis vv30001ABA_signaling	Signaling.Hormone Signaling.ABA Signaling.ABA metabolism.ABA biosynthesis Signaling.Hormone Signaling.ABA Signaling.ABA-mediated Signaling pathway Signaling.Signaling pathway.G-protein signaling pathway
VIT_01s0010g02190	VVTU35585_at	chr01_19179010_19180232	5	Lipase GDSL		Unclear
VIT_01s0010g02390	VVTU5193_at	chr01_19487491_19493493	3	Unknown protein		Unknown
VIT_01s0010g02430	VVTU15369_at	chr01_19509377_19511747	1	Mitotic spindle checkpoint protein (MAD2)	vv44110Cell_cycle	Signaling.Signaling pathway.Protein kinase.MAPK cascade Cellular process.Cell growth and death Regulation overview.Regulation of cell cycle.Regulation of mitosis
VIT_01s0010g02640	VVTU1880_at	chr01_19702807_19710688	5	Lysine histidine transporter 2	vv50123Porters_cat_18_to_29	Transport overview.Electrochemical Potential-driven Transporters.Porters.Amino Acid/Auxin Permease Transport overview.Macromolecule transport.Amino acid transport
VIT_01s0010g02750	VVTU20820_at	chr01_19772899_19777638	5	Lipoxygenase	vv10592alpha-Linolenic_acid_metabolism	Metabolism.Primary metabolism.Lipid metabolism.Fatty acid metabolism.Alpha-linolenic acid metabolism Metabolism.Primary metabolism.Lipid metabolism.Fatty acid metabolism.Oxylipin biosynthesis
VIT_01s0010g03850	VVTU14961_s_at	chr01_21202170_21215499	5	Calmodulin-binding protein	vv60020CAMTA	Regulation overview.Regulation of gene expression.Regulation of transcription.Transcription factor.CAMTA family transcription factor
VIT_01s0010g03860	VVTU12222_at	chr01_21228778_21229174	1	Unknown		Unknown
VIT_01s0010g03980	VVTU1276_at	chr01_21505067_21506248	2	Unknown protein		Unknown
VIT_01s0010g03990	VVTU267_at	chr01_21510116_21511444	5	Unknown protein		Unknown
VIT_01s0011g00140	VVTU35570_at	chr01_00237202_00239334	4	CRABS CLAW	vv60019C2C2-YABBY	Regulation overview.Regulation of gene expression.Regulation of transcription.Transcription factor.C2C2-YABBY family transcription factor
VIT_01s0011g00250	VVTU3468_s_at	chr01_00312475_00317120	1	6-phosphogluconolactonase	vv10030Pentose_phosphate	Metabolism.Primary metabolism.Carbohydrate metabolism.Monosaccharide metabolism.Monosaccharide catabolism.Pentose-phosphate shunt
VIT_01s0011g00450	VVTU11142_at VVTU14828_at	chr01_00453463_00457919	5	Magnesium transporter CorA	vv50101Channels_and_pores	Transport overview.Channels and pores.a-Type channels.CorA Metal Ion Transporter Transport overview.Ion transport.Cation transport.Magnesium transport
VIT_01s0011g00650	VVTU5829_at VVTU9984_at	chr01_00586438_00589926	5	Calcineurin phosphoesterase		Unclassified
VIT_01s0011g00680	VVTU35065_s_at	chr01_00599218_00602876	2	Ribosomal protein S19 (RPS19A) 40S	vv23010Ribosome	Metabolism.Primary metabolism.Protein metabolism and modification.Protein synthesis.Ribosome
VIT_01s0011g00740	VVTU22548_at	chr01_00656141_00666920	5	Processing peptidase beta subunit, mitochondrial		Metabolism.Primary metabolism.Protein metabolism and modification.Proteolysis.Peptidase-mediated proteolysis
VIT_01s0011g01050	VVTU3184_at	chr01_00924701_00929880	5	Vacuolar sorting receptor 6	vv50110Protein_coat	Transport overview.Macromolecule transport.Protein transport.Protein coat Cellular process.Cellular transport.Protein trafficking.Vesicle-mediated trafficking
VIT_01s0011g01110	VVTU811_s_at	chr01_00965880_00971272	5	Molybdenum cofactor sulfurase		Metabolism.Primary metabolism.Coenzyme and prosthetic group metabolism.Mo-Molybdopterin metabolism.Mo-Molybdopterin biosynthesis Signaling.Hormone Signaling.ABA Signaling.ABA metabolism.ABA biosynthesis
VIT_01s0011g01280	VVTU36125_s_at VVTU1477_at	chr01_01086726_01093073	4	Zinc transporter ZIP5	vv50121Porters_cat_1_to_6	Transport overview.Electrochemical Potential-driven Transporters.Porters.Zinc (Zn2+)-Iron (Fe2+) Permease Transport overview.Ion transport.Cation transport.Heavy metal ion transport.Zinc transport
VIT_01s0011g01290	VVTU3377_at	chr01_01098416_01102667	5	N-carbamyl-L-amino acid amidohydrolase	vv10240Pyrimidine_metabolism vv10410Beta-alanine_metabolism vv10770Pantothenate_and_CoA_biosynthesis	Metabolism.Primary metabolism.Nucleobase, nucleoside, nucleotide, nucleic acid metabolism.Nucleotide metabolism.Pyrimidine metabolism Metabolism.Primary metabolism.Amino acid metabolism.Beta-Alanine metabolism Metabolism.Primary metabolism.Coenzyme and prosthetic group metabolism.Pantothenate and CoA metabolism.Pantothenate and CoA biosynthesis
VIT_01s0011g01300	VVTU39542_at	chr01_01107739_01109820	5	Polygalacturonase QRT3	vv40006Cell_wall	Cellular process.Cellular component organization and biogenesis.Cell wall organization and biogenesis.Cell wall metabolism.Cell wall modification.Pectin modification
VIT_01s0011g01410	VVTU22448_at	chr01_01219738_01221546	1	PLATZ transcription factor	vv60049PLATZ	Regulation overview.Regulation of gene expression.Regulation of transcription.Transcription factor.PLATZ family transcription factor
VIT_01s0011g01460	VVTU7666_at VVTU9027_at	chr01_01248212_01255029	1	AICARFT/IMPCHase bienzyme; MGS	vv10230Purine_metabolism vv10670One_carbon_pool_by_folate	Metabolism.Primary metabolism.Nucleobase, nucleoside, nucleotide, nucleic acid metabolism.Nucleotide metabolism.Purine metabolism Metabolism.Cellular metabolism.One-carbon metabolism
VIT_01s0011g01560	VVTU10346_x_at VVTU11456_at	chr01_01353271_01355959	5	Transparent testa16	vv60042MADS	Regulation overview.Regulation of gene expression.Regulation of transcription.Transcription factor.MADS-box family transcription factor
VIT_01s0011g01780	VVTU4912_at	chr01_01563204_01564707	4	F-box protein PP2-B12 (Protein phloem protein 2-like B12)		Metabolism.Primary metabolism.Protein metabolism and modification.Proteolysis.cytoplasmic and nuclear protein degradation.Ubiquitin-mediated proteolysis
VIT_01s0011g01980	VVTU8699_at	chr01_01696320_01697692	3	fasciclin arabinogalactan-protein (FLA21)	vv40006Cell_wall	Cellular process.Cellular component organization and biogenesis.Cell wall organization and biogenesis.Cell wall structural protein
VIT_01s0011g02100	VVTU37_at VVTU14088_s_at	chr01_01779062_01784511	1	ATP-dependent Clp protease proteolytic subunit		Metabolism.Primary metabolism.Protein metabolism and modification.Proteolysis.Clp complex-mediated proteolysis
VIT_01s0011g02130	VVTU25751_at	chr01_01819882_01823470	5	Peptidoglycan-binding LysM domain-containing protein		Signaling.Signaling pathway.Protein kinase
VIT_01s0011g02710	VVTU4106_x_at VVTU12340_s_at	chr01_02424497_02425150	4	No hit		No hit
VIT_01s0011g02730	VVTU22583_at	chr01_02429436_02433043	2	ABC transporter G member 3	vv52010ABC_transporters	Transport overview.Macromolecule transport.Multidrug transport.Multidrug ABC transport
VIT_01s0011g02800	VVTU14546_at	chr01_02489296_02491767	2	RIC7 (ROP-interactive crib motif-containing protein 7)		Signaling.Signaling pathway.G-protein signaling pathway
VIT_01s0011g02930	VVTU71_at	chr01_02597606_02599224	1	DNA-binding protein, chloroplast nucleoid		Metabolism.Primary metabolism.Nucleobase, nucleoside, nucleotide, nucleic acid metabolism.Nucleic acid metabolism.DNA metabolism
VIT_01s0011g03000	VVTU169_at	chr01_02688188_02688578	1	No hit		No hit
VIT_01s0011g03050	VVTU14841_at VVTU9171_at	chr01_02717642_02719224	1	Unknown protein		Unknown
VIT_01s0011g03290	VVTU3008_at	chr01_02981226_02996541	4	Aluminum-activated malate transporter 9	vv50125Porters_cat_66_to_94	Transport overview.Electrochemical Potential-driven Transporters.Porters.Aromatic Acid Exporter Response to stimulus.Stress response.Abiotic stress response.Heavy metal stress response.Aluminium stress response Transport overview.Macromolecule transport.Organic ion transport.Organic anion transport.Malate transport.Malate excretion
VIT_01s0011g03400	VVTU16260_at VVTU3142_at	chr01_03076982_03080343	5	Proton-dependent oligopeptide transport (POT) family protein	vv50122Porters_cat_7_to_17	Transport overview.Electrochemical Potential-driven Transporters.Porters.Proton-dependent Oligopeptide Transporter Transport overview.Macromolecule transport.Oligopeptide transport
VIT_01s0011g03510	VVTU16731_s_at	chr01_03180020_03185492	2	Protein kinase PKN/PRK1		Signaling.Signaling pathway.Protein kinase
VIT_01s0011g03680	VVTU18535_s_at VVTU40428_s_at	chr01_03332398_03333689	4	ER6 protein universal stress protein (USP) family	vv30008Ethylene_signaling	Signaling.Hormone Signaling.Ethylene Signaling.Ethylene-mediated Signaling pathway Response to stimulus.Stress response
VIT_01s0011g03720	VVTU38375_at	chr01_03368571_03370248	5	BEE1 (BR Enhanced expression 1)	vv60011BHLH	Regulation overview.Regulation of gene expression.Regulation of transcription.Transcription factor.bHLH family transcription factor
VIT_01s0011g03860	VVTU4768_at	chr01_03522828_03525603	1	RKL1 (Receptor-like kinase 1)		Signaling.Signaling pathway.Protein kinase
VIT_01s0011g04060	VVTU8059_at	chr01_03716220_03718893	2	Receptor-like kinase RHG1		Signaling.Signaling pathway.Protein kinase
VIT_01s0011g04480	VVTU20299_at	chr01_04064622_04072785	1	Histone chaperone ASF1B (Anti-silencing 1b)		Metabolism.Primary metabolism.Nucleobase, nucleoside, nucleotide, nucleic acid metabolism.Nucleic acid metabolism.DNA metabolism.DNA replication
VIT_01s0011g04700	VVTU5866_at	chr01_04233165_04235088	5	Heavy-metal-associated domain-containing protein		Unclear
VIT_01s0011g04720	VVTU1383_s_at	chr01_04261224_04265108	4	Multi copper oxidase type 1		Metabolism.Cellular metabolism.Oxidation reduction.Copper oxidase family Response to stimulus.Stress response.Biotic stress response
VIT_01s0011g04790	VVTU16330_at VVTU25890_at	chr01_04368527_04384328	6	1-phosphatidylinositol-3-phosphate 5-kinase	vv10562Inositol_phosphate_metabolism vv44145Phagosome vv44810Regulation_of_actin_cytoskeleton	Metabolism.Primary metabolism.Carbohydrate metabolism.Monosaccharide metabolism.Inositol phosphate metabolism Signaling.Signaling pathway.Phosphatidylinositol Signaling Cellular process.Cellular component organization and biogenesis.Cytoskeleton organization and biogenesis.Actin organization and biogenesis Transport overview.Macromolecule transport.Protein transport.Protein coat Cellular process.…
VIT_01s0011g05200	VVTU1815_at	chr01_04845051_04848344	5	Phosphoethanolamine N-methyltransferase 1	vv10564Glycerophospholipid_metabolism	Metabolism.Primary metabolism.Lipid metabolism.Glycerolipid metabolism.Glycerophospholipid metabolism
VIT_01s0011g05220	VVTU21914_at VVTU20963_at	chr01_04858818_04861849	1	Phosphoethanolamine N-methyltransferase	vv10564Glycerophospholipid_metabolism	Metabolism.Primary metabolism.Lipid metabolism.Glycerolipid metabolism.Glycerophospholipid metabolism
VIT_01s0011g05360	VVTU3086_at	chr01_04981818_04982861	2	High mobility group protein HMGI/Y-1	vv60035HMG	Regulation overview.Regulation of gene expression.Regulation of transcription.Transcription factor.HMG family transcription factor
VIT_01s0011g05370	VVTU2658_at	chr01_04989645_05011743	5	Phosphoglucomutase, cytoplasmic	vv10010Glycolysis vv10030Pentose_phosphate vv10052Galactose_metabolism vv10500Starch_and_sucrose_metabolism	Metabolism.Primary metabolism.Carbohydrate metabolism.Glycolysis Gluconeogenesis Metabolism.Primary metabolism.Carbohydrate metabolism.Monosaccharide metabolism.Monosaccharide catabolism.Pentose-phosphate shunt Metabolism.Primary metabolism.Carbohydrate metabolism.Monosaccharide metabolism.Galactose metabolism Metabolism.Primary metabolism.Carbohydrate metabolism.Polysaccharide metabolism.Starch …
VIT_01s0011g05380	VVTU1167_at	chr01_05015889_05018170	5	Pectinesterase family	vv40006Cell_wall	Cellular process.Cellular component organization and biogenesis.Cell wall organization and biogenesis.Cell wall metabolism.Cell wall modification.Pectin modification
VIT_01s0011g05670	VVTU1533_at VVTU30910_at	chr01_05374485_05375879	6	Nudix hydrolase 18		Metabolism.Primary metabolism.Nucleobase, nucleoside, nucleotide, nucleic acid metabolism.Nudix hydrolase family Response to stimulus.Stress response.Abiotic stress response
VIT_01s0011g05860	VVTU4098_at	chr01_05615784_05621077	1	Aspartate-semialdehyde dehydrogenase	vv10260Glycine_serine_and_threonine_metabolism vv10300Lysine_biosynthesis	Metabolism.Primary metabolism.Amino acid metabolism.Glycine, serine, and threonine metabolism Metabolism.Primary metabolism.Amino acid metabolism.Lysine metabolism.Lysine biosynthesis Metabolism.Primary metabolism.Amino acid metabolism.Amino acid biosynthesis Metabolism.Primary metabolism.Amino acid metabolism.Cysteine and methionine metabolism
VIT_01s0011g05920	VVTU8882_at	chr01_05681591_05683503	3	S-adenosyl-L-methionine:salicylic acid carboxyl methyltransferase	vv10360Phenylalanine_metabolism	Metabolism.Primary metabolism.Amino acid metabolism.Aromatic amino acid metabolism.Phenylalanine metabolism.Phenylalanine biosynthesis Metabolism.Secondary metabolism.Aromatic compound metabolism
VIT_01s0011g06430	VVTU7155_at VVTU40687_s_at	chr01_06241003_06248273	1	NADPH-dependent codeinone reductase	vv10950Alkaloid_biosynthesis_I	Metabolism.Secondary metabolism.Primary amino acids derivated metabolism.Alkaloid metabolism.Alkaloid biosynthesis
VIT_01s0011g06450	VVTU2504_s_at VVTU12520_s_at	chr01_06261956_06263898	5	Deoxymugineic acid synthase	vv10271Methionine_metabolism	Metabolism.Primary metabolism.Amino acid metabolism.Methionine metabolism Metabolism.Cellular metabolism.Iron metabolism.Iron assimilation
VIT_01s0026g00030	VVTU9220_at	chr01_08666036_08668413	1	Unknown protein		Unknown
VIT_01s0026g00290	VVTU35273_s_at	chr01_08972483_08973247	4	No hit		No hit
VIT_01s0026g00330	VVTU7898_at	chr01_09035165_09038912	1	NHL repeat-containing protein		Unknown
VIT_01s0026g00710	VVTU37678_s_at VVTU4152_at	chr01_09503470_09506741	1	Cyclin delta-2	vv44110Cell_cycle	Cellular process.Cell growth and death Regulation overview.Regulation of cell cycle
VIT_01s0026g00720	VVTU22164_at VVTU28558_s_at	chr01_09510816_09518104	2	Unknown protein		Unknown
VIT_01s0026g00820	VVTU35572_s_at VVTU21386_at	chr01_09674651_09688273	6	IAA-amino acid hydrolase 1 (ILR1)	vv11002Auxin_biosynthesis	Signaling.Hormone Signaling.Auxin Signaling.Auxin metabolism.Auxin activation by conjugation hydrolysis
VIT_01s0026g00830	VVTU349_at	chr01_09693927_09695668	5	Peroxidase 65	vv10360Phenylalanine_metabolism vv10680Methane_metabolism	Metabolism.Primary metabolism.Amino acid metabolism.Aromatic amino acid metabolism.Phenylalanine metabolism.Phenylalanine biosynthesis Metabolism.Cellular metabolism.Methane metabolism Response to stimulus.Stress response.Abiotic stress response.Oxidative stress response
VIT_01s0026g00850	VVTU16455_at	chr01_09724613_09725478	5	Zinc finger protein 5	vv60017C2H2	Regulation overview.Regulation of gene expression.Regulation of transcription.Transcription factor.C2H2 family transcription factor
VIT_01s0026g00920	VVTU27457_s_at	chr01_09806476_09818400	5	Unknown protein		Unknown
VIT_01s0026g01140	VVTU14284_s_at VVTU2006_s_at	chr01_10146209_10149754	5	ZCW32 (BIGPETAL, BIGPETALUB)	vv60011BHLH	Regulation overview.Regulation of gene expression.Regulation of transcription.Transcription factor.bHLH family transcription factor
VIT_01s0026g01330	VVTU7973_at	chr01_10300518_10301575	5	Glutathione S-transferase 29 GSTU18	vv10480Glutathione_metabolism	Metabolism.Primary metabolism.Coenzyme and prosthetic group metabolism.Peptide derived compounds biosynthesis.Glutathione metabolism Response to stimulus.Stress response.Abiotic stress response.Oxidative stress response
VIT_01s0026g01340	VVTU5968_at	chr01_10305753_10306860	1	Glutathione S-transferase 29 GSTU18	vv10480Glutathione_metabolism	Metabolism.Primary metabolism.Coenzyme and prosthetic group metabolism.Peptide derived compounds biosynthesis.Glutathione metabolism Response to stimulus.Stress response.Abiotic stress response.Oxidative stress response
VIT_01s0026g01490	VVTU37080_at VVTU38428_at	chr01_10547449_10551377	4	Proton-dependent oligopeptide transport (POT) family protein	vv50122Porters_cat_7_to_17	Transport overview.Electrochemical Potential-driven Transporters.Porters.Proton-dependent Oligopeptide Transporter Transport overview.Macromolecule transport.Oligopeptide transport
VIT_01s0026g01510	VVTU3082_at	chr01_10581689_10588189	2	Protein kinase 5'-AMP-activated		Signaling.Signaling pathway.Protein kinase
VIT_01s0026g01550	VVTU29986_s_at VVTU8913_at	chr01_10605157_10607755	1	Homeodomain leucine zipper protein HB-1	vv60034HB	Regulation overview.Regulation of gene expression.Regulation of transcription.Transcription factor.Homeobox domain family transcription factor
VIT_01s0026g01630	VVTU346_at	chr01_10782089_10787013	5	Unknown protein		Unknown
VIT_01s0026g01670	VVTU22327_at	chr01_10843187_10845074	5	Pectate lyase, N-terminal	vv40006Cell_wall	Cellular process.Cellular component organization and biogenesis.Cell wall organization and biogenesis.Cell wall metabolism.Cell wall catabolism.Pectin catabolism
VIT_01s0026g01680	VVTU1836_at	chr01_10846297_10848232	5	Pectate lyase	vv40006Cell_wall	Cellular process.Cellular component organization and biogenesis.Cell wall organization and biogenesis.Cell wall metabolism.Cell wall catabolism.Pectin catabolism
VIT_01s0026g01720	VVTU6423_at	chr01_10929379_10935341	1	ATWHY1/PTAC1 (A. thaliana WHIRLY 1)	vv30011Jasmonate_signaling vv60047PBF-2-like	Signaling.Hormone Signaling.Jasmonate salicylate signaling.Jasmonate Signaling.Jasmonate-mediated Signaling pathway Regulation overview.Regulation of gene expression.Regulation of transcription.Transcription factor.PBF-2-like Regulation overview.Regulation of gene expression.Regulation of transcription.Transcription factor.Whirly family transcription factor
VIT_01s0026g02600	VVTU19572_at VVTU27368_at	chr01_12221764_12223982	1	Myb domain protein 105	vv60044MYB	Regulation overview.Regulation of gene expression.Regulation of transcription.Transcription factor.MYB family transcription factor
VIT_01s0026g02650	VVTU1235_at VVTU21066_at	chr01_12388484_12393707	2	KH domain-containing protein		Unknown
VIT_01s0113g00420	VVTU14459_at	chr01_13672515_13679123	1	Zinc finger (DHHC type)	vv60079Other_zf-DHHC	Regulation overview.Regulation of gene expression.Regulation of transcription.Transcription factor.Zinc finger DHHC family transcription factor
VIT_01s0127g00210	VVTU5770_at VVTU15014_at	chr01_07552407_07562349	1	KNAT2 (knotted1-like homeobox gene 6)	vv60034HB	Regulation overview.Regulation of gene expression.Regulation of transcription.Transcription factor.Homeobox domain family transcription factor Regulation overview.Regulation of gene expression.Regulation of transcription.Transcription factor.zf-HD family transcription factor
VIT_01s0127g00220	VVTU15559_at	chr01_07573102_07577491	1	PMR5 (powdery mildew resistant 5)		Response to stimulus.Stress response.Biotic stress response
VIT_01s0127g00490	VVTU5774_at	chr01_07860920_07871103	5	Pantothenate kinase 2	vv10770Pantothenate_and_CoA_biosynthesis	Metabolism.Primary metabolism.Coenzyme and prosthetic group metabolism.Pantothenate and CoA metabolism.Pantothenate and CoA biosynthesis
VIT_01s0127g00730	VVTU12786_at	chr01_08079671_08080776	1	ATMYB66/WER/WER1 (WEREWOLF 1)	vv44110Cell_cycle vv60044MYB	Cellular process.Cell growth and death Regulation overview.Regulation of gene expression.Regulation of transcription.Transcription factor.MYB family transcription factor Development
VIT_01s0127g00740	VVTU3909_at	chr01_08083898_08085993	1	Quinone oxidoreductase, chloroplast precursor	vv10190Oxidative_phosphorylation vv50134Primary_active_transporter_cat_D1	Metabolism.Primary metabolism.Generation of metabolite precursors and energy.Electron transport.Respiratory-chain phosphorylation Transport overview.Primary Active Transporters.Oxidoreduction-driven transporters.Proton-translocating NADH Dehydrogenase
VIT_01s0137g00290	VVTU6387_at	chr01_06820133_06830322	1	Oxysterol binding protein		Unclear
VIT_01s0137g00430	VVTU23205_s_at VVTU3799_at	chr01_06955265_06957995	5	Cellulase	vv40006Cell_wall	Cellular process.Cellular component organization and biogenesis.Cell wall organization and biogenesis.Cell wall metabolism.Cell wall catabolism.Cellulose catabolism
VIT_01s0137g00710	VVTU7965_at	chr01_07234024_07236188	1	Alpha-L-fucosidase 2 precursor	vv10511N-Glycan_degradation	Metabolism.Primary metabolism.Carbohydrate metabolism.Oligosaccharide metabolism.N-Glycan metabolism.N-Glycan catabolism
VIT_01s0137g00720	VVTU2513_at	chr01_07237322_07240382	1	Lipase GDSL		Unclear
VIT_01s0146g00070	VVTU3496_at	chr01_21864327_21867427	5	11-beta-hydroxysteroid dehydrogenase	vv10140C21-Steroid_hormone_metabolism	Metabolism.Primary metabolism.Lipid metabolism.Steroid metabolism.C21-Steroid hormone metabolism
VIT_01s0146g00100	VVTU6669_at	chr01_21888267_21891295	5	ACT domain containing protein (ACR4)		Unknown
VIT_01s0146g00280	VVTU14107_s_at	chr01_22097614_22098896	4	NAC domain-containing protein 83	vv60046NAC	Regulation overview.Regulation of gene expression.Regulation of transcription.Transcription factor.NAC family transcription factor
VIT_01s0150g00020	VVTU16723_at	chr01_22414826_22416799	1	Receptor protein kinase		Signaling.Signaling pathway.Protein kinase
VIT_01s0150g00180	VVTU9194_at VVTU24400_at	chr01_22621589_22625941	1	Exostosin	vv11030Glycan_structures-biosynthesis1	Metabolism.Primary metabolism.Carbohydrate metabolism.Oligosaccharide metabolism.Glycan metabolism.Glycan structures-biosynthesis1
VIT_01s0150g00320	VVTU1508_at	chr01_22724696_22728701	5	Nudix hydrolase 13		Metabolism.Primary metabolism.Nucleobase, nucleoside, nucleotide, nucleic acid metabolism.Nudix hydrolase family Response to stimulus.Stress response.Abiotic stress response
VIT_01s0150g00390	VVTU14567_at VVTU25944_at	chr01_22756417_22763125	1	Minichromosome maintenance protein 2	vv23030DNA_replication vv44110Cell_cycle	Metabolism.Primary metabolism.Nucleobase, nucleoside, nucleotide, nucleic acid metabolism.Nucleic acid metabolism.DNA metabolism.DNA replication Cellular process.Cell growth and death Regulation overview.Regulation of cell cycle
VIT_01s0150g00410	VVTU39801_at	chr01_22777883_22779333	6	Unknown protein		Unknown
VIT_01s0150g00460	VVTU4248_at	chr01_22826415_22828725	1	Xyloglucan endotransglucosylase/hydrolase precursor	vv40006Cell_wall	Cellular process.Cellular component organization and biogenesis.Cell wall organization and biogenesis.Cell wall metabolism.Cell wall modification.Xyloglucan modification
VIT_01s0150g00520	VVTU2917_at	chr01_22861944_22863526	2	Ribosomal protein L21 (RPL21E) 60S	vv23010Ribosome	Metabolism.Primary metabolism.Protein metabolism and modification.Protein synthesis.Ribosome
VIT_01s0150g00590	VVTU4039_at	chr01_22898954_22922375	1	U2 small nuclear ribonucleoprotein A'	vv23040Spliceosome	Metabolism.Primary metabolism.Nucleobase, nucleoside, nucleotide, nucleic acid metabolism.Nucleic acid metabolism.RNA metabolism.RNA processing.mRNA processing.mRNA splicing
VIT_01s0244g00030	VVTU4004_s_at	chr01_21612652_21615865	3	ACP4 (Acyl carrier protein 4)	vv50134Primary_active_transporter_cat_D1	Transport overview.Primary Active Transporters.Oxidoreduction-driven transporters.Proton-translocating NADH Dehydrogenase Metabolism.Primary metabolism.Lipid metabolism.Fatty acid metabolism
VIT_02s0012g00160	VVTU4264_at	chr02_05798038_05801982	2	Unknown		Unknown
VIT_02s0012g00170	VVTU12925_at	chr02_05804094_05806987	5	1,4-alpha-D-glucan maltohydrolase	vv10500Starch_and_sucrose_metabolism	Metabolism.Primary metabolism.Carbohydrate metabolism.Polysaccharide metabolism.Starch and sucrose metabolism.Starch biosynthesis catabolism.Starch catabolism
VIT_02s0012g00390	VVTU16387_at	chr02_06174307_06176342	6	Norcoclaurine synthase	vv10950Alkaloid_biosynthesis_I	Metabolism.Secondary metabolism.Primary amino acids derivated metabolism.Alkaloid metabolism.Alkaloid biosynthesis
VIT_02s0012g00500	VVTU890_x_at	chr02_06337815_06338361	5	Invertase/pectin methylesterase inhibitor	vv40006Cell_wall	Cellular process.Cellular component organization and biogenesis.Cell wall organization and biogenesis Metabolism.Primary metabolism.Carbohydrate metabolism.Carbohydrate metabolism enzyme inhibitor.Invertase/pectin methylesterase inhibitor family
VIT_02s0012g00740	VVTU35351_at VVTU22970_at	chr02_06646932_06657662	1	Dynamin-like protein 2b	vv50109Incompletely_characterized_transport_systems vv50110Protein_coat	Transport overview.Incompletely characterized transport systems.Putative transport protein.YbbM Transport overview.Macromolecule transport.Protein transport.Protein coat Cellular process.Cellular transport.Protein trafficking.Vesicle-mediated trafficking
VIT_02s0012g01120	VVTU1349_s_at VVTU38326_s_at	chr02_07118141_07119745	4	Glycine cleavage system H protein, mitochondrial	vv10260Glycine_serine_and_threonine_metabolism	Metabolism.Primary metabolism.Amino acid metabolism.Glycine, serine, and threonine metabolism
VIT_02s0012g01240	VVTU17276_at	chr02_07322995_07339488	5	PHD finger transcription factor	vv60048PHD	Regulation overview.Regulation of gene expression.Regulation of transcription.Transcription factor.PHD family transcription factor
VIT_02s0012g01320	VVTU13141_at VVTU34392_at	chr02_07426524_07429017	6	MYC jasmonic acid 3	vv30011Jasmonate_signaling vv34626Plant-pathogen_interaction vv60011BHLH	Signaling.Hormone Signaling.Jasmonate salicylate signaling.Jasmonate Signaling.Jasmonate-mediated Signaling pathway Response to stimulus.Stress response.Biotic stress response.Plant-pathogen interaction Regulation overview.Regulation of gene expression.Regulation of transcription.Transcription factor.bHLH family transcription factor
VIT_02s0012g01400	VVTU35740_s_at VVTU34574_s_at	chr02_07559107_07561604	5	PLATZ transcription factor	vv60049PLATZ	Regulation overview.Regulation of gene expression.Regulation of transcription.Transcription factor.PLATZ family transcription factor
VIT_02s0012g01440	VVTU10006_at	chr02_07633461_07635180	1	Zinc finger (C3HC4-type ring finger)	vv60078Other_zf-C3HC4	Regulation overview.Regulation of gene expression.Regulation of transcription.Transcription factor.Zinc finger C3HC4 family transcription factor
VIT_02s0012g01620	VVTU4153_at	chr02_07879615_07885139	1	RNA recognition motif (RRM)-containing		Unknown
VIT_02s0012g02220	VVTU2579_s_at VVTU18617_x_at VVTU15000_s_at	chr02_09053548_09055638	4	Xyloglucan endotransglucosylase/hydrolase 30	vv40006Cell_wall	Cellular process.Cellular component organization and biogenesis.Cell wall organization and biogenesis.Cell wall metabolism.Cell wall modification.Xyloglucan modification
VIT_02s0012g02670	VVTU12104_s_at	chr02_10370685_10373984	4	Unknown protein		Unknown
VIT_02s0025g00250	VVTU2985_s_at	chr02_00371321_00372022	3	SP1L5 (SPIRAL1-like5)	vv44810Regulation_of_actin_cytoskeleton	Cellular process.Cellular component organization and biogenesis.Cytoskeleton organization and biogenesis
VIT_02s0025g00260	VVTU1440_at	chr02_00377931_00380044	1	Polygalacturonase GH28	vv40006Cell_wall	Cellular process.Cellular component organization and biogenesis.Cell wall organization and biogenesis.Cell wall metabolism.Cell wall modification.Pectin modification
VIT_02s0025g00710	VVTU8941_at	chr02_00757934_00762878	5	Loricrin		Unclear
VIT_02s0025g00820	VVTU5319_s_at	chr02_00814661_00818141	5	Cation/hydrogen exchanger (CHX18)	vv50124Porters_cat_30_to_64	Transport overview.Electrochemical Potential-driven Transporters.Porters.Monovalent Cation:Proton Antiporter-2 Transport overview.Ion transport.Cation transport.Proton transport
VIT_02s0025g00840	VVTU13286_at	chr02_00839782_00844943	4	Intracellular protein transport protein USO1		Unclear
VIT_02s0025g01090	VVTU17031_s_at	chr02_01058843_01059401	5	Unknown protein		Unknown
VIT_02s0025g01220	VVTU9280_at	chr02_01184197_01187109	1	High mobility group HMG1/2	vv60035HMG	Regulation overview.Regulation of gene expression.Regulation of transcription.Transcription factor.HMG family transcription factor
VIT_02s0025g01350	VVTU20879_at	chr02_01267450_01273671	2	Primase polypeptide 1	vv23030DNA_replication	Metabolism.Primary metabolism.Nucleobase, nucleoside, nucleotide, nucleic acid metabolism.Nucleic acid metabolism.DNA metabolism.DNA replication
VIT_02s0025g01410	VVTU4021_s_at VVTU17613_at VVTU13825_at	chr02_01349835_01359227	5	Acyl-CoA synthetase long-chain member 2	vv10071Fatty_acid_metabolism vv44146Peroxisome vv50104Group_translocators	Metabolism.Primary metabolism.Lipid metabolism.Fatty acid metabolism Cellular process.Cellular component organization and biogenesis.Organelle organization and biogenesis.Peroxisome organization and biogenesis Transport overview.Group translocators.Acyl CoA ligase-coupled transporters.Proposed Fatty Acid Transporter
VIT_02s0025g01580	VVTU3223_at	chr02_01521946_01527565	5	UDP-glucose 4-epimerase GEPI48	vv10052Galactose_metabolism vv10520Nucleotide_sugars_metabolism	Metabolism.Primary metabolism.Carbohydrate metabolism.Monosaccharide metabolism.Galactose metabolism Metabolism.Primary metabolism.Carbohydrate metabolism.Monosaccharide metabolism.Nucleotide sugar metabolism
VIT_02s0025g01600	VVTU10307_x_at VVTU20361_at	chr02_01539437_01540047	2	Harpin-induced 1		Response to stimulus.Stress response.Biotic stress response.Virus stress response
VIT_02s0025g01610	VVTU2778_at	chr02_01560083_01563233	5	Phosphatidylinositol 4-kinase type-II	vv10562Inositol_phosphate_metabolism vv34070Phosphatidylinositol_signaling_system	Metabolism.Primary metabolism.Carbohydrate metabolism.Monosaccharide metabolism.Inositol phosphate metabolism Signaling.Signaling pathway.Phosphatidylinositol Signaling Signaling.Signaling pathway.Protein kinase
VIT_02s0025g01670	VVTU14823_at	chr02_01606441_01609494	5	Unknown protein		Unknown
VIT_02s0025g01700	VVTU4637_at	chr02_01624392_01627896	2	RNA polymerase II transcriptional coactivator KELP	vv60081COAP15	Regulation overview.Regulation of gene expression.Regulation of transcription.Transcription factor.COAP15 Regulation overview.Regulation of gene expression.Regulation of transcription.Transcriptional co-activation
VIT_02s0025g01720	VVTU23055_s_at VVTU12952_x_at VVTU31987_s_at	chr02_01637937_01640526	5	GDA2		Unknown
VIT_02s0025g01750	VVTU9385_at	chr02_01662917_01667067	1	Cellulose synthase CSLG3	vv40006Cell_wall	Cellular process.Cellular component organization and biogenesis.Cell wall organization and biogenesis.Cell wall metabolism.Cell wall biosynthesis.Cellulose biosynthesis
VIT_02s0025g01890	VVTU36668_at	chr02_01746845_01748558	1	Cellulose synthase CSLG3	vv40006Cell_wall	Cellular process.Cellular component organization and biogenesis.Cell wall organization and biogenesis.Cell wall metabolism.Cell wall biosynthesis.Cellulose biosynthesis
VIT_02s0025g02310	VVTU28538_at	chr02_02064381_02069941	1	LHW (lonesome highway)	vv60011BHLH	Regulation overview.Regulation of gene expression.Regulation of transcription.Transcription factor.bHLH family transcription factor
VIT_02s0025g02560	VVTU1874_at VVTU34829_at	chr02_02223138_02225115	5	O-succinylhomoserine sulfhydrylase	vv10271Methionine_metabolism vv10272Cysteine_metabolism vv10450Selenoamino_acid_metabolism vv10920Sulfur_metabolism	Metabolism.Primary metabolism.Amino acid metabolism.Methionine metabolism Metabolism.Primary metabolism.Amino acid metabolism.Cysteine metabolism Metabolism.Cellular metabolism.Amino acid derivative metabolism.Selenoamino acid metabolism Metabolism.Cellular metabolism.Nitrogen and sulfur metabolism.Sulfur metabolism.Sulfate assimilation Metabolism.Primary metabolism.Amino acid metabolism.Cysteine…
VIT_02s0025g02630	VVTU13606_at	chr02_02305371_02307052	3	Lipase GDSL		Unclear
VIT_02s0025g02980	VVTU35480_at	chr02_02536049_02537439	5	Soluble inorganic pyrophosphatase	vv10190Oxidative_phosphorylation vv50133Primary_active_transporter_cat_A9_to_A18	Metabolism.Primary metabolism.Generation of metabolite precursors and energy.Electron transport.Respiratory-chain phosphorylation Transport overview.Primary Active Transporters.P-P-bond hydrolysis-driven transporters.H+translocating Pyrophosphatase Metabolism.Cellular metabolism.Phosphate metabolism
VIT_02s0025g03310	VVTU8330_at	chr02_02821498_02823906	5	Arsenite transport protein (ArsB)	vv50124Porters_cat_30_to_64	Transport overview.Electrochemical Potential-driven Transporters.Porters.Arsenite-Antimonite Efflux Transport overview.Ion transport.Anion transport
VIT_02s0025g03470	VVTU4507_at	chr02_02972669_02976178	2	Tyrosyl-tRNA synthetase	vv10400Phenylalanine_tyrosine_and_tryptophan_biosynthesis vv20970Aminoacyl-tRNA_biosynthesis	Metabolism.Primary metabolism.Amino acid metabolism.Aromatic amino acid metabolism.Aromatic amino acid biosynthesis Metabolism.Primary metabolism.Nucleobase, nucleoside, nucleotide, nucleic acid metabolism.Nucleic acid metabolism.RNA metabolism.tRNA metabolism.tRNA processing Metabolism.Primary metabolism.Protein metabolism and modification.Protein synthesis.Translation.Amino acid activation
VIT_02s0025g03600	VVTU16784_s_at	chr02_03141213_03144014	4	Phospholipid hydroperoxide glutathione peroxidase	vv10480Glutathione_metabolism	Metabolism.Primary metabolism.Coenzyme and prosthetic group metabolism.Peptide derived compounds biosynthesis.Glutathione metabolism Response to stimulus.Stress response.Abiotic stress response.Oxidative stress response
VIT_02s0025g03620	VVTU25172_s_at	chr02_03156640_03162109	5	Glutathione S-transferase 1 GSTT1	vv10480Glutathione_metabolism	Metabolism.Primary metabolism.Coenzyme and prosthetic group metabolism.Peptide derived compounds biosynthesis.Glutathione metabolism Response to stimulus.Stress response.Abiotic stress response.Oxidative stress response
VIT_02s0025g04000	VVTU20595_at	chr02_03511169_03513622	1	Scarecrow transcription factor 29 (SCL29)	vv60032GRAS	Regulation overview.Regulation of gene expression.Regulation of transcription.Transcription factor.GRAS family transcription factor
VIT_02s0025g04010	VVTU17354_at VVTU10593_at	chr02_03513811_03520687	5	flavonoid 3-monooxygenase	vv10941Flavonoid_biosynthesis	Metabolism.Secondary metabolism.Phenylpropanoid metabolism.Flavonoid metabolism.Flavonoid biosynthesis
VIT_02s0025g04190	VVTU35289_s_at	chr02_03724940_03726950	2	DEAD-box ATP dependent DNA helicase		Metabolism.Primary metabolism.Nucleobase, nucleoside, nucleotide, nucleic acid metabolism.Nucleic acid metabolism.RNA metabolism
VIT_02s0025g04580	VVTU13033_at VVTU16169_s_at	chr02_04131564_04138338	5	Hydroxymethylglutaryl-CoA synthase	vv10072Synthesis_and_degradation_of_ketone_bodies vv10280Valine_leucine_and_isoleucine_degradation vv10650Butanoate_metabolism	Metabolism.Primary metabolism.Lipid metabolism.Synthesis and degradation of ketone bodies Metabolism.Primary metabolism.Amino acid metabolism.Valine, leucine, and isoleucine metabolism.Valine, leucine, and isoleucine catabolism Metabolism.Primary metabolism.Organic acid metabolism.Butanoate metabolism Metabolism.Secondary metabolism.Terpenoid metabolism.Terpenoid biosynthesis.Mevalonate biosynthe…
VIT_02s0025g04910	VVTU12713_s_at	chr02_04421526_04422809	1	Growth-regulating factor 5	vv60033GRF	Regulation overview.Regulation of gene expression.Regulation of transcription.Transcription factor.GRF family transcription factor
VIT_02s0025g04920	VVTU2874_at	chr02_04424552_04426022	1	Phosphate translocator protein2, Plastidic	vv50122Porters_cat_7_to_17	Transport overview.Electrochemical Potential-driven Transporters.Porters.Drug/Metabolite Transporter.Triose-phosphate Transporter Transport overview.Ion transport.Anion transport.Phosphate transport Transport overview.Macromolecule transport.Carbohydrate transport.Sugar transport
VIT_02s0025g05140	VVTU17843_s_at VVTU11967_at	chr02_04625091_04628481	2	ATP-dependent Clp protease proteolytic subunit (ClpP2)		Metabolism.Primary metabolism.Protein metabolism and modification.Proteolysis.Clp complex-mediated proteolysis
VIT_02s0033g00310	VVTU8422_at	chr02_14046367_14047003	2	No hit		No hit
VIT_02s0087g00390	VVTU7052_at	chr02_17687721_17713372	2	Endonuclease		Metabolism.Primary metabolism.Nucleobase, nucleoside, nucleotide, nucleic acid metabolism.Nucleic acid metabolism.DNA metabolism.DNA recombination and repair.repair
VIT_02s0087g00630	VVTU9265_at	chr02_18133522_18139405	2	Alcohol oxidase	vv10680Methane_metabolism	Metabolism.Cellular metabolism.Methane metabolism Metabolism.Cellular metabolism.Oxidation reduction
VIT_02s0087g00810	VVTU22026_s_at	chr02_18405633_18408759	1	SWIB complex BAF60b domain-containing protein	vv60092SWIB	Regulation overview.Regulation of gene expression.Regulation of transcription.Transcription factor.SWIB
VIT_02s0109g00230	VVTU2891_s_at VVTU745_at	chr02_12674747_12696922	5	Early-responsive to dehydration protein / ERD protein		Response to stimulus.Stress response.Abiotic stress response.Drought stress response
VIT_02s0154g00070	VVTU37521_s_at VVTU34855_at VVTU14393_at	chr02_04862045_04864673	1	Abnormal floral organs	vv60019C2C2-YABBY	Regulation overview.Regulation of gene expression.Regulation of transcription.Transcription factor.C2C2-YABBY family transcription factor
VIT_02s0154g00080	VVTU1017_at VVTU3113_at	chr02_04870560_04875244	1	Multi-copper oxidase (SKU5)	vv50109Incompletely_characterized_transport_systems	Transport overview.Incompletely characterized transport systems.Recognized transporters of unknown biochemical mechanism.Iron/Lead Transporter.Oxidase-dep Fe2+ Transporter Metabolism.Cellular metabolism.Oxidation reduction.Copper oxidase family
VIT_02s0154g00090	VVTU3710_at	chr02_04882119_04884315	5	Vacuolar invertase 2, GIN2	vv10052Galactose_metabolism vv10500Starch_and_sucrose_metabolism	Metabolism.Primary metabolism.Carbohydrate metabolism.Monosaccharide metabolism.Galactose metabolism Metabolism.Primary metabolism.Carbohydrate metabolism.Polysaccharide metabolism.Starch and sucrose metabolism.Sucrose catabolism
VIT_02s0154g00100	VVTU749_at	chr02_04887390_04897323	5	Transaldolase totaL2	vv10030Pentose_phosphate	Metabolism.Primary metabolism.Carbohydrate metabolism.Monosaccharide metabolism.Monosaccharide catabolism.Pentose-phosphate shunt
VIT_02s0154g00250	VVTU6179_at	chr02_05078324_05098966	3	Oxysterol binding protein		Unclear
VIT_02s0154g00310	VVTU12570_at	chr02_05134356_05135385	1	Protease inhibitor/seed storage/lipid transfer protein (LTP)		Transport overview.Macromolecule transport.Lipid transport
VIT_02s0154g00350	VVTU5095_at	chr02_05164431_05166321	1	L-lactate dehydrogenase A	vv10010Glycolysis vv10272Cysteine_metabolism vv10620Pyruvate_metabolism vv10640Propanoate_metabolism	Metabolism.Primary metabolism.Carbohydrate metabolism.Glycolysis Gluconeogenesis Metabolism.Primary metabolism.Amino acid metabolism.Cysteine metabolism Metabolism.Primary metabolism.Carbohydrate metabolism.Monosaccharide metabolism.Pyruvate metabolism Metabolism.Primary metabolism.Organic acid metabolism.Propanoate metabolism Response to stimulus.Stress response.Abiotic stress response.Hypoxia s…
VIT_02s0154g00490	VVTU33818_at	chr02_05255141_05256154	6	Heat shock 22 kDa protein mitochondrial		Metabolism.Primary metabolism.Protein metabolism and modification.Protein folding.Chaperone-mediated protein folding.HSP-mediated protein folding
VIT_02s0154g00600	VVTU24308_at	chr02_05378602_05380749	1	Pectinesterase family	vv40006Cell_wall	Cellular process.Cellular component organization and biogenesis.Cell wall organization and biogenesis.Cell wall metabolism.Cell wall modification.Pectin modification
VIT_02s0234g00070	VVTU38222_at	chr02_00094935_00097236	2	Unknown protein		Unknown
VIT_02s0234g00100	VVTU6880_at	chr02_00125102_00140102	2	Ubiquitinyl hydrolase 1		Metabolism.Primary metabolism.Protein metabolism and modification.Proteolysis.cytoplasmic and nuclear protein degradation.Ubiquitin-mediated proteolysis
VIT_02s0236g00030	VVTU40703_at	chr02_05449205_05449931	1	Unknown		Unknown
VIT_02s0488g00020	VVTU5805_at	chr02_05400661_05409395	5	Palmitoyl-protein thioesterase 1 precursor	vv10062Fatty_acid_elongation_in_mitochondria	Metabolism.Primary metabolism.Lipid metabolism.Fatty acid metabolism.Fatty acid biosynthesis.Fatty acid elongation
VIT_03s0017g01130	VVTU2789_at	chr03_16716583_16718643	5	Cis-zeatin O-beta-D-glucosyltransferase	vv10908Zeatin_biosynthesis	Signaling.Hormone Signaling.Cytokinin Signaling.Cytokinin metabolism.Cytokinin inactivation by glycosylation
VIT_03s0017g01290	VVTU36284_at	chr03_17178182_17181964	5	ABC transporter G member 7	vv52010ABC_transporters	Transport overview.Macromolecule transport.Multidrug transport.Multidrug ABC transport
VIT_03s0017g01660	VVTU21462_at	chr03_17798541_17800303	3	Scarecrow transcription factor 23 (SCL23)	vv60032GRAS	Regulation overview.Regulation of gene expression.Regulation of transcription.Transcription factor.GRAS family transcription factor
VIT_03s0017g01690	VVTU34192_x_at VVTU14072_s_at VVTU4009_s_at	chr03_17827556_17835448	5	CIP1 (COP1-interacting protein 4)	vv24120Ubiquitin_mediated_proteolysis	Metabolism.Primary metabolism.Protein metabolism and modification.Proteolysis.cytoplasmic and nuclear protein degradation.Ubiquitin-mediated proteolysis
VIT_03s0017g02210	VVTU8394_at	chr03_18962362_18963418	1	Unknown		Unknown
VIT_03s0038g00150	VVTU20479_at	chr03_00111028_00117181	1	Beta-D-galactosidase	vv10052Galactose_metabolism vv10511N-Glycan_degradation vv10600Sphingolipid_metabolism	Metabolism.Primary metabolism.Carbohydrate metabolism.Monosaccharide metabolism.Galactose metabolism Metabolism.Primary metabolism.Carbohydrate metabolism.Oligosaccharide metabolism.N-Glycan metabolism.N-Glycan catabolism Metabolism.Primary metabolism.Lipid metabolism.Sphingolipid metabolism
VIT_03s0038g00450	VVTU35040_s_at	chr03_00415167_00427864	5	Squalene synthase	vv10100Biosynthesis_of_steroids vv10900Terpenoid_biosynthesis	Metabolism.Primary metabolism.Lipid metabolism.Steroid metabolism.Steroid biosynthesis Metabolism.Secondary metabolism.Terpenoid metabolism.Terpenoid biosynthesis Metabolism.Primary metabolism.Lipid metabolism.Steroid metabolism.Steroid modification
VIT_03s0038g00670	VVTU33404_s_at VVTU16699_s_at VVTU33175_s_at VVTU3920_s_at VVTU36139_s_at	chr03_00592539_00594503	4	fructose-bisphosphate aldolase, chloroplast precursor	vv10010Glycolysis vv10030Pentose_phosphate vv10051Fructose_and_mannose_metabolism vv10710Carbon_fixation	Metabolism.Primary metabolism.Carbohydrate metabolism.Glycolysis Gluconeogenesis Metabolism.Primary metabolism.Carbohydrate metabolism.Monosaccharide metabolism.Monosaccharide catabolism.Pentose-phosphate shunt Metabolism.Primary metabolism.Carbohydrate metabolism.Monosaccharide metabolism.Fructose and mannose metabolism Metabolism.Primary metabolism.Carbon fixation Metabolism.Primary metabolism.…
VIT_03s0038g00950	VVTU19090_s_at	chr03_00749716_00750398	3	Auxin-responsive SAUR9	vv30003Auxin_signaling	Signaling.Hormone Signaling.Auxin Signaling.Auxin-mediated Signaling pathway Signaling.Hormone Signaling.Auxin Signaling.Auxin responsive
VIT_03s0038g01440	VVTU3351_s_at VVTU13961_s_at VVTU12955_at	chr03_00996232_01004637	5	Adenosylhomocysteine nucleosidase.	vv10271Methionine_metabolism	Metabolism.Primary metabolism.Amino acid metabolism.Methionine metabolism
VIT_03s0038g01470	VVTU11922_s_at VVTU25578_s_at	chr03_01009718_01014601	2	ER lumen protein retaining receptor		Cellular process.Cellular transport.Protein trafficking
VIT_03s0038g01820	VVTU1612_at	chr03_01275024_01279206	1	Translocon-associated protein alpha TRAP complex	vv24141Protein_processing_in_endoplasmic_reticulum vv50133Primary_active_transporter_cat_A9_to_A18	Transport overview.Primary Active Transporters.P-P-bond hydrolysis-driven transporters.Chloroplast Env Prot Translocase Metabolism.Primary metabolism.Protein metabolism and modification.Protein processing in endoplasmic reticulum
VIT_03s0038g01960	VVTU13066_at VVTU101_s_at	chr03_01362167_01363750	1	Proline-rich family protein		Unknown
VIT_03s0038g02060	VVTU7932_at	chr03_01415776_01416475	1	Dirigent protein pDIR7		Response to stimulus.Stress response.Biotic stress response
VIT_03s0038g02130	VVTU36978_s_at VVTU14355_at	chr03_01468239_01469371	2	Cold shock protein-1	vv60023CSD	Regulation overview.Regulation of gene expression.Regulation of transcription.Transcription factor.CSD family transcription factor
VIT_03s0038g02220	VVTU14816_at	chr03_01528083_01528899	1	Cofilin	vv44810Regulation_of_actin_cytoskeleton	Cellular process.Cellular component organization and biogenesis.Cytoskeleton organization and biogenesis.Actin depolymerization
VIT_03s0038g02310	VVTU27986_s_at	chr03_01584039_01585078	5	Myb domain protein 4	vv60044MYB	Regulation overview.Regulation of gene expression.Regulation of transcription.Transcription factor.MYB family transcription factor
VIT_03s0038g02360	VVTU587_at	chr03_01640991_01645417	5	D-galactoside/L-rhamnose binding SUEL lectin		Unclassified
VIT_03s0038g02460	VVTU8329_at	chr03_01715906_01721191	2	CDP-diacylglycerol--inositol 3-phosphatidyltransferase 1	vv10564Glycerophospholipid_metabolism vv34070Phosphatidylinositol_signaling_system	Metabolism.Primary metabolism.Lipid metabolism.Glycerolipid metabolism.Glycerophospholipid metabolism Signaling.Signaling pathway.Phosphatidylinositol Signaling
VIT_03s0038g02770	VVTU12244_s_at	chr03_01941902_01946884	4	Programmed cell death 6		Cellular process.Cell growth and death.Cell death.Apoptosis
VIT_03s0038g02920	VVTU12328_s_at	chr03_02054681_02055826	1	S-adenosyl-methionine-sterol-C-methyltransferase	vv10100Biosynthesis_of_steroids	Metabolism.Primary metabolism.Lipid metabolism.Steroid metabolism.Steroid biosynthesis
VIT_03s0038g03210	VVTU35876_s_at VVTU38541_at	chr03_02334482_02338229	1	Chitin elicitor-binding CEBIP LysM domain-containing	vv34626Plant-pathogen_interaction	Response to stimulus.Stress response.Biotic stress response.Plant-pathogen interaction
VIT_03s0038g03650	VVTU11995_s_at	chr03_02617982_02619938	1	Small nuclear ribonucleoprotein D3	vv23040Spliceosome	Metabolism.Primary metabolism.Nucleobase, nucleoside, nucleotide, nucleic acid metabolism.Nucleic acid metabolism.RNA metabolism.RNA processing.mRNA processing.mRNA splicing
VIT_03s0038g04220	VVTU14294_at VVTU20756_at	chr03_03050295_03052628	2	Dihydroflavonol-4-reductase	vv10941Flavonoid_biosynthesis	Metabolism.Secondary metabolism.Phenylpropanoid metabolism.Flavonoid metabolism.Flavonoid biosynthesis.Anthocyanin biosynthesis
VIT_03s0038g04450	VVTU1105_at	chr03_03227416_03228660	5	Basic leucine-zipper 11 GBF6	vv60012BZIP	Regulation overview.Regulation of gene expression.Regulation of transcription.Transcription factor.bZIP family transcription factor
VIT_03s0038g04620	VVTU1846_at	chr03_03397306_03400753	5	Isoflavone reductase	vv10943Isoflavonoid_biosynthesis	Metabolism.Secondary metabolism.Phenylpropanoid metabolism.Flavonoid metabolism.Isoflavonoid metabolism.Isoflavonoid biosynthesis
VIT_03s0038g04710	VVTU12956_at	chr03_03457465_03461249	2	Isoflavone reductase	vv10943Isoflavonoid_biosynthesis	Metabolism.Secondary metabolism.Phenylpropanoid metabolism.Flavonoid metabolism.Isoflavonoid metabolism.Isoflavonoid biosynthesis
VIT_03s0063g00060	VVTU16654_at	chr03_03594123_03603359	5	IMP dehydrogenase	vv10230Purine_metabolism	Metabolism.Primary metabolism.Nucleobase, nucleoside, nucleotide, nucleic acid metabolism.Nucleotide metabolism.Purine metabolism
VIT_03s0063g00540	VVTU16175_at	chr03_04057433_04059483	1	Pentatricopeptide (PPR) repeat-containing protein		Diverse functions.Gene family with diverse functions.Pentatricopeptide domain family
VIT_03s0063g00740	VVTU35080_at VVTU8351_s_at	chr03_04264865_04266016	5	Carboxylesterase CXE		Metabolism.Cellular metabolism.Esterase activity
VIT_03s0063g00860	VVTU2113_at	chr03_04315153_04317718	4	Serine carboxypeptidase		Metabolism.Primary metabolism.Protein metabolism and modification.Proteolysis.Peptidase-mediated proteolysis
VIT_03s0063g01030	VVTU8602_at	chr03_04455483_04467024	2	Peptidyl-prolyl isomerase D (cyclophilin D)	vv34020Calcium_signaling_pathway	Signaling.Signaling pathway.Calcium sensors and Signaling Metabolism.Primary metabolism.Protein metabolism and modification.Protein folding.Peptidyl prolyl isomerase-mediated protein folding
VIT_03s0063g01050	VVTU505_at	chr03_04481470_04484778	5	RNA recognition motif (RRM)-containing protein		Unknown
VIT_03s0063g01440	VVTU27643_at	chr03_04874233_04875371	3	Transcriptional factor B3	vv60001ABI3VP1	Regulation overview.Regulation of gene expression.Regulation of transcription.Transcription factor.ABI3 family transcription factor
VIT_03s0063g01690	VVTU3657_at VVTU25410_s_at	chr03_05037214_05039470	4	flavonoid 3-monooxygenase	vv10941Flavonoid_biosynthesis	Metabolism.Secondary metabolism.Phenylpropanoid metabolism.Flavonoid metabolism.Flavonoid biosynthesis
VIT_03s0063g01980	VVTU36875_at	chr03_05264340_05268033	3	PDV2 (plastid division2)	vv44110Cell_cycle	Cellular process.Cell growth and death Cellular process.Cellular component organization and biogenesis.Organelle organization and biogenesis.Plastid organization and biogenesis
VIT_03s0063g02000	VVTU3506_at	chr03_05278142_05285565	5	IBR domain-containing protein		Unknown
VIT_03s0063g02360	VVTU11860_s_at VVTU34739_s_at VVTU34739_x_at	chr03_05590646_05591735	4	Epicotyl-specific tissue protein		Unknown
VIT_03s0063g02380	VVTU35058_s_at	chr03_05614323_05615417	4	Specific tissue protein 2		Unknown
VIT_03s0088g00400	VVTU1178_at	chr03_08427000_08430780	4	Tubulin alpha-6 chain	vv44145Phagosome vv44810Regulation_of_actin_cytoskeleton	Cellular process.Cellular component organization and biogenesis.Cytoskeleton organization and biogenesis.Microtubule organization and biogenesis Cellular process.Cellular transport.Protein trafficking.Vesicle-mediated trafficking.Phagosome
VIT_03s0091g00230	VVTU15410_at VVTU7599_at	chr03_06512832_06514492	3	Unknown protein		Unknown
VIT_03s0091g00310	VVTU3560_at	chr03_06633708_06635996	6	Indole-3-acetic acid-amido synthetase GH3.8	vv11002Auxin_biosynthesis	Signaling.Hormone Signaling.Auxin Signaling.Auxin metabolism.Auxin inactivation by conjugation
VIT_03s0091g00390	VVTU7213_at	chr03_06715491_06716068	1	Snakin-1	vv30010Gibberellin_signaling	Signaling.Hormone Signaling.Gibberellic acid Signaling.Gibberellic acid-mediated Signaling pathway Response to stimulus.Stress response.Biotic stress response
VIT_03s0091g00600	VVTU11297_at	chr03_07044909_07047565	5	Amino acid permease	vv50123Porters_cat_18_to_29	Transport overview.Electrochemical Potential-driven Transporters.Porters.Amino Acid/Auxin Permease Transport overview.Macromolecule transport.Amino acid transport
VIT_03s0091g00660	VVTU9142_at	chr03_07082071_07098207	1	Unknown protein		Unknown
VIT_03s0091g00710	VVTU1536_at	chr03_07149908_07160638	1	Mitotic checkpoint protein BUB3	vv44110Cell_cycle vv50109Incompletely_characterized_transport_systems	Cellular process.Cell growth and death Transport overview.Incompletely characterized transport systems.Recognized transporters of unknown biochemical mechanism.Nuclear pore complex Regulation overview.Regulation of cell cycle.Regulation of mitosis
VIT_03s0091g00750	VVTU23426_at VVTU21186_at	chr03_07219508_07223633	3	Beta-1,4-xylosidase	vv10500Starch_and_sucrose_metabolism vv10520Nucleotide_sugars_metabolism	Metabolism.Primary metabolism.Carbohydrate metabolism.Polysaccharide metabolism.Starch and sucrose metabolism Metabolism.Primary metabolism.Carbohydrate metabolism.Monosaccharide metabolism.Nucleotide sugar metabolism Cellular process.Cellular component organization and biogenesis.Cell wall organization and biogenesis.Cell wall metabolism.Cell wall catabolism.Xylan catabolism
VIT_03s0091g01200	VVTU24321_at	chr03_07855565_07861870	1	Sinapoylglucose:malate sinapoyltransferase (SNG1)	vv10940Phenylpropanoid_biosynthesis	Metabolism.Secondary metabolism.Phenylpropanoid metabolism.Phenylpropanoid biosynthesis
VIT_03s0110g00370	VVTU22544_s_at	chr03_13284363_13285049	1	Copper transporter 2	vv50101Channels_and_pores	Transport overview.Channels and pores.a-Type channels.Copper Transporter Transport overview.Ion transport.Cation transport.Heavy metal ion transport
VIT_03s0110g00430	VVTU4809_at	chr03_13475696_13476379	1	No hit		No hit
VIT_03s0132g00150	VVTU35714_at	chr03_11515795_11518921	6	GTP cyclohydrolase I	vv10790Folate_biosynthesis	Metabolism.Primary metabolism.Coenzyme and prosthetic group metabolism.Folate metabolism
VIT_03s0167g00190	VVTU38384_at	chr03_12545432_12547480	5	CYP714A1		Metabolism.Cellular metabolism.Oxidation reduction.Cytochrome P450 oxidoreductase
VIT_03s0180g00040	VVTU2834_at	chr03_05973785_05975813	1	Cyclin D3_2	vv30007Cytokinin_signaling vv44110Cell_cycle	Signaling.Hormone Signaling.Cytokinin Signaling.Cytokinin-mediated Signaling pathway Cellular process.Cell growth and death Regulation overview.Regulation of cell cycle
VIT_03s0180g00110	VVTU2017_at	chr03_06033723_06036694	3	Stress enhanced protein 1 (SEP1)		Response to stimulus.Stress response.Abiotic stress response.Light stress response
VIT_03s0180g00210	VVTU10102_at	chr03_06147352_06148726	6	Myb domain protein R1	vv60044MYB	Regulation overview.Regulation of gene expression.Regulation of transcription.Transcription factor.MYB family transcription factor
VIT_03s0180g00240	VVTU38469_s_at	chr03_06179625_06179759	5	No hit		No hit
VIT_03s0180g00250	VVTU37094_at VVTU16099_at VVTU11803_s_at	chr03_06179858_06181360	5	Cinnamyl alcohol dehydrogenase	vv10940Phenylpropanoid_biosynthesis	Metabolism.Secondary metabolism.Phenylpropanoid metabolism.Phenylpropanoid biosynthesis
VIT_03s0180g00320	VVTU1801_x_at VVTU36151_s_at	chr03_06281986_06283705	5	Indole-3-acetate beta-glucosyltransferase	vv11002Auxin_biosynthesis	Signaling.Hormone Signaling.Auxin Signaling.Auxin metabolism.Auxin inactivation by conjugation
VIT_04s0008g00200	VVTU4632_at	chr04_00129856_00154787	2	Tryptophan-tRNA ligase	vv10400Phenylalanine_tyrosine_and_tryptophan_biosynthesis vv20970Aminoacyl-tRNA_biosynthesis	Metabolism.Primary metabolism.Amino acid metabolism.Aromatic amino acid metabolism.Aromatic amino acid biosynthesis Metabolism.Primary metabolism.Nucleobase, nucleoside, nucleotide, nucleic acid metabolism.Nucleic acid metabolism.RNA metabolism.tRNA metabolism.tRNA processing Metabolism.Primary metabolism.Protein metabolism and modification.Protein synthesis.Translation.Amino acid activation
VIT_04s0008g00520	VVTU5688_at VVTU29410_s_at	chr04_00458271_00466257	1	6-phosphofructokinase	vv10051Fructose_and_mannose_metabolism	Metabolism.Primary metabolism.Carbohydrate metabolism.Monosaccharide metabolism.Fructose and mannose metabolism Metabolism.Primary metabolism.Carbohydrate metabolism.Glycolysis Gluconeogenesis
VIT_04s0008g00690	VVTU40861_at VVTU18192_at	chr04_00623304_00627444	6	Unknown protein		Unknown
VIT_04s0008g00720	VVTU35032_s_at VVTU18295_s_at VVTU1020_s_at	chr04_00641219_00646845	5	Vacuolar processing enzyme gamma		Metabolism.Primary metabolism.Protein metabolism and modification.Proteolysis.Peptidase-mediated proteolysis.Vacuolar proteolysis
VIT_04s0008g00790	VVTU27251_s_at	chr04_00684399_00687056	2	Ribosomal protein L28 (RPL28C) 60S	vv23010Ribosome	Metabolism.Primary metabolism.Protein metabolism and modification.Protein synthesis.Ribosome
VIT_04s0008g00880	VVTU24341_at	chr04_00747055_00750076	1	Homeobox gene 1	vv60034HB	Regulation overview.Regulation of gene expression.Regulation of transcription.Transcription factor.Homeobox domain family transcription factor
VIT_04s0008g00900	VVTU17600_at VVTU28796_at	chr04_00773935_00775633	2	MYB divaricata	vv30009Flower_development vv60044MYB	Development.Reproductive development.Flower development Regulation overview.Regulation of gene expression.Regulation of transcription.Transcription factor.MYB family transcription factor
VIT_04s0008g01020	VVTU9327_at	chr04_00865450_00866116	4	Unknown protein		Unknown
VIT_04s0008g01050	VVTU10491_at	chr04_00890766_00891570	2	Unknown		Unknown
VIT_04s0008g01120	VVTU1791_at	chr04_00932041_00932784	4	Glutaredoxin		Response to stimulus.Stress response.Abiotic stress response.Oxidative stress response
VIT_04s0008g01260	VVTU14345_at VVTU27284_x_at VVTU7156_at	chr04_01037044_01039368	4	Zinc transporter ZIP4	vv50121Porters_cat_1_to_6	Transport overview.Electrochemical Potential-driven Transporters.Porters.Zinc (Zn2+)-Iron (Fe2+) Permease Transport overview.Ion transport.Cation transport.Heavy metal ion transport.Zinc transport
VIT_04s0008g01290	VVTU7612_at VVTU29382_s_at	chr04_01062821_01064192	3	CGA1 (cytokinin-responsive GATA factor 1)	vv30007Cytokinin_signaling vv60016C2C2-GATA	Signaling.Hormone Signaling.Cytokinin Signaling.Cytokinin-mediated Signaling pathway Regulation overview.Regulation of gene expression.Regulation of transcription.Transcription factor.C2C2-GATA family transcription factor
VIT_04s0008g01880	VVTU9094_s_at VVTU23288_at	chr04_01498341_01502144	1	Cytokinin dehydrogenase 7	vv10908Zeatin_biosynthesis	Signaling.Hormone Signaling.Cytokinin Signaling.Cytokinin metabolism.Cytokinin catabolism
VIT_04s0008g01910	VVTU16185_s_at VVTU12573_s_at VVTU38123_s_at VVTU35185_s_at	chr04_01529096_01533137	3	ferredoxin-related	vv10195Photosynthesis	Metabolism.Primary metabolism.Generation of metabolite precursors and energy.Photosynthesis.Photosynthetic-chain phosphorylation Metabolism.Primary metabolism.Generation of metabolite precursors and energy.Electron transport
VIT_04s0008g02030	VVTU5085_at	chr04_01648093_01654700	5	Unknown protein		Unknown
VIT_04s0008g02050	VVTU13211_at	chr04_01670202_01672558	5	Hydrolase, alpha/beta fold		Unknown
VIT_04s0008g02220	VVTU20439_at	chr04_01823202_01829184	2	Sterile alpha motif (SAM) domain-containing protein		Unclear
VIT_04s0008g02540	VVTU4454_at	chr04_02093696_02097305	2	Zinc finger (C2H2 type) family	vv60017C2H2	Regulation overview.Regulation of gene expression.Regulation of transcription.Transcription factor.C2H2 family transcription factor
VIT_04s0008g02570	VVTU33_at	chr04_02122618_02125831	1	Replicon protein A (ATRPA2/ROR1/RPA2)	vv23030DNA_replication	Metabolism.Primary metabolism.Nucleobase, nucleoside, nucleotide, nucleic acid metabolism.Nucleic acid metabolism.DNA metabolism.DNA replication
VIT_04s0008g02590	VVTU12471_s_at	chr04_02133923_02140047	2	Selenoprotein		Unknown
VIT_04s0008g02600	VVTU128_at	chr04_02140374_02143683	5	fasciclin arabinogalactan-protein (FLA14)	vv40006Cell_wall	Cellular process.Cellular component organization and biogenesis.Cell wall organization and biogenesis.Cell wall structural protein
VIT_04s0008g02720	VVTU8661_at	chr04_02257759_02263564	1	Myosin heavy chain	vv44810Regulation_of_actin_cytoskeleton	Cellular process.Cellular component organization and biogenesis.Cytoskeleton organization and biogenesis.Myosin-driven movement
VIT_04s0008g02770	VVTU12175_at	chr04_02303744_02304808	1	Syntaxin-related protein KNOLLE	vv24130SNARE_interactions_in_vesicular_transport vv44110Cell_cycle vv50101Channels_and_pores	Cellular process.Cellular transport.Protein trafficking.Vesicle-mediated trafficking.SNARE interactions in vesicular transport Transport overview.Channels and pores.Vesicle Fusion Pores.Synaptosomal Vesicle Fusion Pore Cellular process.Cell growth and death.Cell division.Mitosis
VIT_04s0008g02900	VVTU6230_at	chr04_02395600_02398920	5	Protein disulfide isomerase		Metabolism.Primary metabolism.Protein metabolism and modification.Protein folding.Disulfide bond rearrangement
VIT_04s0008g02910	VVTU11468_at	chr04_02400523_02404845	5	Tassel serine threonine kinase 1		Signaling.Signaling pathway.Protein kinase
VIT_04s0008g03280	VVTU13077_at	chr04_02735887_02742169	2	No hit		No hit
VIT_04s0008g03550	VVTU12668_at	chr04_02903920_02905762	2	Aquaporin TIP4;1	vv50101Channels_and_pores	Transport overview.Channels and pores.a-Type channels.Major Intrinsic Protein Transport overview.Water transport.Aquaporins.TIP
VIT_04s0008g03590	VVTU3716_at	chr04_02936020_02937689	4	Phosphorylase	vv10500Starch_and_sucrose_metabolism	Metabolism.Primary metabolism.Carbohydrate metabolism.Polysaccharide metabolism.Starch and sucrose metabolism.Starch biosynthesis catabolism.Starch catabolism
VIT_04s0008g03600	VVTU15932_at VVTU22626_s_at	chr04_02939918_02952641	5	Tocopherol cyclase	vv10100Biosynthesis_of_steroids	Metabolism.Primary metabolism.Lipid metabolism.Steroid metabolism.Steroid biosynthesis Metabolism.Secondary metabolism.Terpenoid metabolism.Terpenoid biosynthesis.Terpenoid-quinone biosynthesis
VIT_04s0008g03680	VVTU7689_at VVTU6342_at	chr04_03040505_03044783	4	Unknown protein		Unknown
VIT_04s0008g03710	VVTU6413_at	chr04_03051168_03053935	1	No hit		No hit
VIT_04s0008g03740	VVTU3137_at	chr04_03084711_03087401	4	Unknown protein		Unknown
VIT_04s0008g03820	VVTU15986_at VVTU9679_at	chr04_03168710_03173462	6	Membrane protein		Unknown
VIT_04s0008g03930	VVTU22120_x_at VVTU19156_s_at VVTU12710_s_at VVTU17743_s_at	chr04_03274443_03276127	5	RD22		Response to stimulus.Stress response.Abiotic stress response.Drought stress response
VIT_04s0008g03950	VVTU4269_s_at VVTU19655_s_at	chr04_03287257_03289094	4	RD22		Response to stimulus.Stress response.Abiotic stress response.Drought stress response
VIT_04s0008g04150	VVTU27778_x_at VVTU27781_s_at VVTU35022_s_at	chr04_03478365_03480234	4	RD22		Response to stimulus.Stress response.Abiotic stress response.Drought stress response
VIT_04s0008g04160	VVTU7208_at	chr04_03481428_03483375	5	Dehydration-responsive protein (RD22)		Response to stimulus.Stress response.Abiotic stress response.Drought stress response
VIT_04s0008g04200	VVTU23266_at	chr04_03540767_03545451	2	Unknown protein		Unknown
VIT_04s0008g04260	VVTU10376_at	chr04_03632304_03637894	1	Cyclin A2	vv44110Cell_cycle	Cellular process.Cell growth and death Regulation overview.Regulation of cell cycle
VIT_04s0008g04300	VVTU15967_at VVTU27448_at	chr04_03680859_03684659	5	DnaJ homolog, subfamily B, member 4	vv50132Primary_active_transporter_cat_A5_to_A8	Transport overview.Primary Active Transporters.P-P-bond hydrolysis-driven transporters.General Secretory Pathway (Sec) Metabolism.Primary metabolism.Protein metabolism and modification.Protein folding.Chaperone-mediated protein folding.HSP-mediated protein folding.HSP-mediated protein folding co-chaperone
VIT_04s0008g04450	VVTU21204_at	chr04_03830340_03831895	2	Molybdate transporter 1	vv50124Porters_cat_30_to_64	Transport overview.Electrochemical Potential-driven Transporters.Porters.Sulfate Permease Transport overview.Ion transport.Anion transport.Sulfate transport
VIT_04s0008g04490	VVTU2169_s_at	chr04_03865117_03868011	1	MARD1 (mediator of ABA-regulated dormancy 1)	vv30001ABA_signaling	Signaling.Hormone Signaling.ABA Signaling.ABA-mediated Signaling pathway Development.Reproductive development.Seed dormancy Signaling.Hormone Signaling.ABA Signaling.ABA-responsive
VIT_04s0008g04920	VVTU2576_x_at VVTU28741_x_at VVTU30220_s_at	chr04_04415690_04418033	5	2-oxoglutarate-dependent dioxygenase		Metabolism.Cellular metabolism.Oxidation reduction
VIT_04s0008g04930	VVTU9707_s_at	chr04_04419361_04428632	5	Paramyosin	vv44810Regulation_of_actin_cytoskeleton	Cellular process.Cellular component organization and biogenesis.Cytoskeleton organization and biogenesis
VIT_04s0008g04950	VVTU5227_at	chr04_04436556_04443296	2	TIFY 8	vv60069ZIM	Regulation overview.Regulation of gene expression.Regulation of transcription.Transcription factor.ZIM family transcription factor
VIT_04s0008g05390	VVTU17573_at	chr04_04839707_04840639	5	Carboxyesterase17 CXE17		Metabolism.Cellular metabolism.Esterase activity
VIT_04s0008g05520	VVTU9945_at	chr04_04977381_04979751	1	Unknown protein		Unknown
VIT_04s0008g05770	VVTU5138_at VVTU21278_s_at	chr04_05291827_05293589	5	CBL-interacting protein kinase 25 (CIPK25)		Signaling.Signaling pathway.Protein kinase
VIT_04s0008g06000	VVTU18601_s_at VVTU18607_s_at	chr04_05696594_05697725	5	Ethylene-responsive transcription factor ERF003	vv30008Ethylene_signaling vv60003AP2_EREBP	Signaling.Hormone Signaling.Ethylene Signaling.Ethylene-mediated Signaling pathway Regulation overview.Regulation of gene expression.Regulation of transcription.Transcription factor.AP2 family transcription factor.ERF subfamily transcription factor
VIT_04s0008g06030	VVTU12277_x_at VVTU27626_x_at VVTU1792_s_at VVTU18116_s_at VVTU27143_s_at VVTU27626_at	chr04_05719643_05720989	3	Ribosomal protein L39 (RPL39C) 60S	vv23010Ribosome	Metabolism.Primary metabolism.Protein metabolism and modification.Protein synthesis.Ribosome
VIT_04s0008g06330	VVTU4325_s_at	chr04_06200586_06211094	5	TPR1 (topless-related 1)	vv30003Auxin_signaling	Signaling.Hormone Signaling.Auxin Signaling.Auxin-mediated Signaling pathway Regulation overview.Regulation of gene expression.Regulation of transcription.Transcriptional co-repression
VIT_04s0008g06600	VVTU16821_at VVTU25574_s_at	chr04_06569931_06576445	2	WRKY DNA-binding protein 32	vv60066WRKY	Regulation overview.Regulation of gene expression.Regulation of transcription.Transcription factor.WRKY family transcription factor
VIT_04s0008g06670	VVTU1491_s_at VVTU21227_at	chr04_06657094_06657952	1	Plastocyanin domain-containing protein	vv10195Photosynthesis vv50113Thylakoid_targeting_pathway	Metabolism.Primary metabolism.Generation of metabolite precursors and energy.Photosynthesis.Photosynthetic-chain phosphorylation Transport overview.Macromolecule transport.Protein transport.Thylakoid targeting pathway Metabolism.Primary metabolism.Generation of metabolite precursors and energy.Electron transport
VIT_04s0008g07040	VVTU7010_at	chr04_07134486_07136999	2	Peroxidase	vv10360Phenylalanine_metabolism vv10680Methane_metabolism	Metabolism.Primary metabolism.Amino acid metabolism.Aromatic amino acid metabolism.Phenylalanine metabolism.Phenylalanine biosynthesis Metabolism.Cellular metabolism.Methane metabolism Response to stimulus.Stress response.Abiotic stress response.Oxidative stress response
VIT_04s0023g00740	VVTU13697_s_at	chr04_17127806_17132341	5	Thioredoxin F-type 2 (Trx-F2)		Cellular process.Cellular homeostasis.Cell redox homeostasis
VIT_04s0023g01010	VVTU6390_s_at	chr04_17424841_17425259	1	No hit		No hit
VIT_04s0023g01140	VVTU14947_at	chr04_17567792_17568933	5	GNS1/SUR4 membrane protein		Metabolism.Primary metabolism.Lipid metabolism.Fatty acid metabolism
VIT_04s0023g01280	VVTU5308_s_at	chr04_17682486_17684686	5	RUB1 conjugating enzyme (RCE1)	vv24120Ubiquitin_mediated_proteolysis vv30003Auxin_signaling	Metabolism.Primary metabolism.Protein metabolism and modification.Proteolysis.cytoplasmic and nuclear protein degradation.Ubiquitin-mediated proteolysis Signaling.Hormone Signaling.Auxin Signaling.Auxin-mediated Signaling pathway
VIT_04s0023g01290	VVTU35521_at	chr04_17705304_17706960	5	Anthocyanidin 3-O-glucosyltransferase	vv10942Anthocyanin_biosynthesis	Metabolism.Secondary metabolism.Phenylpropanoid metabolism.Flavonoid metabolism.Flavonoid biosynthesis.Anthocyanin biosynthesis.Anthocyanin-glycoside biosynthesis
VIT_04s0023g01330	VVTU151_at	chr04_17798124_17799829	1	Homeobox protein 5	vv60034HB	Regulation overview.Regulation of gene expression.Regulation of transcription.Transcription factor.Homeobox domain family transcription factor
VIT_04s0023g01390	VVTU9551_at	chr04_17884133_17886798	5	Cupin family protein		Metabolism.Primary metabolism.Generation of metabolite precursors and energy.Storage proteins
VIT_04s0023g01550	VVTU1738_at	chr04_18080425_18081170	3	Unknown		Unknown
VIT_04s0023g01760	VVTU21910_at	chr04_18347904_18348677	2	Unknown		Unknown
VIT_04s0023g01890	VVTU17410_x_at VVTU17410_at VVTU8363_at	chr04_18456922_18459116	5	Unknown protein		Unknown
VIT_04s0023g01910	VVTU14513_s_at	chr04_18489569_18491019	4	Myb family	vv60045MYBrelated	Regulation overview.Regulation of gene expression.Regulation of transcription.Transcription factor.MYB-related family transcription factor
VIT_04s0023g02040	VVTU3016_at	chr04_18558616_18560926	4	Endoplasmatic reticulum retrieval protein 1B	vv50109Incompletely_characterized_transport_systems	Transport overview.Incompletely characterized transport systems.Putative transport protein.ER Retrieval Prot1 (Heavy Metal Tr) Cellular process.Cellular transport.Protein trafficking.Vesicle-mediated trafficking
VIT_04s0023g02120	VVTU16033_at	chr04_18606829_18616254	2	GTP-binding protein era		Signaling.Signaling pathway.G-protein signaling pathway
VIT_04s0023g02200	VVTU14878_s_at	chr04_18678577_18680389	5	S-adenosyl-L-methionine:salicylic acid carboxyl methyltransferase	vv10360Phenylalanine_metabolism	Metabolism.Primary metabolism.Amino acid metabolism.Aromatic amino acid metabolism.Phenylalanine metabolism.Phenylalanine biosynthesis Metabolism.Secondary metabolism.Aromatic compound metabolism
VIT_04s0023g02230	VVTU15656_at	chr04_18723114_18724782	5	S-adenosyl-L-methionine:salicylic acid carboxyl methyltransferase	vv10360Phenylalanine_metabolism	Metabolism.Primary metabolism.Amino acid metabolism.Aromatic amino acid metabolism.Phenylalanine metabolism.Phenylalanine biosynthesis Metabolism.Secondary metabolism.Aromatic compound metabolism
VIT_04s0023g02280	VVTU5372_s_at	chr04_18771320_18772890	5	S-adenosyl-L-methionine:salicylic acid carboxyl methyltransferase	vv10360Phenylalanine_metabolism	Metabolism.Primary metabolism.Amino acid metabolism.Aromatic amino acid metabolism.Phenylalanine metabolism.Phenylalanine biosynthesis Metabolism.Secondary metabolism.Aromatic compound metabolism
VIT_04s0023g02430	VVTU35586_at	chr04_18983616_18984767	1	Basic leucine-zipper 11 GBF6	vv60012BZIP	Regulation overview.Regulation of gene expression.Regulation of transcription.Transcription factor.bZIP family transcription factor
VIT_04s0023g02570	VVTU2301_at	chr04_19132118_19133693	1	Peroxidase 72	vv10360Phenylalanine_metabolism vv10680Methane_metabolism	Metabolism.Primary metabolism.Amino acid metabolism.Aromatic amino acid metabolism.Phenylalanine metabolism.Phenylalanine biosynthesis Metabolism.Cellular metabolism.Methane metabolism Response to stimulus.Stress response.Abiotic stress response.Oxidative stress response
VIT_04s0023g02820	VVTU11835_at	chr04_19395299_19397804	4	MADS box transcription factor TM6 (TM6) APETALA3	vv30008Ethylene_signaling vv30009Flower_development vv60042MADS	Signaling.Hormone Signaling.Ethylene Signaling.Ethylene-mediated Signaling pathway Development.Reproductive development.Flower development Regulation overview.Regulation of gene expression.Regulation of transcription.Transcription factor.MADS-box family transcription factor
VIT_04s0023g02840	VVTU1798_at	chr04_19416812_19418297	1	Leucine-rich repeat disease resistance protein		Diverse functions.Gene family with diverse functions.NBS-LRR superfamily
VIT_04s0023g03010	VVTU25347_x_at VVTU14038_s_at VVTU25347_at VVTU1150_s_at	chr04_19605037_19607046	4	fructose-bisphosphate aldolase, chloroplast precursor	vv10010Glycolysis vv10030Pentose_phosphate vv10051Fructose_and_mannose_metabolism vv10710Carbon_fixation	Metabolism.Primary metabolism.Carbohydrate metabolism.Glycolysis Gluconeogenesis Metabolism.Primary metabolism.Carbohydrate metabolism.Monosaccharide metabolism.Monosaccharide catabolism.Pentose-phosphate shunt Metabolism.Primary metabolism.Carbohydrate metabolism.Monosaccharide metabolism.Fructose and mannose metabolism Metabolism.Primary metabolism.Carbon fixation Metabolism.Primary metabolism.…
VIT_04s0023g03200	VVTU2713_s_at	chr04_19753030_19760800	2	Peptide methionine sulfoxide reductase	vv10240Pyrimidine_metabolism	Metabolism.Primary metabolism.Nucleobase, nucleoside, nucleotide, nucleic acid metabolism.Nucleotide metabolism.Pyrimidine metabolism Response to stimulus.Stress response.Abiotic stress response.Oxidative stress response
VIT_04s0023g03360	VVTU2613_at VVTU18113_s_at	chr04_19923089_19924618	1	Unknown protein		Unknown
VIT_04s0023g03470	VVTU5503_s_at	chr04_20028906_20029894	5	DNAJ heat shock N-terminal domain-containing protein	vv50132Primary_active_transporter_cat_A5_to_A8	Transport overview.Primary Active Transporters.P-P-bond hydrolysis-driven transporters.General Secretory Pathway (Sec) Metabolism.Primary metabolism.Protein metabolism and modification.Protein folding.Chaperone-mediated protein folding.HSP-mediated protein folding.HSP-mediated protein folding co-chaperone
VIT_04s0023g03740	VVTU14550_at	chr04_20279074_20280878	1	Tetratricopeptide repeat domain male sterility MS5		Unknown
VIT_04s0023g03810	VVTU11913_at	chr04_20315432_20318717	5	Jasmonate O-methyltransferase	vv10592alpha-Linolenic_acid_metabolism	Metabolism.Primary metabolism.Lipid metabolism.Fatty acid metabolism.Alpha-linolenic acid metabolism Signaling.Hormone Signaling.Jasmonate salicylate signaling.Jasmonate Signaling.Jasmonate metabolism
VIT_04s0043g00630	VVTU4489_at	chr04_14434731_14448837	1	Lipase GDSL		Unclear
VIT_04s0043g00670	VVTU34911_s_at VVTU37923_at	chr04_14527354_14529566	1	Lipase GDSL		Unclear
VIT_04s0044g00190	VVTU4793_s_at	chr04_20891405_20894167	1	Mannitol dehydrogenase	vv10051Fructose_and_mannose_metabolism	Metabolism.Primary metabolism.Carbohydrate metabolism.Monosaccharide metabolism.Fructose and mannose metabolism
VIT_04s0044g00470	VVTU1698_at	chr04_21237941_21239744	3	No hit		No hit
VIT_04s0044g00500	VVTU529_at	chr04_21301303_21301881	1	Unknown protein		Unknown
VIT_04s0044g00560	VVTU2386_at	chr04_21396345_21396768	1	Histone H3		Cellular process.Cellular component organization and biogenesis.Nucleus.Chromosome organization and biogenesis.Chromatin assembly
VIT_04s0044g01000	VVTU4810_at VVTU24222_at	chr04_22290025_22295766	1	Pectinesterase family	vv40006Cell_wall	Cellular process.Cellular component organization and biogenesis.Cell wall organization and biogenesis.Cell wall metabolism.Cell wall modification.Pectin modification
VIT_04s0044g01100	VVTU22383_s_at VVTU12826_at	chr04_22447637_22448521	1	Invertase/pectin methylesterase inhibitor	vv40006Cell_wall	Cellular process.Cellular component organization and biogenesis.Cell wall organization and biogenesis Metabolism.Primary metabolism.Carbohydrate metabolism.Carbohydrate metabolism enzyme inhibitor.Invertase/pectin methylesterase inhibitor family
VIT_04s0044g01410	VVTU21770_s_at VVTU12794_at VVTU20078_s_at	chr04_22946296_22947231	4	Photosystem I reaction center subunit N (PSAN)	vv10195Photosynthesis vv50105Transport_electron_carriers	Metabolism.Primary metabolism.Generation of metabolite precursors and energy.Photosynthesis.Photosystem I Transport overview.Transmembrane Electron Carriers.Transmembrane 1-electron transfer carriers.Plant Photosystem I Supercomplex
VIT_04s0044g01560	VVTU35685_s_at	chr04_23153089_23156975	5	Protein kinase		Signaling.Signaling pathway.Protein kinase
VIT_04s0044g01650	VVTU22150_at	chr04_23382366_23384136	5	GA 20-oxidase 2	vv10904Diterpenoid_biosynthesis	Metabolism.Secondary metabolism.Terpenoid metabolism.Diterpenoid metabolism.Diterpenoid biosynthesis Signaling.Hormone Signaling.Gibberellic acid Signaling.Gibberellic acid metabolism.Gibberellic acid biosynthesis
VIT_04s0044g01680	VVTU5243_at	chr04_23417241_23454255	2	Chromatin remodeling 24	vv60058SNF2	Regulation overview.Regulation of gene expression.Regulation of transcription.Transcription factor.SNF2 family transcription factor
VIT_04s0044g01860	VVTU22337_at	chr04_23656168_23670223	1	Auxin efflux carrier	vv50004Auxin_transport vv50125Porters_cat_66_to_94	Signaling.Hormone Signaling.Auxin Signaling.Auxin transport Transport overview.Electrochemical Potential-driven Transporters.Porters.Auxin Efflux Carrier
VIT_04s0069g00770	VVTU2603_at	chr04_08856587_08866434	5	UDP-glucuronic acid/UDP-N-acetylgalactosamine transporter	vv50122Porters_cat_7_to_17	Transport overview.Electrochemical Potential-driven Transporters.Porters.Drug/Metabolite Transporter.UDP-glucu/UDP-N-acgalactosamine Transporter Fam Transport overview.Macromolecule transport.Carbohydrate transport.Sugar transport
VIT_04s0069g00830	VVTU14895_at	chr04_08940171_08942305	5	DTDP-D-glucose 4,6-dehydratase	vv10520Nucleotide_sugars_metabolism	Metabolism.Primary metabolism.Carbohydrate metabolism.Monosaccharide metabolism.Nucleotide sugar metabolism
VIT_04s0079g00200	VVTU28178_at VVTU5715_at	chr04_10432267_10448180	5	Auxin response factor 8	vv30003Auxin_signaling vv60004ARF	Signaling.Hormone Signaling.Auxin Signaling.Auxin-mediated Signaling pathway Regulation overview.Regulation of gene expression.Regulation of transcription.Transcription factor.ARF family transcription factor
VIT_04s0079g00260	VVTU2749_at	chr04_10608996_10628089	2	Unknown protein		Unknown
VIT_04s0079g00790	VVTU37090_at VVTU10087_at	chr04_11742088_11744231	1	Acyl-CoA synthetases (Acyl-activating enzyme 11)	vv10071Fatty_acid_metabolism vv50104Group_translocators	Metabolism.Primary metabolism.Lipid metabolism.Fatty acid metabolism Transport overview.Group translocators.Acyl CoA ligase-coupled transporters.Proposed Fatty Acid Transporter
VIT_04s0210g00140	VVTU15156_at	chr04_20507824_20508286	5	AMP-dependent synthetase and ligase		Unclear
VIT_05s0020g00810	VVTU14374_at	chr05_02662047_02665942	1	Ribosomal protein L3	vv23010Ribosome	Metabolism.Primary metabolism.Protein metabolism and modification.Protein synthesis.Ribosome
VIT_05s0020g01270	VVTU1336_at	chr05_03005145_03006661	1	Unknown protein		Unknown
VIT_05s0020g01440	VVTU13458_at	chr05_03151852_03155498	1	Unknown protein		Unknown
VIT_05s0020g02130	VVTU7411_s_at	chr05_03851143_03856263	5	1-deoxy-D-xylulose-5-phosphate synthase, chloroplast precursor	vv10100Biosynthesis_of_steroids	Metabolism.Primary metabolism.Lipid metabolism.Steroid metabolism.Steroid biosynthesis Metabolism.Secondary metabolism.Terpenoid metabolism.Terpenoid biosynthesis
VIT_05s0020g02150	VVTU1763_at	chr05_03870646_03884284	2	NADH dehydrogenase (ubiquinone) 1 alpha subcomplex 8	vv10190Oxidative_phosphorylation vv50134Primary_active_transporter_cat_D1	Metabolism.Primary metabolism.Generation of metabolite precursors and energy.Electron transport.Respiratory-chain phosphorylation Transport overview.Primary Active Transporters.Oxidoreduction-driven transporters.Proton-translocating NADH Dehydrogenase
VIT_05s0020g02600	VVTU1015_at	chr05_04285179_04290172	5	Serine incorporator 3		Cellular process.Cellular component organization and biogenesis.Membrane organization and biogenesis
VIT_05s0020g02990	VVTU6926_at VVTU19372_s_at	chr05_04738910_04739540	1	Ribosomal protein S16 (RPS16C) 40S	vv23010Ribosome	Metabolism.Primary metabolism.Protein metabolism and modification.Protein synthesis.Ribosome
VIT_05s0020g03040	VVTU20717_at	chr05_04775429_04776350	2	Unknown		Unknown
VIT_05s0020g03130	VVTU2096_at	chr05_04860981_04865064	1	Plastocyanin domain-containing protein	vv10195Photosynthesis vv50113Thylakoid_targeting_pathway	Metabolism.Primary metabolism.Generation of metabolite precursors and energy.Photosynthesis.Photosynthetic-chain phosphorylation Transport overview.Macromolecule transport.Protein transport.Thylakoid targeting pathway Metabolism.Primary metabolism.Generation of metabolite precursors and energy.Electron transport
VIT_05s0020g03200	VVTU10365_at VVTU24933_at	chr05_04962393_04965733	1	Spermine synthase	vv10220Urea_cycle_and_metabolism_of_amino_groups	Metabolism.Primary metabolism.Amino acid metabolism.Arginine and proline metabolism.Urea cycle Metabolism.Secondary metabolism.Polyamine metabolism.Polyamine biosynthesis
VIT_05s0020g03370	VVTU2443_s_at	chr05_05122447_05134133	5	5-nucleotidase surE	vv10740Riboflavin_metabolism	Metabolism.Primary metabolism.Carbohydrate metabolism.Monosaccharide metabolism.Inositol phosphate metabolism Metabolism.Primary metabolism.Coenzyme and prosthetic group metabolism.Riboflavin metabolism Metabolism.Cellular metabolism.Phosphate metabolism Metabolism.Primary metabolism.Nucleobase, nucleoside, nucleotide, nucleic acid metabolism.Nucleotide metabolism
VIT_05s0020g03490	VVTU26017_s_at VVTU13586_at	chr05_05264210_05264834	3	ferredoxin	vv10195Photosynthesis	Metabolism.Primary metabolism.Generation of metabolite precursors and energy.Photosynthesis.Photosynthetic-chain phosphorylation Metabolism.Primary metabolism.Generation of metabolite precursors and energy.Electron transport
VIT_05s0020g03640	VVTU10673_at	chr05_05352211_05353807	1	Unknown protein		Unknown
VIT_05s0020g03860	VVTU39581_s_at VVTU17126_s_at	chr05_05513805_05518184	5	Homocysteine S-methyltransferase 3	vv10271Methionine_metabolism	Metabolism.Primary metabolism.Amino acid metabolism.Methionine metabolism
VIT_05s0020g03870	VVTU14812_at VVTU7098_at	chr05_05521770_05528006	5	MLK/Raf-related protein kinase 1		Signaling.Signaling pathway.Protein kinase
VIT_05s0020g03880	VVTU38036_at VVTU1068_at	chr05_05537423_05545199	1	TSO1 (chinese for 'ugly')	vv60022CPP	Regulation overview.Regulation of gene expression.Regulation of transcription.Transcription factor.CPP family transcription factor
VIT_05s0020g03920	VVTU6885_at	chr05_05577929_05594161	2	Stress-induced-phosphoprotein 1		Metabolism.Primary metabolism.Protein metabolism and modification.Protein folding.Chaperone-mediated protein folding.HSP-mediated protein folding
VIT_05s0020g03970	VVTU4202_at	chr05_05622653_05627062	5	Sulfate transporter 3.1 (AST12) (AtST1)	vv50124Porters_cat_30_to_64	Transport overview.Electrochemical Potential-driven Transporters.Porters.Sulfate Permease Transport overview.Ion transport.Anion transport.Sulfate transport
VIT_05s0020g04110	VVTU40867_x_at VVTU31633_x_at VVTU31633_at VVTU5202_at VVTU26995_x_at VVTU31382_x_at VVTU31270_at VVTU31270_x_at	chr05_05771294_05772292	4	ELIP1 (early light-inducible protein)		Response to stimulus.Stress response.Abiotic stress response.Light stress response
VIT_05s0020g04500	VVTU2752_s_at	chr05_06312953_06314442	2	Unknown protein		Unknown
VIT_05s0020g04570	VVTU8864_at VVTU5247_at	chr05_06388841_06390574	5	CBL-interacting protein kinase 7 (CIPK7)		Signaling.Signaling pathway.Protein kinase
VIT_05s0020g05050	VVTU3304_at	chr05_07004611_07009904	5	Cellulose synthase CSLE1	vv40006Cell_wall	Cellular process.Cellular component organization and biogenesis.Cell wall organization and biogenesis.Cell wall metabolism.Cell wall biosynthesis.Cellulose biosynthesis
VIT_05s0029g00140	VVTU6082_at VVTU38614_at	chr05_14296111_14297784	5	Ethylene-responsive transcription factor ERF062	vv30008Ethylene_signaling vv60003AP2_EREBP	Signaling.Hormone Signaling.Ethylene Signaling.Ethylene-mediated Signaling pathway Regulation overview.Regulation of gene expression.Regulation of transcription.Transcription factor.AP2 family transcription factor.DREB subfamily transcription factor
VIT_05s0029g00190	VVTU7938_at	chr05_14513409_14516911	1	Glucan endo-1,3-beta-glucosidase 4 precursor	vv10500Starch_and_sucrose_metabolism	Metabolism.Primary metabolism.Carbohydrate metabolism.Polysaccharide metabolism.Starch and sucrose metabolism Metabolism.Primary metabolism.Carbohydrate metabolism.Polysaccharide metabolism.Beta-1,3 glucan metabolism.Beta-1,3 glucan catabolism
VIT_05s0029g00440	VVTU12135_at	chr05_15132883_15137706	2	GRP2 (cold, circadian rhythm, and RNA binding 2)		Metabolism.Primary metabolism.Nucleobase, nucleoside, nucleotide, nucleic acid metabolism.Nucleic acid metabolism.RNA metabolism
VIT_05s0029g00640	VVTU15333_at	chr05_15612760_15655148	1	Retrotransposon		Transposable elements viral and plasmid proteins.Protein from transposable element
VIT_05s0049g00090	VVTU5323_at VVTU28469_at	chr05_07140149_07144177	5	Ethylene receptor (ETR2)	vv30008Ethylene_signaling	Signaling.Hormone Signaling.Ethylene Signaling.Ethylene-mediated Signaling pathway
VIT_05s0049g00100	VVTU4441_at	chr05_07159674_07161058	2	DNA-binding protein		Metabolism.Primary metabolism.Nucleobase, nucleoside, nucleotide, nucleic acid metabolism.Nucleic acid metabolism.DNA metabolism
VIT_05s0049g00660	VVTU12775_at VVTU24958_x_at VVTU36177_at	chr05_07697454_07698251	4	No hit		No hit
VIT_05s0049g00960	VVTU4180_s_at VVTU25028_at	chr05_07973292_07984306	5	Cryptochrome 2	vv34710Circadian_rhythm	Signaling.Signaling pathway.Circadian clock Signaling Cellular process.Cellular component organization and biogenesis.Nucleus.Chromosome organization and biogenesis.Chromatin organization Signaling.Signaling pathway.Light Signaling.Blue light Signaling
VIT_05s0049g01000	VVTU35302_s_at VVTU3588_at	chr05_08009915_08031743	1	Unknown protein		Unknown
VIT_05s0049g01350	VVTU9088_at VVTU25075_at	chr05_08609833_08614480	2	Kinesin phragmoplast-associated kinesin-related protein 2 (PAKRP2)	vv44810Regulation_of_actin_cytoskeleton	Cellular process.Cellular component organization and biogenesis.Cytoskeleton organization and biogenesis.Microtubule organization and biogenesis.Microtubule-driven movement
VIT_05s0049g01390	VVTU7865_at	chr05_08668794_08672712	1	Unknown protein		Unknown
VIT_05s0049g01480	VVTU31553_s_at VVTU1754_x_at VVTU13732_s_at	chr05_08804023_08806171	3	Ribosomal protein L28, chloroplast (CL28) 50S	vv23010Ribosome	Metabolism.Primary metabolism.Protein metabolism and modification.Protein synthesis.Ribosome
VIT_05s0049g01770	VVTU3161_s_at	chr05_09208862_09219661	2	Translation initiation factor eIF-4E	vv23013RNA_transport vv34150mTOR_signaling_pathway	Signaling.Signaling pathway.TOR Signaling pathway Metabolism.Primary metabolism.Protein metabolism and modification.Protein synthesis.Translation.Translational initiation Transport overview.Macromolecule transport.RNA transport
VIT_05s0049g01960	VVTU230_at VVTU8760_at	chr05_09425976_09427907	5	C2 domain containing protein		Signaling.Signaling pathway.Protein kinase
VIT_05s0049g01970	VVTU7286_at	chr05_09458733_09461668	1	IAA13	vv30003Auxin_signaling vv60008AUXIAA	Signaling.Hormone Signaling.Auxin Signaling.Auxin-mediated Signaling pathway Regulation overview.Regulation of gene expression.Regulation of transcription.Transcription factor.AUXIAA family transcription factor
VIT_05s0051g00590	VVTU39804_s_at VVTU3621_at VVTU16116_s_at	chr05_11375744_11380850	6	Pectate lyase	vv40006Cell_wall	Cellular process.Cellular component organization and biogenesis.Cell wall organization and biogenesis.Cell wall metabolism.Cell wall catabolism.Pectin catabolism
VIT_05s0051g00850	VVTU13898_s_at VVTU12148_s_at	chr05_11954471_11969217	2	SAD1 (supersensitive to aba and drought 1)	vv23018RNA_degradation vv23040Spliceosome vv30001ABA_signaling	Metabolism.Primary metabolism.Nucleobase, nucleoside, nucleotide, nucleic acid metabolism.Nucleic acid metabolism.RNA metabolism.RNA catabolism Metabolism.Primary metabolism.Nucleobase, nucleoside, nucleotide, nucleic acid metabolism.Nucleic acid metabolism.RNA metabolism.RNA processing.mRNA processing.mRNA splicing Signaling.Hormone Signaling.ABA Signaling.ABA-mediated Signaling pathway
VIT_05s0051g00930	VVTU15824_at	chr05_12262108_12304008	1	DNA primase large subunit	vv23030DNA_replication	Metabolism.Primary metabolism.Nucleobase, nucleoside, nucleotide, nucleic acid metabolism.Nucleic acid metabolism.DNA metabolism.DNA replication
VIT_05s0062g00250	VVTU5522_s_at	chr05_18409831_18411279	1	Xyloglucan endotransglucosylase/hydrolase 15	vv40006Cell_wall	Cellular process.Cellular component organization and biogenesis.Cell wall organization and biogenesis.Cell wall metabolism.Cell wall modification.Xyloglucan modification
VIT_05s0062g00910	VVTU3789_at	chr05_19440328_19441242	1	YGGT	vv50109Incompletely_characterized_transport_systems	Transport overview.Incompletely characterized transport systems.Recognized transporters of unknown biochemical mechanism.YggT or Fanciful K+ Uptake-B
VIT_05s0062g01120	VVTU16124_at	chr05_19783607_19785843	5	PIN1	vv50004Auxin_transport vv50125Porters_cat_66_to_94	Signaling.Hormone Signaling.Auxin Signaling.Auxin transport Transport overview.Electrochemical Potential-driven Transporters.Porters.Auxin Efflux Carrier
VIT_05s0062g01160	VVTU8209_at VVTU38197_s_at	chr05_19871682_19874977	1	Pectinesterase family	vv40006Cell_wall	Cellular process.Cellular component organization and biogenesis.Cell wall organization and biogenesis.Cell wall metabolism.Cell wall modification.Pectin modification
VIT_05s0062g01260	VVTU22490_s_at	chr05_20086119_20089205	1	No hit		No hit
VIT_05s0062g01360	VVTU8940_at	chr05_20213288_20214077	1	Unknown protein		Unknown
VIT_05s0062g01430	VVTU11084_at VVTU8423_at	chr05_20312574_20315133	1	Glycosyl hydrolase family 17 protein		Metabolism.Primary metabolism.Carbohydrate metabolism.Carbohydrate catabolism
VIT_05s0077g00500	VVTU5291_at	chr05_00330339_00332086	5	Myb domain protein 108	vv60044MYB	Regulation overview.Regulation of gene expression.Regulation of transcription.Transcription factor.MYB family transcription factor
VIT_05s0077g00560	VVTU27651_at	chr05_00372811_00377703	1	Serine carboxypeptidase S10		Metabolism.Primary metabolism.Protein metabolism and modification.Proteolysis.Peptidase-mediated proteolysis
VIT_05s0077g00610	VVTU810_at VVTU1159_at	chr05_00422189_00430511	5	Desiccation protein PCC13-62 precursor		Response to stimulus.Stress response.Abiotic stress response.Desiccation stress response
VIT_05s0077g00720	VVTU23473_at	chr05_00524014_00525260	3	Peroxidase 40	vv10360Phenylalanine_metabolism vv10680Methane_metabolism	Metabolism.Primary metabolism.Amino acid metabolism.Aromatic amino acid metabolism.Phenylalanine metabolism.Phenylalanine biosynthesis Metabolism.Cellular metabolism.Methane metabolism Response to stimulus.Stress response.Abiotic stress response.Oxidative stress response
VIT_05s0077g00740	VVTU4363_at	chr05_00538938_00545259	2	Prefoldin subunit 3		Metabolism.Primary metabolism.Protein metabolism and modification.Protein folding
VIT_05s0077g00850	VVTU1108_at	chr05_00662169_00663505	5	Ubiquitin-conjugating enzyme E2 O	vv24120Ubiquitin_mediated_proteolysis	Metabolism.Primary metabolism.Protein metabolism and modification.Proteolysis.cytoplasmic and nuclear protein degradation.Ubiquitin-mediated proteolysis
VIT_05s0077g00870	VVTU37131_s_at VVTU35790_s_at	chr05_00672788_00674501	6	Lipase GDSL		Unclear
VIT_05s0077g01140	VVTU5686_at	chr05_00878161_00879142	5	BZIP transcription factor BZIP53	vv60012BZIP	Regulation overview.Regulation of gene expression.Regulation of transcription.Transcription factor.bZIP family transcription factor
VIT_05s0077g01170	VVTU34956_s_at VVTU9458_at	chr05_00928322_00932725	2	DNA-directed RNA polymerase II subunit I	vv23020RNA_polymerase	Metabolism.Primary metabolism.Nucleobase, nucleoside, nucleotide, nucleic acid metabolism.Nucleic acid metabolism.RNA metabolism.RNA polymerase Metabolism.Primary metabolism.Nucleobase, nucleoside, nucleotide, nucleic acid metabolism.Nucleic acid metabolism.RNA metabolism.RNA biosynthesis
VIT_05s0077g01300	VVTU3533_s_at	chr05_01067543_01068826	5	Aldo-keto reductase	vv10040Pentose_glucuronate_interconversion vv10051Fructose_and_mannose_metabolism vv10052Galactose_metabolism vv10561Glycerolipid_metabolism vv10620Pyruvate_metabolism	Metabolism.Primary metabolism.Carbohydrate metabolism.Monosaccharide metabolism.Pentose glucuronate interconversion Metabolism.Primary metabolism.Carbohydrate metabolism.Monosaccharide metabolism.Fructose and mannose metabolism Metabolism.Primary metabolism.Carbohydrate metabolism.Monosaccharide metabolism.Galactose metabolism Metabolism.Primary metabolism.Lipid metabolism.Glycerolipid metabolism…
VIT_05s0077g01650	VVTU8917_at	chr05_01296074_01296723	5	Major allergen Pru ar 1		Response to stimulus.Stress response.Biotic stress response
VIT_05s0077g01670	VVTU5508_s_at	chr05_01301653_01302526	4	Major cherry allergen Pru av 1.0202		Response to stimulus.Stress response.Biotic stress response
VIT_05s0077g01750	VVTU26004_x_at	chr05_01377544_01379993	1	SAG101 (senescence-associated gene 101)		Metabolism.Primary metabolism.Lipid metabolism.Glycerolipid metabolism.Glycerolipid catabolism Development.Senescence
VIT_05s0077g01770	VVTU12026_at	chr05_01400074_01407777	1	PUMILIO 24 (APUM24)		Regulation overview.Regulation of gene expression.Regulation of translation.Translation repression
VIT_05s0077g01900	VVTU2412_at	chr05_01481436_01483909	5	Polygalacturonase GH28	vv40006Cell_wall	Cellular process.Cellular component organization and biogenesis.Cell wall organization and biogenesis.Cell wall metabolism.Cell wall modification.Pectin modification
VIT_05s0077g02080	VVTU9654_at	chr05_01602118_01614367	5	Branched chain alpha-keto acid dehydrogenase E2 subunit (din3)	vv10280Valine_leucine_and_isoleucine_degradation	Metabolism.Primary metabolism.Amino acid metabolism.Valine, leucine, and isoleucine metabolism.Valine, leucine, and isoleucine catabolism Metabolism.Primary metabolism.Amino acid metabolism.Amino acid catabolism
VIT_05s0077g02260	VVTU2563_at	chr05_01785860_01788427	2	Nodulin MtN3 family		Development.Root development
VIT_05s0094g00330	VVTU34604_s_at	chr05_23649929_23657967	5	Chitinase, class IV [Vitis vinifera]	vv10530Aminosugars_metabolism	Metabolism.Primary metabolism.Carbohydrate metabolism.Monosaccharide metabolism.Amino sugar metabolism Response to stimulus.Stress response
VIT_05s0094g00740	VVTU22364_at	chr05_24065651_24067464	1	Stearoyl-acyl-[acyl-carrier-protein] desaturase	vv11040Biosynthesis_of_unsaturated_fatty_acids	Metabolism.Primary metabolism.Lipid metabolism.Fatty acid metabolism.Fatty acid biosynthesis.Unsaturated fatty acid biosynthesis
VIT_05s0094g00750	VVTU11806_s_at	chr05_24075128_24080598	5	Stearoyl-CoA 9-desaturase	vv11040Biosynthesis_of_unsaturated_fatty_acids	Metabolism.Primary metabolism.Lipid metabolism.Fatty acid metabolism.Fatty acid biosynthesis.Unsaturated fatty acid biosynthesis
VIT_05s0094g01320	VVTU5606_at	chr05_24576078_24580783	5	Ankyrin repeat	vv50108Accessory_factors_involved_in_transport	Transport overview.Accessory factors involved in transport.Auxiliary transport proteins.Ankyrin Diverse functions.Gene family with diverse functions.Ankyrin domain family
VIT_05s0102g00170	VVTU34099_at	chr05_22037926_22041727	5	Calcium-dependent protein kinase 24 CPK24	vv34626Plant-pathogen_interaction	Response to stimulus.Stress response.Biotic stress response.Plant-pathogen interaction Signaling.Signaling pathway.Calcium sensors and Signaling Signaling.Signaling pathway.Protein kinase
VIT_05s0102g00310	VVTU13703_at	chr05_22200686_22201636	3	GUN4		Cellular process.Cellular component organization and biogenesis.Organelle organization and biogenesis.Plastid organization and biogenesis
VIT_05s0102g00400	VVTU542_at	chr05_22369478_22378722	6	far-red impaired responsive family protein	vv60071Orphans_far-red	Regulation overview.Regulation of gene expression.Regulation of transcription.Transcription factor.FAR1-like family transcription factor
VIT_05s0102g00750	VVTU3531_at	chr05_22643863_22646810	3	Zinc finger (B-box type)	vv60073Orphans_zf-b_box	Regulation overview.Regulation of gene expression.Regulation of transcription.Transcription factor.Zinc finger B-box family transcription factor
VIT_05s0102g01170	VVTU7178_at VVTU13909_s_at VVTU30967_at	chr05_23306670_23315439	5	Sterol-4-alpha-carboxylate 3-dehydrogenase, decarboxylating	vv10100Biosynthesis_of_steroids	Metabolism.Primary metabolism.Lipid metabolism.Steroid metabolism.Steroid biosynthesis
VIT_05s0124g00230	VVTU4350_at	chr05_20720443_20721540	2	F-box domain containing protein		Metabolism.Primary metabolism.Protein metabolism and modification.Proteolysis.cytoplasmic and nuclear protein degradation.Ubiquitin-mediated proteolysis
VIT_06s0004g00610	VVTU2962_at VVTU14127_s_at	chr06_00769211_00772779	5	Accelerated cell death 1 ACD1	vv50133Primary_active_transporter_cat_A9_to_A18	Transport overview.Primary Active Transporters.P-P-bond hydrolysis-driven transporters.Chloroplast Env Prot Translocase Metabolism.Primary metabolism.Cofactor metabolism.Tetrapyrrole metabolism.Chlorophyll metabolism.Chlorophyll catabolism
VIT_06s0004g00720	VVTU82_at VVTU26039_at	chr06_00847782_00854595	2	Glucan endo-1,3-beta-glucosidase 4 precursor	vv10500Starch_and_sucrose_metabolism	Metabolism.Primary metabolism.Carbohydrate metabolism.Polysaccharide metabolism.Starch and sucrose metabolism Metabolism.Primary metabolism.Carbohydrate metabolism.Polysaccharide metabolism.Beta-1,3 glucan metabolism.Beta-1,3 glucan catabolism
VIT_06s0004g00980	VVTU3256_at	chr06_01091784_01092561	4	Dirigent protein pDIR9		Response to stimulus.Stress response.Biotic stress response
VIT_06s0004g01050	VVTU11761_at	chr06_01156314_01156963	1	Calcineurin phosphoesterase		Unclassified
VIT_06s0004g01100	VVTU15681_s_at	chr06_01200909_01206412	3	Embryo sac development arrest 3		Development.Reproductive development.Embryo development
VIT_06s0004g01110	VVTU34306_at	chr06_01206783_01210849	1	Cation efflux family protein MTPc3	vv50121Porters_cat_1_to_6	Transport overview.Electrochemical Potential-driven Transporters.Porters.Cation Diffusion Facilitator Transport overview.Ion transport.Cation transport.Heavy metal ion transport
VIT_06s0004g01290	VVTU12670_at	chr06_01538709_01545863	2	KH domain and CCCH containing protein	vv60018C3H	Regulation overview.Regulation of gene expression.Regulation of transcription.Transcription factor.C3H family transcription factor
VIT_06s0004g01310	VVTU5665_at	chr06_01563409_01568948	1	Enoyl-[acyl-carrier-protein] reductase [NADH], chloroplast precursor	vv10061Fatty_acid_biosynthesis	Metabolism.Primary metabolism.Lipid metabolism.Fatty acid metabolism.Fatty acid biosynthesis
VIT_06s0004g01420	VVTU12814_at	chr06_01699485_01713361	3	Glycosyl hydrolase family 1 protein		Metabolism.Primary metabolism.Carbohydrate metabolism.Carbohydrate catabolism
VIT_06s0004g01650	VVTU7037_at	chr06_02042021_02047648	5	Acetyl-CoA carboxylase, biotin carboxylase	vv10061Fatty_acid_biosynthesis vv10620Pyruvate_metabolism	Metabolism.Primary metabolism.Lipid metabolism.Fatty acid metabolism.Fatty acid biosynthesis Metabolism.Primary metabolism.Carbohydrate metabolism.Monosaccharide metabolism.Pyruvate metabolism
VIT_06s0004g01690	VVTU34596_at	chr06_02081824_02082238	1	Histone H3		Cellular process.Cellular component organization and biogenesis.Nucleus.Chromosome organization and biogenesis.Chromatin assembly
VIT_06s0004g01710	VVTU5506_s_at	chr06_02106891_02107308	1	Histone H3		Cellular process.Cellular component organization and biogenesis.Nucleus.Chromosome organization and biogenesis.Chromatin assembly
VIT_06s0004g02140	VVTU936_s_at	chr06_02592262_02596199	5	MATE efflux family protein	vv50125Porters_cat_66_to_94	Transport overview.Electrochemical Potential-driven Transporters.Porters.Multidrug/Oligosaccharidyl-lipid/Polysaccharide Flippase.Multi Antimicrobial Extrusion Transport overview.Macromolecule transport.Multidrug transport
VIT_06s0004g02860	VVTU15076_at	chr06_03587515_03588139	3	Unknown protein		Unknown
VIT_06s0004g02880	VVTU38447_at	chr06_03602531_03607341	1	Receptor-like kinase		Signaling.Signaling pathway.Protein kinase
VIT_06s0004g02900	VVTU6551_at VVTU18287_s_at	chr06_03628878_03636663	5	Hydroxymethylbutenyl 4-diphosphate synthase	vv10100Biosynthesis_of_steroids	Metabolism.Primary metabolism.Lipid metabolism.Steroid metabolism.Steroid biosynthesis Metabolism.Secondary metabolism.Terpenoid metabolism.Terpenoid biosynthesis
VIT_06s0004g02980	VVTU36305_at VVTU4265_at	chr06_03710645_03712337	5	Kelch repeat-containing F-box protein		Unknown
VIT_06s0004g03260	VVTU1622_at	chr06_04035310_04037390	5	Cupin family protein		Metabolism.Primary metabolism.Generation of metabolite precursors and energy.Storage proteins
VIT_06s0004g03390	VVTU821_s_at	chr06_04242173_04245194	5	TET3 (tetraspanin3)		Development.Senescence
VIT_06s0004g03470	VVTU9117_at	chr06_04327137_04334372	2	Unknown protein		Unknown
VIT_06s0004g04240	VVTU7613_s_at	chr06_05192100_05192872	1	Histone H2B		Cellular process.Cellular component organization and biogenesis.Nucleus.Chromosome organization and biogenesis.Chromatin assembly
VIT_06s0004g04250	VVTU7347_s_at VVTU19903_s_at	chr06_05194708_05195356	1	Histone H2B		Cellular process.Cellular component organization and biogenesis.Nucleus.Chromosome organization and biogenesis.Chromatin assembly
VIT_06s0004g04250	VVTU7347_s_at VVTU19903_s_at	chr06_05194708_05195356	2	Histone H2B		Cellular process.Cellular component organization and biogenesis.Nucleus.Chromosome organization and biogenesis.Chromatin assembly
VIT_06s0004g04270	VVTU38441_s_at	chr06_05226500_05227392	1	Histone H2A.4 HTA12		Cellular process.Cellular component organization and biogenesis.Nucleus.Chromosome organization and biogenesis.Chromatin assembly
VIT_06s0004g04300	VVTU16618_s_at	chr06_05245610_05246146	1	Histone H2B		Cellular process.Cellular component organization and biogenesis.Nucleus.Chromosome organization and biogenesis.Chromatin assembly
VIT_06s0004g04470	VVTU40251_s_at VVTU37621_s_at VVTU32683_x_at	chr06_05418191_05420677	6	Heat shock protein 70	vv23040Spliceosome vv24141Protein_processing_in_endoplasmic_reticulum vv50101Channels_and_pores	Metabolism.Primary metabolism.Protein metabolism and modification.Protein folding.Chaperone-mediated protein folding.HSP-mediated protein folding Metabolism.Primary metabolism.Nucleobase, nucleoside, nucleotide, nucleic acid metabolism.Nucleic acid metabolism.RNA metabolism.RNA processing.mRNA processing.mRNA splicing Transport overview.Channels and pores.a-Type channels.Cation Channel-forming He…
VIT_06s0004g04560	VVTU641_at	chr06_05522383_05528575	2	Unknown protein		Unknown
VIT_06s0004g04590	VVTU28014_at	chr06_05564299_05566010	5	Epsin N-terminal homology (ENTH) domain-containing	vv50110Protein_coat	Transport overview.Macromolecule transport.Protein transport.Protein coat Cellular process.Cellular transport.Protein trafficking.Vesicle-mediated trafficking
VIT_06s0004g04700	VVTU11912_at	chr06_05653676_05657877	1	Outer envelope protein 16	vv50101Channels_and_pores	Transport overview.Channels and pores.ß-Barrel porins.Plastid Outer Envelope Porin of 16 kDa Cellular process.Cellular component organization and biogenesis.Organelle organization and biogenesis.Plastid organization and biogenesis Transport overview.Macromolecule transport.Protein transport
VIT_06s0004g04890	VVTU11772_s_at	chr06_05864828_05869317	5	Rhomboid ATRBL1		Unclear
VIT_06s0004g05200	VVTU10453_at	chr06_06115575_06116219	5	No hit		No hit
VIT_06s0004g05430	VVTU35113_s_at	chr06_06295530_06298063	4	Tropinone reductase	vv10220Urea_cycle_and_metabolism_of_amino_groups	Metabolism.Primary metabolism.Amino acid metabolism.Arginine and proline metabolism.Urea cycle Metabolism.Secondary metabolism.Primary amino acids derivated metabolism.Alkaloid metabolism
VIT_06s0004g05740	VVTU4205_x_at	chr06_06501781_06504005	2	IMP dehydrogenase/GMP reductase	vv10230Purine_metabolism	Metabolism.Primary metabolism.Nucleobase, nucleoside, nucleotide, nucleic acid metabolism.Nucleotide metabolism.Purine metabolism
VIT_06s0004g05870	VVTU8855_at VVTU27131_at	chr06_06589857_06591478	1	Tubulin beta-3 chain	vv44145Phagosome vv44810Regulation_of_actin_cytoskeleton	Cellular process.Cellular component organization and biogenesis.Cytoskeleton organization and biogenesis.Microtubule organization and biogenesis Cellular process.Cellular transport.Protein trafficking.Vesicle-mediated trafficking.Phagosome
VIT_06s0004g05910	VVTU14342_at	chr06_06660357_06663341	1	Organic anion transmembrane transporter	vv50122Porters_cat_7_to_17	Transport overview.Electrochemical Potential-driven Transporters.Porters.Drug/Metabolite Transporter.Triose-phosphate Transporter Transport overview.Ion transport.Anion transport.Phosphate transport Transport overview.Macromolecule transport.Carbohydrate transport.Sugar transport
VIT_06s0004g06000	VVTU1525_at	chr06_06805481_06806877	2	Rename pre-mRNA-splicing factor RBM22/SLT11	vv23040Spliceosome vv60018C3H	Metabolism.Primary metabolism.Nucleobase, nucleoside, nucleotide, nucleic acid metabolism.Nucleic acid metabolism.RNA metabolism.RNA processing.mRNA processing.mRNA splicing Regulation overview.Regulation of gene expression.Regulation of transcription.Transcription factor.C3H family transcription factor Metabolism.Primary metabolism.Protein metabolism and modification.Protein folding
VIT_06s0004g06020	VVTU11051_at VVTU6785_s_at	chr06_06813956_06829322	5	Alpha-glucan phosphorylase, H isozyme	vv10500Starch_and_sucrose_metabolism	Metabolism.Primary metabolism.Carbohydrate metabolism.Polysaccharide metabolism.Starch and sucrose metabolism.Starch biosynthesis catabolism.Starch catabolism
VIT_06s0004g06050	VVTU3860_s_at	chr06_06841798_06843831	5	Thioesterase family		Unclear
VIT_06s0004g06130	VVTU8753_at	chr06_06932569_06941976	5	Thiamine biosynthesis protein ThiC	vv10730Thiamine_metabolism	Metabolism.Primary metabolism.Coenzyme and prosthetic group metabolism.Thiamine metabolism.Thiamine biosynthesis
VIT_06s0004g06560	VVTU17299_s_at	chr06_07284901_07297724	5	ABC transporter G member 23	vv52010ABC_transporters	Transport overview.Macromolecule transport.Multidrug transport.Multidrug ABC transport
VIT_06s0004g06730	VVTU12374_at	chr06_07432823_07435590	5	Microsomal omega-3 fatty acid desaturase	vv11040Biosynthesis_of_unsaturated_fatty_acids	Metabolism.Primary metabolism.Lipid metabolism.Fatty acid metabolism.Fatty acid biosynthesis.Unsaturated fatty acid biosynthesis
VIT_06s0004g06890	VVTU238_at	chr06_07615724_07620455	5	Potassium transporter (KUP1)	vv50125Porters_cat_66_to_94	Transport overview.Electrochemical Potential-driven Transporters.Porters.K+ uptake porter (aka permease) Transport overview.Ion transport.Cation transport.Potassium transport
VIT_06s0004g06900	VVTU3365_at	chr06_07620851_07623490	5	Pyruvate decarboxylase isozyme 1	vv10010Glycolysis	Metabolism.Primary metabolism.Carbohydrate metabolism.Glycolysis Gluconeogenesis Metabolism.Primary metabolism.Organic acid metabolism.Pyruvate fermentation
VIT_06s0004g06960	VVTU15145_at	chr06_07674754_07678369	1	BCL2 binding anthogene		Cellular process.Cell growth and death.Inhibitor of cell death
VIT_06s0004g07150	VVTU7450_s_at	chr06_07928545_07931350	1	Ribosomal protein S4 (RPS4D) 40S	vv23010Ribosome	Metabolism.Primary metabolism.Protein metabolism and modification.Protein synthesis.Ribosome
VIT_06s0004g07390	VVTU13946_at	chr06_08144703_08149818	4	Calcineurin phosphoesterase		Unclassified
VIT_06s0004g07550	VVTU22064_s_at	chr06_08313240_08314298	5	Wound-induced protein WI12		Response to stimulus.Stress response.Abiotic stress response.wounding
VIT_06s0004g07700	VVTU8207_at VVTU14376_s_at	chr06_08496596_08498137	1	Basic helix-loop-helix (bHLH) family	vv60011BHLH	Regulation overview.Regulation of gene expression.Regulation of transcription.Transcription factor.bHLH family transcription factor
VIT_06s0004g07700	VVTU8207_at VVTU14376_s_at	chr06_08496596_08498137	2	Basic helix-loop-helix (bHLH) family	vv60011BHLH	Regulation overview.Regulation of gene expression.Regulation of transcription.Transcription factor.bHLH family transcription factor
VIT_06s0004g07860	VVTU26137_at	chr06_08618878_08634832	2	GTP binding protein YihA_EngB		Signaling.Signaling pathway.G-protein signaling pathway
VIT_06s0004g07920	VVTU13638_at VVTU7823_at	chr06_08665166_08669149	5	WNK5 (Arabidopsis WNK kinase 5)		Development.Reproductive development.Flower development Signaling.Signaling pathway.Circadian clock Signaling Signaling.Signaling pathway.Protein kinase.MAPK cascade
VIT_06s0004g07940	VVTU17740_s_at	chr06_08682521_08684729	1	Ribosomal protein S26 (RPS26C) 40S	vv23010Ribosome	Metabolism.Primary metabolism.Protein metabolism and modification.Protein synthesis.Ribosome
VIT_06s0004g07960	VVTU24208_s_at VVTU24749_s_at VVTU24377_at VVTU6816_at	chr06_08688360_08696267	5	Glucose-6-phosphate/phosphate translocator	vv50122Porters_cat_7_to_17	Transport overview.Electrochemical Potential-driven Transporters.Porters.Drug/Metabolite Transporter.UDP-glucu/UDP-N-acgalactosamine Transporter Fam Transport overview.Ion transport.Anion transport.Phosphate transport Transport overview.Macromolecule transport.Carbohydrate transport.Sugar transport
VIT_06s0004g08160	VVTU5514_at	chr06_08895193_08916559	1	DEAD box RNA helicase (RH20)	vv23040Spliceosome vv50133Primary_active_transporter_cat_A9_to_A18	Metabolism.Primary metabolism.Nucleobase, nucleoside, nucleotide, nucleic acid metabolism.Nucleic acid metabolism.RNA metabolism.RNA processing.mRNA processing.mRNA splicing Transport overview.Primary Active Transporters.P-P-bond hydrolysis-driven transporters.Nuclear mRNA Exporter
VIT_06s0004g08190	VVTU14440_at	chr06_08968588_08970525	5	Ethylene-responsive transcription factor cytokinin response factor 1	vv30007Cytokinin_signaling vv30008Ethylene_signaling vv60003AP2_EREBP	Signaling.Hormone Signaling.Cytokinin Signaling.Cytokinin-mediated Signaling pathway Signaling.Hormone Signaling.Ethylene Signaling.Ethylene-mediated Signaling pathway Regulation overview.Regulation of gene expression.Regulation of transcription.Transcription factor.AP2 family transcription factor
VIT_06s0004g08210	VVTU2389_at	chr06_08980749_08984349	1	Receptor protein kinase		Signaling.Signaling pathway.Protein kinase
VIT_06s0009g00810	VVTU24910_at VVTU1977_at	chr06_11743011_11747586	1	Periplasmic beta-glucosidase precursor	vv10460Cyanoamino_acid_metabolism vv10500Starch_and_sucrose_metabolism vv10902Monoterpenoid_biosynthesis vv40006Cell_wall	Metabolism.Cellular metabolism.Amino acid derivative metabolism.Cyanoamino acid metabolism Metabolism.Primary metabolism.Carbohydrate metabolism.Polysaccharide metabolism.Starch and sucrose metabolism Metabolism.Secondary metabolism.Terpenoid metabolism.Monoterpenoid metabolism.Monoterpenoid biosynthesis Cellular process.Cellular component organization and biogenesis.Cell wall organization and bi…
VIT_06s0009g00980	VVTU4781_at	chr06_12254025_12255152	5	CXE carboxylesterase		Metabolism.Cellular metabolism.Esterase activity
VIT_06s0009g01610	VVTU16181_at	chr06_13547645_13572768	5	Unknown protein		Unknown
VIT_06s0009g01740	VVTU22666_at	chr06_13743687_13745250	1	Geranylgeranyl reductase	vv10100Biosynthesis_of_steroids	Metabolism.Primary metabolism.Lipid metabolism.Steroid metabolism.Steroid biosynthesis Metabolism.Secondary metabolism.Terpenoid metabolism.Terpenoid biosynthesis
VIT_06s0009g01920	VVTU3853_x_at VVTU8898_s_at	chr06_14131562_14133004	4	No hit		No hit
VIT_06s0009g02550	VVTU7541_s_at VVTU19767_s_at	chr06_15277929_15282089	1	Chaperonin		Metabolism.Primary metabolism.Protein metabolism and modification.Protein folding.Chaperone-mediated protein folding
VIT_06s0009g03740	VVTU4447_s_at	chr06_17018365_17020576	4	Serine-glyoxylate aminotransferase	vv10260Glycine_serine_and_threonine_metabolism	Metabolism.Primary metabolism.Amino acid metabolism.Glycine, serine, and threonine metabolism
VIT_06s0061g00020	VVTU100_at	chr06_17226267_17231076	2	TTN9 (TITAN9)		Development.Reproductive development.Embryo development
VIT_06s0061g00070	VVTU12103_s_at	chr06_17270834_17272814	1	Ubiquitin-conjugating enzyme E2 C	vv24120Ubiquitin_mediated_proteolysis	Metabolism.Primary metabolism.Protein metabolism and modification.Proteolysis.cytoplasmic and nuclear protein degradation.Ubiquitin-mediated proteolysis
VIT_06s0061g00140	VVTU6701_at	chr06_17360315_17361266	5	Unknown protein		Unknown
VIT_06s0061g00770	VVTU5988_at	chr06_18292025_18298152	3	Ribosomal protein L9, chloroplast (CL9) 50S	vv23010Ribosome	Metabolism.Primary metabolism.Protein metabolism and modification.Protein synthesis.Ribosome
VIT_06s0061g01030	VVTU11873_at VVTU38496_s_at	chr06_18652826_18658516	5	Aspartic proteinase nepenthesin-2 precursor		Metabolism.Primary metabolism.Protein metabolism and modification.Proteolysis.Peptidase-mediated proteolysis
VIT_06s0061g01230	VVTU29946_x_at	chr06_19031074_19036458	1	Cellulose synthase CSLA02	vv40006Cell_wall	Cellular process.Cellular component organization and biogenesis.Cell wall organization and biogenesis.Cell wall metabolism.Cell wall biosynthesis.Cellulose biosynthesis
VIT_06s0061g01280	VVTU10743_at	chr06_19108074_19109963	5	Protein serine/threonine kinase		Signaling.Signaling pathway.Protein kinase
VIT_06s0061g01380	VVTU11947_at	chr06_19197922_19198617	4	Pop3 peptide		Response to stimulus.Stress response.Biotic stress response
VIT_06s0061g01560	VVTU27673_at	chr06_19464024_19467004	2	PINOID	vv50004Auxin_transport vv50125Porters_cat_66_to_94	Signaling.Hormone Signaling.Auxin Signaling.Auxin transport Transport overview.Electrochemical Potential-driven Transporters.Porters.Auxin Efflux Carrier Signaling.Hormone Signaling.Auxin Signaling.Regulation of auxin transport
VIT_06s0061g01590	VVTU20582_at	chr06_19509031_19533720	1	Peptidylprolyl isomerase domain and WD repeat-containing protein 1	vv23040Spliceosome	Metabolism.Primary metabolism.Nucleobase, nucleoside, nucleotide, nucleic acid metabolism.Nucleic acid metabolism.RNA metabolism.RNA processing.mRNA processing.mRNA splicing Metabolism.Primary metabolism.Protein metabolism and modification.Protein folding.Peptidyl prolyl isomerase-mediated protein folding
VIT_06s0080g00090	VVTU15901_at	chr06_19789442_19791139	6	CYP94A1		Metabolism.Cellular metabolism.Oxidation reduction.Cytochrome P450 oxidoreductase
VIT_06s0080g00120	VVTU545_at	chr06_19852265_19857112	1	Male sterility 2 (MS2) Acyl-CoA reductase		Unclear
VIT_06s0080g00310	VVTU2976_at	chr06_20230212_20236820	5	Esterase/lipase/thioesterase family protein		Unclear
VIT_06s0080g00320	VVTU13069_s_at VVTU20192_s_at	chr06_20237712_20240465	2	Esterase/lipase/thioesterase		Unclear
VIT_06s0080g00750	VVTU5450_at VVTU34589_s_at	chr06_20743320_20744271	1	Unknown protein		Unknown
VIT_06s0080g00880	VVTU6111_at VVTU24411_at	chr06_20922448_20950876	1	Nicalin precursor		Development.Organ differentiation
VIT_07s0005g00170	VVTU9780_s_at	chr07_02940298_02941506	5	Rubber elongation factor (REF)		Unclear
VIT_07s0005g00270	VVTU5915_at VVTU28537_s_at	chr07_03041494_03045811	2	Unknown protein		Unknown
VIT_07s0005g00290	VVTU4186_s_at VVTU28813_s_at VVTU9746_s_at	chr07_03058848_03067235	4	Universal stress protein (USP) family protein		Response to stimulus.Stress response
VIT_07s0005g00470	VVTU34277_at	chr07_03188230_03192189	1	Brix domain-containing protein		Unknown
VIT_07s0005g00660	VVTU15380_s_at VVTU3903_s_at VVTU37420_s_at VVTU18028_s_at VVTU35253_s_at VVTU30726_s_at	chr07_03321191_03321960	6	Late embryogenis abundant protein 5		Response to stimulus.Stress response.Abiotic stress response.Desiccation stress response
VIT_07s0005g00730	VVTU3608_at VVTU8837_s_at	chr07_03365325_03368216	1	Pectinesterase family	vv40006Cell_wall	Cellular process.Cellular component organization and biogenesis.Cell wall organization and biogenesis.Cell wall metabolism.Cell wall modification.Pectin modification
VIT_07s0005g00760	VVTU10865_at	chr07_03392426_03394790	5	Polygalacturonase PGA4	vv40006Cell_wall	Cellular process.Cellular component organization and biogenesis.Cell wall organization and biogenesis.Cell wall metabolism.Cell wall modification.Pectin modification
VIT_07s0005g00820	VVTU7937_at	chr07_03447132_03448343	6	AP2-like ethylene-responsive transcription factor	vv30008Ethylene_signaling vv60003AP2_EREBP	Signaling.Hormone Signaling.Ethylene Signaling.Ethylene-mediated Signaling pathway Regulation overview.Regulation of gene expression.Regulation of transcription.Transcription factor.AP2 family transcription factor.ERF subfamily transcription factor
VIT_07s0005g00870	VVTU3222_at	chr07_03482971_03484188	5	Erg-1	vv30008Ethylene_signaling vv30011Jasmonate_signaling	Signaling.Hormone Signaling.Ethylene Signaling.Ethylene-mediated Signaling pathway Signaling.Hormone Signaling.Jasmonate salicylate signaling.Jasmonate Signaling.Jasmonate-mediated Signaling pathway Response to stimulus.Stress response.Abiotic stress response
VIT_07s0005g00940	VVTU15818_at	chr07_03524619_03531114	1	Kinesin motor protein	vv44810Regulation_of_actin_cytoskeleton	Cellular process.Cellular component organization and biogenesis.Cytoskeleton organization and biogenesis.Microtubule organization and biogenesis.Microtubule-driven movement
VIT_07s0005g01130	VVTU35669_s_at	chr07_03680116_03681233	5	No hit		No hit
VIT_07s0005g01240	VVTU8356_at	chr07_03788920_03792307	5	Triacylglycerol lipase	vv10561Glycerolipid_metabolism	Metabolism.Primary metabolism.Lipid metabolism.Glycerolipid metabolism.Glycerolipid catabolism
VIT_07s0005g01350	VVTU3925_at	chr07_03872574_03873971	4	Universal stress protein (USP) family protein		Response to stimulus.Stress response
VIT_07s0005g01430	VVTU624_at VVTU15007_at	chr07_03956381_03963973	1	PROLIFERA protein	vv23030DNA_replication vv44110Cell_cycle	Metabolism.Primary metabolism.Nucleobase, nucleoside, nucleotide, nucleic acid metabolism.Nucleic acid metabolism.DNA metabolism.DNA replication Cellular process.Cell growth and death Regulation overview.Regulation of cell cycle
VIT_07s0005g01630	VVTU14139_at VVTU28013_at	chr07_04118382_04126066	1	Pentatricopeptide (PPR) repeat-containing protein		Diverse functions.Gene family with diverse functions.Pentatricopeptide domain family
VIT_07s0005g02020	VVTU5858_at	chr07_04464142_04466479	5	Sulfate adenylyltransferase	vv10230Purine_metabolism vv10450Selenoamino_acid_metabolism vv10920Sulfur_metabolism	Metabolism.Primary metabolism.Nucleobase, nucleoside, nucleotide, nucleic acid metabolism.Nucleotide metabolism.Purine metabolism Metabolism.Cellular metabolism.Amino acid derivative metabolism.Selenoamino acid metabolism Metabolism.Cellular metabolism.Nitrogen and sulfur metabolism.Sulfur metabolism.Sulfate assimilation
VIT_07s0005g02200	VVTU4154_at	chr07_04585472_04588745	5	Autophagy 8i (APG8i)	vv44140Regulation_of_autophagy vv50101Channels_and_pores	Metabolism.Cellular metabolism.Cellular catabolism.Autophagy Transport overview.Channels and pores.a-Type channels.Neurotransmitter Receptor, Cys loop, Ligand-gated Ion Channel
VIT_07s0005g02220	VVTU13629_x_at	chr07_04605071_04605897	4	LHCII type I CAB-1	vv10196Photosynthesis_antenna_proteins vv50105Transport_electron_carriers vv50113Thylakoid_targeting_pathway	Metabolism.Primary metabolism.Generation of metabolite precursors and energy.Photosynthesis.Antenna proteins Transport overview.Transmembrane Electron Carriers.Transmembrane 1-electron transfer carriers.Plant Photosystem I Supercomplex Transport overview.Macromolecule transport.Protein transport.Thylakoid targeting pathway
VIT_07s0005g02230	VVTU13925_s_at VVTU7893_x_at	chr07_04612426_04615490	1	S-adenosylmethionine synthetase 1 (SAM1)	vv10271Methionine_metabolism vv10450Selenoamino_acid_metabolism	Metabolism.Primary metabolism.Amino acid metabolism.Methionine metabolism Metabolism.Cellular metabolism.Amino acid derivative metabolism.Selenoamino acid metabolism Signaling.Hormone Signaling.Ethylene Signaling.Ethylene metabolism.Ethylene biosynthesis
VIT_07s0005g02420	VVTU30935_at	chr07_04773715_04775337	5	Haloacid dehalogenase hydrolase	vv10630Glyoxylate_and_dicarboxylate_metabolism	Metabolism.Primary metabolism.Generation of metabolite precursors and energy.Glyoxylate and dicarboxylate metabolism
VIT_07s0005g02440	VVTU16092_at	chr07_04796686_04811083	1	Pectinacetylesterase	vv40006Cell_wall	Cellular process.Cellular component organization and biogenesis.Cell wall organization and biogenesis.Cell wall metabolism.Cell wall modification.Pectin modification
VIT_07s0005g02580	VVTU25776_at	chr07_04904443_04907495	1	Zinc finger (DHHC type)	vv60079Other_zf-DHHC	Regulation overview.Regulation of gene expression.Regulation of transcription.Transcription factor.Zinc finger DHHC family transcription factor
VIT_07s0005g02770	VVTU6016_at	chr07_05040893_05041751	5	DNAJ heat shock N-terminal domain-containing	vv50132Primary_active_transporter_cat_A5_to_A8	Transport overview.Primary Active Transporters.P-P-bond hydrolysis-driven transporters.General Secretory Pathway (Sec) Metabolism.Primary metabolism.Protein metabolism and modification.Protein folding.Chaperone-mediated protein folding.HSP-mediated protein folding.HSP-mediated protein folding co-chaperone
VIT_07s0005g03090	VVTU10261_at	chr07_05913709_05917774	2	Cyclin-dependent protein kinase CDT1A	vv44110Cell_cycle	Cellular process.Cell growth and death Regulation overview.Regulation of cell cycle
VIT_07s0005g03290	VVTU12873_at	chr07_06142745_06144515	5	Inorganic phosphate transporter 1-4	vv50121Porters_cat_1_to_6	Transport overview.Electrochemical Potential-driven Transporters.Porters.Major Facilitator Superfamily.Phosphate: H+ Symporter Transport overview.Ion transport.Anion transport.Phosphate transport
VIT_07s0005g03390	VVTU1629_s_at	chr07_06269694_06270615	1	Unknown protein		Unknown
VIT_07s0005g03780	VVTU5488_s_at	chr07_06757453_06760675	5	Alcohol oxidase	vv10680Methane_metabolism	Metabolism.Cellular metabolism.Methane metabolism Metabolism.Cellular metabolism.Oxidation reduction
VIT_07s0005g04150	VVTU35419_at VVTU14385_s_at	chr07_07263737_07268292	2	Ribosomal protein L23 (RPL23C) 60S	vv23010Ribosome	Metabolism.Primary metabolism.Protein metabolism and modification.Protein synthesis.Ribosome
VIT_07s0005g04240	VVTU12698_at VVTU35200_at	chr07_07357524_07358083	1	Import receptor subunit TOM22 homolog 2, Mitochondrial	vv50132Primary_active_transporter_cat_A5_to_A8	Transport overview.Primary Active Transporters.P-P-bond hydrolysis-driven transporters.Mitochondrial Protein Translocase Cellular process.Cellular transport.Protein trafficking.Protein targeting to mitochondrion
VIT_07s0005g04960	VVTU7662_at	chr07_08233948_08237014	4	Lipase GDSL		Unclear
VIT_07s0005g05350	VVTU553_at	chr07_09362706_09364094	5	Unknown		Unknown
VIT_07s0005g05510	VVTU38487_s_at	chr07_09539484_09546675	2	Kinase-like protein TMKL1		Signaling.Signaling pathway.Protein kinase
VIT_07s0005g06360	VVTU36980_at VVTU1872_at	chr07_11478838_11496150	5	E3 ubiquitin-protein ligase PRT1		Metabolism.Primary metabolism.Protein metabolism and modification.Proteolysis.cytoplasmic and nuclear protein degradation.Ubiquitin-mediated proteolysis
VIT_07s0031g00350	VVTU18768_s_at VVTU12000_s_at VVTU2903_s_at	chr07_16584261_16585899	4	Caffeoyl-CoA O-methyltransferase 1	vv10940Phenylpropanoid_biosynthesis	Metabolism.Secondary metabolism.Phenylpropanoid metabolism.Phenylpropanoid biosynthesis
VIT_07s0031g00470	VVTU9205_at	chr07_16682441_16697668	1	DNA polymerase alpha	vv23030DNA_replication	Metabolism.Primary metabolism.Nucleobase, nucleoside, nucleotide, nucleic acid metabolism.Nucleic acid metabolism.DNA metabolism.DNA replication
VIT_07s0031g00670	VVTU4133_s_at	chr07_16842393_16845212	5	Heat shock transcription factor 4	vv60037HSF	Metabolism.Primary metabolism.Protein metabolism and modification.Protein folding.Chaperone-mediated protein folding.HSP-mediated protein folding Regulation overview.Regulation of gene expression.Regulation of transcription.Transcription factor.HSF family transcription factor Response to stimulus.Stress response.Abiotic stress response.Temperature stress response
VIT_07s0031g00770	VVTU20401_at	chr07_16917329_16918252	1	Unknown protein		Unknown
VIT_07s0031g00800	VVTU3250_at	chr07_16938803_16940460	5	Cyclin-dependent kinase inhibitor KIP-related protein 7	vv44110Cell_cycle	Cellular process.Cell growth and death Regulation overview.Regulation of cell cycle
VIT_07s0031g01140	VVTU11000_at	chr07_17253879_17256958	5	MADS-box agamous-like 66	vv60042MADS	Regulation overview.Regulation of gene expression.Regulation of transcription.Transcription factor.MADS-box family transcription factor
VIT_07s0031g01560	VVTU5059_at	chr07_17646224_17652373	4	Unknown protein		Unknown
VIT_07s0031g01570	VVTU20514_at	chr07_17663976_17665760	1	CYP78A11		Metabolism.Cellular metabolism.Oxidation reduction.Cytochrome P450 oxidoreductase
VIT_07s0031g01750	VVTU38274_at VVTU26046_at	chr07_17829807_17849183	1	N-acetyltransferase 10	vv23008Ribosome_biogenesis_in_Eukaryotes	Metabolism Cellular process.Cellular component organization and biogenesis.Ribosome organization and biogenesis
VIT_07s0031g01790	VVTU16354_at	chr07_17868467_17870838	5	Glucan endo-1,3-beta-glucosidase 5 precursor	vv10500Starch_and_sucrose_metabolism	Metabolism.Primary metabolism.Carbohydrate metabolism.Polysaccharide metabolism.Starch and sucrose metabolism Metabolism.Primary metabolism.Carbohydrate metabolism.Polysaccharide metabolism.Beta-1,3 glucan metabolism.Beta-1,3 glucan catabolism
VIT_07s0031g01960	VVTU12604_at	chr07_18080126_18092899	2	Zinc finger (DHHC type)	vv60079Other_zf-DHHC	Regulation overview.Regulation of gene expression.Regulation of transcription.Transcription factor.Zinc finger DHHC family transcription factor
VIT_07s0031g01990	VVTU10351_at	chr07_18114541_18119746	1	Ribonucleotide reductase large subunit A	vv10230Purine_metabolism vv10240Pyrimidine_metabolism	Metabolism.Primary metabolism.Nucleobase, nucleoside, nucleotide, nucleic acid metabolism.Nucleotide metabolism.Purine metabolism Metabolism.Primary metabolism.Nucleobase, nucleoside, nucleotide, nucleic acid metabolism.Nucleotide metabolism.Pyrimidine metabolism
VIT_07s0031g02270	VVTU12470_at	chr07_18388791_18393563	5	Tonoplast monosaccharide transporter2	vv50121Porters_cat_1_to_6	Transport overview.Electrochemical Potential-driven Transporters.Porters.Major Facilitator Superfamily.Sugar Porter Transport overview.Macromolecule transport.Carbohydrate transport.Sugar transport
VIT_07s0031g02630	VVTU12019_s_at	chr07_18957796_18963658	5	Aldehyde dehydrogenase	vv10010Glycolysis vv10071Fatty_acid_metabolism vv10220Urea_cycle_and_metabolism_of_amino_groups vv10280Valine_leucine_and_isoleucine_degradation vv10340Histidine_metabolism vv10410Beta-alanine_metabolism vv10561Glycerolipid_metabolism vv10620Pyruvate_metabolism	Metabolism.Primary metabolism.Carbohydrate metabolism.Glycolysis Gluconeogenesis Metabolism.Primary metabolism.Lipid metabolism.Fatty acid metabolism Metabolism.Primary metabolism.Amino acid metabolism.Arginine and proline metabolism.Urea cycle Metabolism.Primary metabolism.Amino acid metabolism.Valine, leucine, and isoleucine metabolism.Valine, leucine, and isoleucine catabolism Metabolism.Prima…
VIT_07s0031g02700	VVTU8250_at	chr07_19143879_19154715	5	Amidase	vv10220Urea_cycle_and_metabolism_of_amino_groups vv10360Phenylalanine_metabolism vv11002Auxin_biosynthesis vv50133Primary_active_transporter_cat_A9_to_A18	Metabolism.Primary metabolism.Amino acid metabolism.Arginine and proline metabolism.Urea cycle Metabolism.Primary metabolism.Amino acid metabolism.Aromatic amino acid metabolism.Phenylalanine metabolism.Phenylalanine biosynthesis Signaling.Hormone Signaling.Auxin Signaling.Auxin metabolism Transport overview.Primary Active Transporters.P-P-bond hydrolysis-driven transporters.Chloroplast Env Prot …
VIT_07s0031g02770	VVTU15069_at	chr07_19285317_19304830	2	Unknown protein		Unknown
VIT_07s0031g03070	VVTU13951_at	chr07_19842588_19845099	5	Isoflavone reductase	vv10943Isoflavonoid_biosynthesis	Metabolism.Secondary metabolism.Phenylpropanoid metabolism.Flavonoid metabolism.Isoflavonoid metabolism.Isoflavonoid biosynthesis
VIT_07s0031g03090	VVTU2600_at	chr07_19855684_19861241	5	Avr9 elicitor response protein		Metabolism.Primary metabolism.Protein metabolism and modification.Protein modification.Protein glycosylation Response to stimulus.Stress response.Biotic stress response
VIT_07s0104g00190	VVTU17114_at	chr07_01456175_01456665	2	7S globulin precursor, basic		Metabolism.Primary metabolism.Generation of metabolite precursors and energy.Storage proteins
VIT_07s0104g00500	VVTU7996_at	chr07_01742153_01744095	2	Unknown protein		Unknown
VIT_07s0104g00520	VVTU4536_at VVTU26410_at	chr07_01748517_01750382	1	RANGAP1 (RAN GTPASE activating protein 1)	vv23013RNA_transport vv50112Nuclear_pore_complex	Transport overview.Nucleocytoplasmic transport.Nuclear pore complex Signaling.Signaling pathway.G-protein signaling pathway.RCC1 superfamily protein Transport overview.Macromolecule transport.RNA transport
VIT_07s0104g00830	VVTU4915_at	chr07_01976484_01981364	5	Sugar transporter ERD6-like 7	vv50121Porters_cat_1_to_6	Transport overview.Electrochemical Potential-driven Transporters.Porters.Major Facilitator Superfamily.Sugar Porter Transport overview.Macromolecule transport.Carbohydrate transport.Sugar transport
VIT_07s0104g00960	VVTU3056_at	chr07_02082820_02083499	1	Histone H2AXb HTA3		Cellular process.Cellular component organization and biogenesis.Nucleus.Chromosome organization and biogenesis.Chromatin assembly
VIT_07s0129g00140	VVTU21961_s_at	chr07_15404530_15408405	4	Adenylylsulfate kinase	vv10230Purine_metabolism vv10450Selenoamino_acid_metabolism vv10920Sulfur_metabolism	Metabolism.Primary metabolism.Nucleobase, nucleoside, nucleotide, nucleic acid metabolism.Nucleotide metabolism.Purine metabolism Metabolism.Cellular metabolism.Amino acid derivative metabolism.Selenoamino acid metabolism Metabolism.Cellular metabolism.Nitrogen and sulfur metabolism.Sulfur metabolism.Sulfate assimilation
VIT_07s0129g00250	VVTU16971_s_at VVTU7403_at	chr07_15512985_15519514	1	Phototropic-responsive NPH3		Signaling.Signaling pathway.Light Signaling
VIT_07s0129g00250	VVTU16971_s_at VVTU7403_at	chr07_15512985_15519514	2	Phototropic-responsive NPH3		Signaling.Signaling pathway.Light Signaling
VIT_07s0129g00280	VVTU16058_at	chr07_15563095_15568485	1	Unknown protein		Unknown
VIT_07s0129g00490	VVTU865_at	chr07_15729189_15731964	1	Hydrogenobyrinic acid a,c-diamide synthase	vv50101Channels_and_pores	Transport overview.Channels and pores.ß-Barrel porins.Autotransporter Metabolism.Primary metabolism.Protein metabolism and modification.Proteolysis.Peptidase-mediated proteolysis.Subtilase-mediated proteolysis
VIT_07s0129g00530	VVTU1906_at	chr07_15762800_15763917	4	Hydrolase, alpha/beta fold family		Unknown
VIT_07s0130g00390	VVTU12615_at VVTU39577_at	chr07_20695409_20704468	1	DNA (cytosine-5)-methyltransferase	vv10271Methionine_metabolism	Metabolism.Primary metabolism.Amino acid metabolism.Methionine metabolism Metabolism.Primary metabolism.Nucleobase, nucleoside, nucleotide, nucleic acid metabolism.Nucleic acid metabolism.DNA metabolism.DNA modification.DNA methylation
VIT_07s0141g00020	VVTU2564_at	chr07_random_00009409_00012893	5	Sensitive to proton rhizotoxicity 1	vv60017C2H2	Regulation overview.Regulation of gene expression.Regulation of transcription.Transcription factor.C2H2 family transcription factor
VIT_07s0141g00030	VVTU12414_s_at	chr07_00013942_00016358	5	fatty acid elongase	vv10061Fatty_acid_biosynthesis	Metabolism.Primary metabolism.Lipid metabolism.Fatty acid metabolism.Fatty acid biosynthesis
VIT_07s0141g00090	VVTU40594_at	chr07_00053787_00055529	4	Fatty acid elongase 1	vv10061Fatty_acid_biosynthesis	Metabolism.Primary metabolism.Lipid metabolism.Fatty acid metabolism.Fatty acid biosynthesis
VIT_07s0141g00260	VVTU19139_s_at VVTU3247_at	chr07_00156368_00162283	2	Unknown protein		Unknown
VIT_07s0141g00330	VVTU14580_at	chr07_00193329_00199382	1	F-box protein (FBL17)		Metabolism.Primary metabolism.Protein metabolism and modification.Proteolysis.cytoplasmic and nuclear protein degradation.Ubiquitin-mediated proteolysis
VIT_07s0141g00360	VVTU55_at	chr07_00219819_00222239	1	Lipase class 3		Unclear
VIT_07s0141g00520	VVTU36159_s_at	chr07_random_00296466_00302656	4	Serine carboxypeptidase 1 precursor		Metabolism.Primary metabolism.Protein metabolism and modification.Proteolysis.Peptidase-mediated proteolysis
VIT_07s0141g00540	VVTU3323_at	chr07_random_00315341_00323662	1	Multi-copper oxidase (SKU5)	vv50109Incompletely_characterized_transport_systems	Transport overview.Incompletely characterized transport systems.Recognized transporters of unknown biochemical mechanism.Iron/Lead Transporter.Oxidase-dep Fe2+ Transporter Metabolism.Cellular metabolism.Oxidation reduction.Copper oxidase family
VIT_07s0141g00690	VVTU7906_at	chr07_00385657_00386466	1	ERF/AP2 transcription factor sub B-1(ATERF-3)	vv30008Ethylene_signaling vv60003AP2_EREBP	Signaling.Hormone Signaling.Ethylene Signaling.Ethylene-mediated Signaling pathway Regulation overview.Regulation of gene expression.Regulation of transcription.Transcription factor.AP2 family transcription factor Signaling.Hormone Signaling.Ethylene Signaling.Ethylene responsive
VIT_07s0141g00710	VVTU14175_s_at VVTU13517_s_at	chr07_00391763_00396063	2	Ribosomal protein S15 (RPS15D) 40S	vv23010Ribosome	Metabolism.Primary metabolism.Protein metabolism and modification.Protein synthesis.Ribosome
VIT_07s0151g00200	VVTU3583_at	chr07_random_00793671_00794839	5	Quinone-oxidoreductase, Chloroplast	vv10190Oxidative_phosphorylation vv50134Primary_active_transporter_cat_D1	Metabolism.Primary metabolism.Generation of metabolite precursors and energy.Electron transport.Respiratory-chain phosphorylation Transport overview.Primary Active Transporters.Oxidoreduction-driven transporters.Proton-translocating NADH Dehydrogenase
VIT_07s0151g00440	VVTU9200_at	chr07_random_00915009_00918812	2	AP2 domain containing protein	vv30008Ethylene_signaling vv60003AP2_EREBP	Signaling.Hormone Signaling.Ethylene Signaling.Ethylene-mediated Signaling pathway Regulation overview.Regulation of gene expression.Regulation of transcription.Transcription factor.AP2 family transcription factor.RAV subfamily transcription factor
VIT_07s0151g00450	VVTU39716_at	chr07_random_00923263_00926555	1	Basic helix-loop-helix (bHLH) family	vv60011BHLH	Regulation overview.Regulation of gene expression.Regulation of transcription.Transcription factor.bHLH family transcription factor
VIT_07s0151g00550	VVTU13876_s_at	chr07_00968591_00971651	2	BUD32 family protein kinase		Signaling.Signaling pathway.Protein kinase
VIT_07s0151g00670	VVTU66_at	chr07_01033694_01034321	5	No hit		No hit
VIT_07s0151g00680	VVTU20606_at VVTU30720_at	chr07_random_01034585_01040126	1	Tetratricopeptide repeat (TPR)-containing		Unknown
VIT_07s0151g00870	VVTU11325_at VVTU13298_s_at VVTU9749_x_at	chr07_01096110_01114854	1	PHD finger transcription factor	vv60048PHD	Regulation overview.Regulation of gene expression.Regulation of transcription.Transcription factor.PHD family transcription factor
VIT_07s0151g00900	VVTU19541_s_at	chr07_01117129_01119992	2	Ribosomal protein S24 (RPS24A) 40S	vv23010Ribosome	Metabolism.Primary metabolism.Protein metabolism and modification.Protein synthesis.Ribosome
VIT_07s0185g00050	VVTU22533_at	chr07_14082715_14084070	5	Xyloglucan:xyloglucosyl transferase	vv40006Cell_wall	Cellular process.Cellular component organization and biogenesis.Cell wall organization and biogenesis.Cell wall metabolism.Cell wall modification.Xyloglucan modification
VIT_07s0191g00240	VVTU35639_at	chr07_15041110_15042572	1	Basic helix-loop-helix (bHLH) family	vv60011BHLH	Regulation overview.Regulation of gene expression.Regulation of transcription.Transcription factor.bHLH family transcription factor
VIT_07s0197g00010	VVTU5415_at	chr07_14498937_14502525	2	Ribosomal protein L25	vv23010Ribosome	Metabolism.Primary metabolism.Protein metabolism and modification.Protein synthesis.Ribosome
VIT_07s0255g00020	VVTU24081_s_at	chr07_14346778_14347676	1	OBF binding protein 1	vv60015C2C2-DOF	Regulation overview.Regulation of gene expression.Regulation of transcription.Transcription factor.C2C2-DOF family transcription factor
VIT_07s0255g00070	VVTU23324_at	chr07_14390937_14392515	1	VRN1 (reduced vernalization response 1)	vv30009Flower_development vv60001ABI3VP1	Development.Reproductive development.Flower development Regulation overview.Regulation of gene expression.Regulation of transcription.Transcription factor.ABI3 family transcription factor Regulation overview.Regulation of gene expression.Epigenetic regulation of gene expression Regulation overview.Regulation of gene expression.Regulation of transcription.Transcription factor.bHLH family transcrip…
VIT_07s0255g00080	VVTU16232_at	chr07_14403658_14404557	1	Transcriptional factor B3	vv60001ABI3VP1	Regulation overview.Regulation of gene expression.Regulation of transcription.Transcription factor.ABI3 family transcription factor
VIT_08s0007g00220	VVTU23160_at	chr08_14577273_14581303	1	Unknown protein		Unknown
VIT_08s0007g00330	VVTU21926_x_at VVTU14349_x_at VVTU12993_s_at VVTU35070_s_at VVTU13174_s_at VVTU14349_s_at VVTU13174_at VVTU13174_x_at VVTU20085_at VVTU38213_s_at	chr08_14633089_14634214	3	Metallothionein		Cellular process.Cellular homeostasis.Heavy metal ion homeostasis
VIT_08s0007g00340	VVTU10998_at VVTU10_at	chr08_14635316_14639812	1	Kinesin family member 22	vv44810Regulation_of_actin_cytoskeleton	Cellular process.Cellular component organization and biogenesis.Cytoskeleton organization and biogenesis.Microtubule organization and biogenesis.Microtubule-driven movement
VIT_08s0007g00440	VVTU11987_s_at VVTU35335_at	chr08_14732840_14734936	1	Alpha-expansin 6 precursor	vv30003Auxin_signaling	Signaling.Hormone Signaling.Auxin Signaling.Auxin-mediated Signaling pathway Cellular process.Cell growth and death.Cell growth
VIT_08s0007g00480	VVTU5486_at	chr08_14772497_14778990	2	Oxysterol binding protein		Unclear
VIT_08s0007g00920	VVTU35644_at	chr08_15077937_15080620	4	Tropinone reductase	vv10220Urea_cycle_and_metabolism_of_amino_groups	Metabolism.Primary metabolism.Amino acid metabolism.Arginine and proline metabolism.Urea cycle Metabolism.Secondary metabolism.Primary amino acids derivated metabolism.Alkaloid metabolism
VIT_08s0007g00970	VVTU39197_at	chr08_15114527_15118963	1	Translation initiation factor eIF-3 subunit 3	vv23013RNA_transport	Metabolism.Primary metabolism.Protein metabolism and modification.Protein synthesis.Translation Transport overview.Macromolecule transport.RNA transport
VIT_08s0007g01310	VVTU503_at	chr08_15401130_15401951	5	Proton-dependent oligopeptide transport (POT) family protein	vv50122Porters_cat_7_to_17	Transport overview.Electrochemical Potential-driven Transporters.Porters.Proton-dependent Oligopeptide Transporter Transport overview.Macromolecule transport.Oligopeptide transport
VIT_08s0007g01570	VVTU3523_s_at	chr08_15672182_15674216	4	fructose 1,6-bisphosphatase	vv10010Glycolysis vv10030Pentose_phosphate vv10051Fructose_and_mannose_metabolism vv10710Carbon_fixation	Metabolism.Primary metabolism.Carbohydrate metabolism.Glycolysis Gluconeogenesis.Gluconeogenesis Metabolism.Primary metabolism.Carbohydrate metabolism.Monosaccharide metabolism.Monosaccharide catabolism.Pentose-phosphate shunt Metabolism.Primary metabolism.Carbohydrate metabolism.Monosaccharide metabolism.Fructose and mannose metabolism Metabolism.Primary metabolism.Carbon fixation
VIT_08s0007g01680	VVTU20854_at	chr08_15760822_15769203	2	Ceramidase	vv10600Sphingolipid_metabolism	Metabolism.Primary metabolism.Lipid metabolism.Sphingolipid metabolism
VIT_08s0007g01900	VVTU10253_at	chr08_15974404_15982281	5	Proton-dependent oligopeptide transport (POT) family protein	vv50122Porters_cat_7_to_17	Transport overview.Electrochemical Potential-driven Transporters.Porters.Proton-dependent Oligopeptide Transporter Transport overview.Macromolecule transport.Oligopeptide transport
VIT_08s0007g02160	VVTU12696_at	chr08_16207277_16211188	2	Transposon protein, CACTA, En/Spm sub-class		Transposable elements viral and plasmid proteins.Protein from transposable element
VIT_08s0007g02170	VVTU25326_s_at	chr08_16215875_16219302	5	Yippee		Unclear
VIT_08s0007g02180	VVTU9159_s_at	chr08_16220750_16222646	2	Signal peptidase I	vv23060Protein_export vv50132Primary_active_transporter_cat_A5_to_A8	Metabolism.Primary metabolism.Protein metabolism and modification.Protein folding.Protein export Transport overview.Primary Active Transporters.P-P-bond hydrolysis-driven transporters.Type IV Secretory Pathway (IVSP) Cellular process.Cellular transport.Protein trafficking Metabolism.Primary metabolism.Protein metabolism and modification.Protein modification.Protein maturation by peptide bond clea…
VIT_08s0007g02190	VVTU27073_x_at VVTU5350_s_at VVTU36179_s_at VVTU40846_s_at	chr08_16224845_16226090	3	LHCB4 chlorophyll A-B binding protein CP29	vv10196Photosynthesis_antenna_proteins vv50105Transport_electron_carriers	Metabolism.Primary metabolism.Generation of metabolite precursors and energy.Photosynthesis.Antenna proteins Transport overview.Transmembrane Electron Carriers.Transmembrane 1-electron transfer carriers.Plant Photosystem I Supercomplex
VIT_08s0007g02260	VVTU17468_at	chr08_16287143_16290458	5	Carboxylic ester hydrolase		Metabolism.Cellular metabolism.Esterase activity
VIT_08s0007g02470	VVTU1835_s_at	chr08_16595282_16596904	2	Aspartyl protease		Metabolism.Primary metabolism.Protein metabolism and modification.Proteolysis.Peptidase-mediated proteolysis
VIT_08s0007g02800	VVTU39584_s_at	chr08_16849094_16855174	5	Pro-X carboxypeptidase Lysosomal		Metabolism.Primary metabolism.Protein metabolism and modification.Proteolysis.Peptidase-mediated proteolysis
VIT_08s0007g03240	VVTU13736_at VVTU21120_s_at	chr08_17237406_17239757	4	Carbonic anhydrase precursor	vv10910Nitrogen_metabolism vv50124Porters_cat_30_to_64	Metabolism.Primary metabolism.Amino acid metabolism.Histidine metabolism Metabolism.Primary metabolism.Organic acid metabolism.Butanoate metabolism Metabolism.Cellular metabolism.Nitrogen and sulfur metabolism.Nitrogen metabolism Transport overview.Electrochemical Potential-driven Transporters.Porters.Sulfate Permease Metabolism.Cellular metabolism.One-carbon metabolism
VIT_08s0007g03340	VVTU19418_s_at VVTU2305_s_at VVTU17975_s_at	chr08_17307190_17311533	2	Ribosomal protein L10A (RPL10aA) 60S	vv23010Ribosome	Metabolism.Primary metabolism.Protein metabolism and modification.Protein synthesis.Ribosome
VIT_08s0007g03650	VVTU8305_at	chr08_17586547_17590525	5	Cucumisin precursor	vv50101Channels_and_pores	Transport overview.Channels and pores.ß-Barrel porins.Autotransporter Metabolism.Primary metabolism.Protein metabolism and modification.Proteolysis.Peptidase-mediated proteolysis.Subtilase-mediated proteolysis
VIT_08s0007g03710	VVTU16588_at VVTU35649_at	chr08_17660071_17669411	5	ABC transporter G member 22	vv52010ABC_transporters	Transport overview.Macromolecule transport.Multidrug transport.Multidrug ABC transport
VIT_08s0007g03870	VVTU39645_at	chr08_17858025_17858851	5	Phytosulfokines PSK1		Signaling.Signaling pathway.Signaling molecules.Signaling peptide.Ligand peptide
VIT_08s0007g03960	VVTU9252_at VVTU27240_at	chr08_17981832_17987572	1	Phosphopyruvate hydratase.	vv10010Glycolysis	Metabolism.Primary metabolism.Carbohydrate metabolism.Glycolysis Gluconeogenesis
VIT_08s0007g04200	VVTU10268_at	chr08_18187600_18188819	1	Late meristem identity1 HB51/LMI1	vv60034HB	Regulation overview.Regulation of gene expression.Regulation of transcription.Transcription factor.Homeobox domain family transcription factor
VIT_08s0007g04470	VVTU21303_s_at	chr08_18396748_18401300	5	Vacuolar protein sorting 37C	vv50111Tethering_factors	Transport overview.Macromolecule transport.Protein transport.Tethering factors Cellular process.Cellular transport.Protein trafficking.Vesicle-mediated trafficking
VIT_08s0007g04700	VVTU10085_at	chr08_18647026_18669041	5	Phosphatidylinositol-4-phosphate 5-kinase	vv10562Inositol_phosphate_metabolism vv34070Phosphatidylinositol_signaling_system vv44810Regulation_of_actin_cytoskeleton vv50110Protein_coat	Metabolism.Primary metabolism.Carbohydrate metabolism.Monosaccharide metabolism.Inositol phosphate metabolism Signaling.Signaling pathway.Phosphatidylinositol Signaling Cellular process.Cellular component organization and biogenesis.Cytoskeleton organization and biogenesis.Actin organization and biogenesis Transport overview.Macromolecule transport.Protein transport.Protein coat
VIT_08s0007g04780	VVTU35743_x_at VVTU11861_s_at VVTU7301_s_at VVTU18118_s_at	chr08_18763893_18765006	6	Aquaporin GAMMA-TIP	vv50101Channels_and_pores	Transport overview.Channels and pores.a-Type channels.Major Intrinsic Protein Transport overview.Water transport.Aquaporins.TIP
VIT_08s0007g04790	VVTU6992_at	chr08_18767623_18771322	6	Zinc finger (C3HC4-type ring finger)	vv60078Other_zf-C3HC4	Regulation overview.Regulation of gene expression.Regulation of transcription.Transcription factor.Zinc finger C3HC4 family transcription factor
VIT_08s0007g04820	VVTU8408_at	chr08_18784751_18787240	1	Pectate lyase	vv40006Cell_wall	Cellular process.Cellular component organization and biogenesis.Cell wall organization and biogenesis.Cell wall metabolism.Cell wall catabolism.Pectin catabolism
VIT_08s0007g04950	VVTU8462_at	chr08_18894227_18895601	1	Xyloglucan endotransglucosylase/hydrolase 32	vv40006Cell_wall	Cellular process.Cellular component organization and biogenesis.Cell wall organization and biogenesis.Cell wall metabolism.Cell wall modification.Xyloglucan modification
VIT_08s0007g05000	VVTU8738_s_at	chr08_18918268_18921027	5	S-adenosylmethionine synthetase	vv10271Methionine_metabolism vv10450Selenoamino_acid_metabolism	Metabolism.Primary metabolism.Amino acid metabolism.Methionine metabolism Metabolism.Cellular metabolism.Amino acid derivative metabolism.Selenoamino acid metabolism
VIT_08s0007g05360	VVTU16140_at	chr08_19309049_19311600	5	Strictosidine synthase	vv10900Terpenoid_biosynthesis vv10902Monoterpenoid_biosynthesis	Metabolism.Secondary metabolism.Terpenoid metabolism.Terpenoid biosynthesis Metabolism.Secondary metabolism.Terpenoid metabolism.Monoterpenoid metabolism.Monoterpenoid biosynthesis Metabolism.Secondary metabolism.Primary amino acids derivated metabolism.Alkaloid metabolism.Alkaloid biosynthesis.Monoterpenoid indole alkaloid metabolism.Monoterpenoid indole alkaloid biosynthesis
VIT_08s0007g05370	VVTU5562_at VVTU38524_at	chr08_19317889_19319790	5	Strictosidine synthase	vv10900Terpenoid_biosynthesis vv10902Monoterpenoid_biosynthesis	Metabolism.Secondary metabolism.Terpenoid metabolism.Terpenoid biosynthesis Metabolism.Secondary metabolism.Terpenoid metabolism.Monoterpenoid metabolism.Monoterpenoid biosynthesis Metabolism.Secondary metabolism.Primary amino acids derivated metabolism.Alkaloid metabolism.Alkaloid biosynthesis.Monoterpenoid indole alkaloid metabolism.Monoterpenoid indole alkaloid biosynthesis
VIT_08s0007g05390	VVTU20270_s_at VVTU8196_s_at	chr08_19337997_19340103	5	ARR3 typeA	vv30007Cytokinin_signaling vv60072Orphans_Response_reg	Signaling.Hormone Signaling.Cytokinin Signaling.Cytokinin-mediated Signaling pathway Regulation overview.Regulation of gene expression.Regulation of transcription.Transcription factor.Orphans Response reg family transcription factor
VIT_08s0007g05530	VVTU22047_s_at	chr08_19449442_19450953	3	Glutaredoxin		Response to stimulus.Stress response.Abiotic stress response.Oxidative stress response
VIT_08s0007g05540	VVTU9548_at VVTU35151_s_at	chr08_19454064_19457387	1	DNA-directed RNA polymerase II subunit E	vv23020RNA_polymerase	Metabolism.Primary metabolism.Nucleobase, nucleoside, nucleotide, nucleic acid metabolism.Nucleic acid metabolism.RNA metabolism.RNA polymerase Metabolism.Primary metabolism.Nucleobase, nucleoside, nucleotide, nucleic acid metabolism.Nucleic acid metabolism.RNA metabolism.RNA biosynthesis
VIT_08s0007g05550	VVTU1456_s_at VVTU35871_s_at	chr08_19458178_19462194	5	Protein kinase		Signaling.Signaling pathway.Protein kinase
VIT_08s0007g05580	VVTU13949_at VVTU15909_s_at	chr08_19482695_19484048	5	Embryo-abundant protein		Unknown
VIT_08s0007g05600	VVTU15754_at	chr08_19489478_19499496	1	Pyrroline-5-carboxylate reductase	vv10330Arginine_and_proline_metabolism	Metabolism.Primary metabolism.Amino acid metabolism.Arginine and proline metabolism.Proline metabolism
VIT_08s0007g05650	VVTU5216_at	chr08_19549055_19550683	5	Unknown protein		Unknown
VIT_08s0007g05740	VVTU10908_at	chr08_19658115_19660943	1	BLADE-ON-PETIOLE2	vv60093TRAF	Development.Reproductive development.Flower development Regulation overview.Regulation of gene expression.Regulation of transcription.Transcription factor.TRAF
VIT_08s0007g05830	VVTU7_at	chr08_19729076_19731335	5	No hit		No hit
VIT_08s0007g05930	VVTU15725_at	chr08_19821768_19828474	2	U4/U6 small nuclear ribonucleoprotein PRP4	vv23040Spliceosome	Metabolism.Primary metabolism.Nucleobase, nucleoside, nucleotide, nucleic acid metabolism.Nucleic acid metabolism.RNA metabolism.RNA processing.mRNA processing.mRNA splicing Metabolism.Primary metabolism.Protein metabolism and modification.Protein folding
VIT_08s0007g06150	VVTU2313_at	chr08_19956815_19960291	2	Ribosomal protein L6 (RPL6A) 60S	vv23010Ribosome	Metabolism.Primary metabolism.Protein metabolism and modification.Protein synthesis.Ribosome
VIT_08s0007g06170	VVTU6896_at	chr08_19980981_19983618	1	Anthranilate phosphoribosyltransferase	vv10400Phenylalanine_tyrosine_and_tryptophan_biosynthesis	Metabolism.Primary metabolism.Amino acid metabolism.Aromatic amino acid metabolism.Aromatic amino acid biosynthesis Metabolism.Primary metabolism.Amino acid metabolism.Amino acid biosynthesis Metabolism.Primary metabolism.Amino acid metabolism.Aromatic amino acid metabolism.Tryptophan metabolism.Tryptophan biosynthesis
VIT_08s0007g06200	VVTU13240_at	chr08_20014162_20016405	3	Rhodanese domain-containing protein		Unclassified
VIT_08s0007g06280	VVTU12409_at	chr08_20064426_20066385	2	Unknown		Unknown
VIT_08s0007g06490	VVTU6668_at	chr08_20234684_20241918	2	DNA polymerase delta, subunit B	vv23030DNA_replication vv23410Base_excision_repair vv23420Nucleotide_excision_repair vv23430Mismatch_repair vv23440Homologous_recombination	Metabolism.Primary metabolism.Nucleobase, nucleoside, nucleotide, nucleic acid metabolism.Nucleic acid metabolism.DNA metabolism.DNA replication Metabolism.Primary metabolism.Nucleobase, nucleoside, nucleotide, nucleic acid metabolism.Nucleic acid metabolism.DNA metabolism.DNA recombination and repair.repair.Base excision repair Metabolism.Primary metabolism.Nucleobase, nucleoside, nucleotide, nu…
VIT_08s0007g06500	VVTU2877_at	chr08_20242313_20243101	1	Unknown protein		Unknown
VIT_08s0007g06890	VVTU34762_at	chr08_20557342_20559590	2	Ribosomal protein L21 (RPL21A) 60S	vv23010Ribosome	Metabolism.Primary metabolism.Protein metabolism and modification.Protein synthesis.Ribosome
VIT_08s0007g07130	VVTU15623_at	chr08_20754144_20786175	1	Pre-rRNA processing protein RRP5		Cellular process.Cell growth and death.Cell death
VIT_08s0007g07220	VVTU7094_s_at	chr08_20857749_20861090	2	Ribosomal protein S5 (RPS5B) 40S	vv23010Ribosome	Metabolism.Primary metabolism.Protein metabolism and modification.Protein synthesis.Ribosome
VIT_08s0007g07400	VVTU38390_at VVTU13950_s_at VVTU35073_at	chr08_20944163_20949939	5	Glutamate dehydrogenase 1	vv10251Glutamate_metabolism vv10910Nitrogen_metabolism	Metabolism.Primary metabolism.Amino acid metabolism.Glutamate metabolism.Glutamate catabolism Metabolism.Cellular metabolism.Nitrogen and sulfur metabolism.Nitrogen metabolism Metabolism.Primary metabolism.Amino acid metabolism.Amino acid catabolism
VIT_08s0007g07550	VVTU12819_at	chr08_21037447_21039013	1	GATA transcription factor 11	vv60016C2C2-GATA	Regulation overview.Regulation of gene expression.Regulation of transcription.Transcription factor.C2C2-GATA family transcription factor
VIT_08s0007g07580	VVTU6236_at	chr08_21070413_21073554	5	MYR1 (MYB-related protein 1)	vv60029G2-like	Regulation overview.Regulation of gene expression.Regulation of transcription.Transcription factor.G2-like family transcription factor
VIT_08s0007g07790	VVTU7878_at	chr08_21237908_21239208	1	UVI4 (polychome, UV-B-insensitive 4)		Response to stimulus.Stress response.Abiotic stress response.Light stress response
VIT_08s0007g07820	VVTU38042_at VVTU24096_at	chr08_21253342_21259543	1	RLK902 (receptor-like kinase 902)		Signaling.Signaling pathway.Protein kinase
VIT_08s0007g07960	VVTU1261_at	chr08_21361191_21366038	1	DnaJ homolog, subfamily C, member 9	vv50132Primary_active_transporter_cat_A5_to_A8	Transport overview.Primary Active Transporters.P-P-bond hydrolysis-driven transporters.General Secretory Pathway (Sec) Metabolism.Primary metabolism.Protein metabolism and modification.Protein folding.Chaperone-mediated protein folding.HSP-mediated protein folding.HSP-mediated protein folding co-chaperone
VIT_08s0007g08020	VVTU12071_at	chr08_21390403_21390859	1	No hit		No hit
VIT_08s0007g08230	VVTU10813_at	chr08_21587148_21590420	5	Curculin (mannose-binding) lectin		Unknown
VIT_08s0007g08330	VVTU13914_at VVTU14594_s_at VVTU21337_s_at	chr08_21672950_21675646	5	Polygalacturonase PG1	vv40006Cell_wall	Cellular process.Cellular component organization and biogenesis.Cell wall organization and biogenesis.Cell wall metabolism.Cell wall modification.Pectin modification
VIT_08s0007g08460	VVTU8397_at	chr08_21822330_21824047	5	Unknown protein		Unknown
VIT_08s0007g08580	VVTU9582_at	chr08_21956912_21961500	2	AP2-like ethylene-responsive transcription factor	vv30008Ethylene_signaling vv60003AP2_EREBP	Signaling.Hormone Signaling.Ethylene Signaling.Ethylene-mediated Signaling pathway Regulation overview.Regulation of gene expression.Regulation of transcription.Transcription factor.AP2 family transcription factor.ERF subfamily transcription factor
VIT_08s0007g08680	VVTU8319_at	chr08_22052232_22053954	2	Unknown protein		Unknown
VIT_08s0032g00840	VVTU21174_s_at	chr08_04431488_04436858	5	Sucrose-phosphatase.	vv10500Starch_and_sucrose_metabolism	Metabolism.Primary metabolism.Carbohydrate metabolism.Polysaccharide metabolism.Starch and sucrose metabolism.Sucrose biosynthesis
VIT_08s0032g00890	VVTU13334_s_at	chr08_04565522_04569567	1	Alpha-L-arabinosidase	vv10520Nucleotide_sugars_metabolism	Metabolism.Primary metabolism.Carbohydrate metabolism.Monosaccharide metabolism.Nucleotide sugar metabolism Metabolism.Primary metabolism.Carbohydrate metabolism.Oligosaccharide metabolism.Glycan metabolism.Glycan catabolism
VIT_08s0040g00010	VVTU15617_at	chr08_10930087_10931700	6	feronia receptor-like kinase		Signaling.Signaling pathway.Protein kinase Development.Reproductive development.Pollination-related
VIT_08s0040g00480	VVTU14636_at	chr08_11427196_11429473	2	Unknown		Unknown
VIT_08s0040g00490	VVTU3866_at	chr08_11430947_11432140	5	Caspase		Metabolism.Primary metabolism.Protein metabolism and modification.Proteolysis.Peptidase-mediated proteolysis
VIT_08s0040g00780	VVTU8264_at	chr08_11733507_11736448	1	P-coumaroyl shikimate 3'-hydroxylase isoform 1	vv10940Phenylpropanoid_biosynthesis	Metabolism.Secondary metabolism.Phenylpropanoid metabolism.Phenylpropanoid biosynthesis
VIT_08s0040g00820	VVTU28227_s_at VVTU38551_at	chr08_11777899_11779610	4	CYP94A1		Metabolism.Cellular metabolism.Oxidation reduction.Cytochrome P450 oxidoreductase
VIT_08s0040g00930	VVTU9614_at	chr08_11925222_11928200	2	Cyclin B-type	vv44110Cell_cycle	Cellular process.Cell growth and death Regulation overview.Regulation of cell cycle
VIT_08s0040g01130	VVTU12795_s_at VVTU37492_s_at	chr08_12137642_12140264	3	Serine carboxypeptidase II		Metabolism.Primary metabolism.Protein metabolism and modification.Proteolysis.Peptidase-mediated proteolysis
VIT_08s0040g01710	VVTU1670_at VVTU35942_s_at	chr08_12827707_12830497	6	Phenylalanine ammonia-lyase	vv10350Tyrosine_metabolism vv10360Phenylalanine_metabolism vv10910Nitrogen_metabolism vv10940Phenylpropanoid_biosynthesis	Metabolism.Primary metabolism.Amino acid metabolism.Aromatic amino acid metabolism.Tyrosine metabolism Metabolism.Primary metabolism.Amino acid metabolism.Aromatic amino acid metabolism.Phenylalanine metabolism.Phenylalanine biosynthesis Metabolism.Cellular metabolism.Nitrogen and sulfur metabolism.Nitrogen metabolism Metabolism.Secondary metabolism.Phenylpropanoid metabolism.Phenylpropanoid bios…
VIT_08s0040g01890	VVTU17536_s_at VVTU18880_s_at	chr08_12986520_12988082	1	Aquaporin PIP2;4	vv50101Channels_and_pores	Transport overview.Channels and pores.a-Type channels.Major Intrinsic Protein Transport overview.Water transport.Aquaporins.PIP
VIT_08s0040g02330	VVTU17890_at VVTU14253_s_at	chr08_13421584_13423563	1	Elongation factor 1-alpha 1	vv23013RNA_transport	Metabolism.Primary metabolism.Protein metabolism and modification.Protein synthesis.Translation.Translational elongation Transport overview.Macromolecule transport.RNA transport
VIT_08s0040g02430	VVTU6237_at	chr08_13496413_13502486	1	Unknown protein		Unknown
VIT_08s0040g03130	VVTU35143_s_at VVTU10002_s_at	chr08_14085091_14091072	5	Unknown protein		Unknown
VIT_08s0040g03250	VVTU12421_s_at	chr08_14198220_14199816	2	DNA topoisomerase VIA (SPO11)	vv44110Cell_cycle	Cellular process.Cell growth and death Development Metabolism.Primary metabolism.Nucleobase, nucleoside, nucleotide, nucleic acid metabolism.Nucleic acid metabolism.DNA metabolism Regulation overview.Regulation of cell cycle
VIT_08s0040g03300	VVTU12489_at	chr08_14258642_14259600	1	Histone H2A.4 HTA12		Cellular process.Cellular component organization and biogenesis.Nucleus.Chromosome organization and biogenesis.Chromatin assembly
VIT_08s0056g00160	VVTU13699_s_at	chr08_00300736_00310662	2	U3 small nucleolar RNA-associated protein 11		Metabolism.Primary metabolism.Nucleobase, nucleoside, nucleotide, nucleic acid metabolism.Nucleic acid metabolism Metabolism.Primary metabolism.Protein metabolism and modification.Protein synthesis.Ribosome
VIT_08s0056g00210	VVTU2582_at	chr08_00334941_00338670	1	Cyclin-dependent kinase B1;2	vv44110Cell_cycle	Cellular process.Cell growth and death Regulation overview.Regulation of cell cycle
VIT_08s0056g00260	VVTU16064_at	chr08_00395846_00398213	1	Harpin-induced protein		Response to stimulus.Stress response.Biotic stress response.Virus stress response
VIT_08s0056g00550	VVTU8003_at VVTU30595_at	chr08_00777087_00784575	5	ZIP family transporter	vv50121Porters_cat_1_to_6	Transport overview.Electrochemical Potential-driven Transporters.Porters.Zinc (Zn2+)-Iron (Fe2+) Permease Transport overview.Ion transport.Cation transport.Heavy metal ion transport.Zinc transport
VIT_08s0056g00620	VVTU15121_at	chr08_00896434_00901921	5	V-type H+-transporting ATPase subunit E	vv10190Oxidative_phosphorylation vv44145Phagosome vv50131Primary_active_transporter_cat_A2_to_A4	Metabolism.Primary metabolism.Generation of metabolite precursors and energy.Electron transport.Respiratory-chain phosphorylation Transport overview.Primary Active Transporters.P-P-bond hydrolysis-driven transporters.H+ or Na+ trsloc F-t, V-t and A-t ATPase Transport overview.Ion transport.Cation transport.Proton transport Cellular process.Cellular transport.Protein trafficking.Vesicle-mediated t…
VIT_08s0056g00640	VVTU27095_s_at VVTU21853_at	chr08_00911086_00917350	5	Transposon protein, CACTA, En/Spm sub-class		Transposable elements viral and plasmid proteins.Protein from transposable element
VIT_08s0056g00780	VVTU15904_at	chr08_01221328_01226327	1	MATE efflux family protein	vv50125Porters_cat_66_to_94	Transport overview.Electrochemical Potential-driven Transporters.Porters.Multidrug/Oligosaccharidyl-lipid/Polysaccharide Flippase.Multi Antimicrobial Extrusion Transport overview.Macromolecule transport.Multidrug transport
VIT_08s0056g01420	VVTU29283_at	chr08_02201012_02275519	1	Polynucleotide phosphorylase	vv10230Purine_metabolism vv10240Pyrimidine_metabolism	Metabolism.Primary metabolism.Nucleobase, nucleoside, nucleotide, nucleic acid metabolism.Nucleotide metabolism.Purine metabolism Metabolism.Primary metabolism.Nucleobase, nucleoside, nucleotide, nucleic acid metabolism.Nucleotide metabolism.Pyrimidine metabolism Metabolism.Primary metabolism.Nucleobase, nucleoside, nucleotide, nucleic acid metabolism.Nucleic acid metabolism.RNA metabolism
VIT_08s0056g01600	VVTU22727_x_at VVTU21656_x_at VVTU22695_x_at VVTU7212_s_at VVTU22727_s_at	chr08_02532260_02532970	4	No hit		No hit
VIT_08s0058g00270	VVTU8875_at	chr08_09105030_09109273	1	Importin beta-2	vv23013RNA_transport vv50109Incompletely_characterized_transport_systems vv50112Nuclear_pore_complex	Transport overview.Incompletely characterized transport systems.Recognized transporters of unknown biochemical mechanism.Nuclear pore complex Transport overview.Nucleocytoplasmic transport.Nuclear pore complex Transport overview.Macromolecule transport.Protein transport.Protein import into nucleus Transport overview.Nucleocytoplasmic transport Transport overview.Macromolecule transport.RNA transp…
VIT_08s0058g00740	VVTU13558_at VVTU26552_at	chr08_09868363_09871897	5	Iron-responsive transporter	vv50109Incompletely_characterized_transport_systems	Transport overview.Incompletely characterized transport systems.Recognized transporters of unknown biochemical mechanism.Ferroportin Transport overview.Ion transport.Cation transport.Heavy metal ion transport.Iron transport
VIT_08s0058g00930	VVTU3214_at	chr08_10247220_10250419	5	Alanine--glyoxylate aminotransferase 2 3, mitochondrial	vv10252Alanine_and_aspartate_metabolism vv10260Glycine_serine_and_threonine_metabolism	Metabolism.Primary metabolism.Amino acid metabolism.Alanine and aspartate metabolism Metabolism.Primary metabolism.Amino acid metabolism.Alanine metabolism Metabolism.Primary metabolism.Amino acid metabolism.Glycine, serine, and threonine metabolism.Glycine metabolism Metabolism.Primary metabolism.Generation of metabolite precursors and energy.Glyoxylate and dicarboxylate metabolism
VIT_08s0058g00960	VVTU6501_s_at VVTU37991_at	chr08_10305196_10307003	1	Basic helix-loop-helix (bHLH) family	vv60011BHLH	Regulation overview.Regulation of gene expression.Regulation of transcription.Transcription factor.bHLH family transcription factor
VIT_08s0058g01370	VVTU719_at	chr08_10829043_10834037	5	Lung seven transmembrane receptor		Signaling.Signaling pathway.Signaling receptor
VIT_08s0105g00280	VVTU2310_at	chr08_07372466_07376653	1	Ribosomal protein S8e	vv23010Ribosome	Metabolism.Primary metabolism.Protein metabolism and modification.Protein synthesis.Ribosome
VIT_08s0105g00350	VVTU36963_at VVTU6914_at	chr08_07542314_07557322	2	DnaJ homolog, subfamily B, member 4	vv50132Primary_active_transporter_cat_A5_to_A8	Transport overview.Primary Active Transporters.P-P-bond hydrolysis-driven transporters.General Secretory Pathway (Sec) Metabolism.Primary metabolism.Protein metabolism and modification.Protein folding.Chaperone-mediated protein folding.HSP-mediated protein folding.HSP-mediated protein folding co-chaperone
VIT_08s0105g00380	VVTU1123_at	chr08_07600708_07603465	5	Leucoanthocyanidin dioxygenase	vv10941Flavonoid_biosynthesis	Metabolism.Secondary metabolism.Phenylpropanoid metabolism.Flavonoid metabolism.Flavonoid biosynthesis.Anthocyanin biosynthesis
VIT_08s0105g00460	VVTU19214_s_at VVTU4461_s_at	chr08_07757606_07776034	5	Acyl-CoA oxidase ACX4	vv10071Fatty_acid_metabolism vv10592Alpha-linolenic_acid_metabolism vv11040Biosynthesis_of_unsaturated_fatty_acids vv44146Peroxisome	Metabolism.Primary metabolism.Lipid metabolism.Fatty acid metabolism.Alpha-linolenic acid metabolism Metabolism.Primary metabolism.Lipid metabolism.Fatty acid metabolism.Fatty acid biosynthesis.Unsaturated fatty acid biosynthesis Cellular process.Cellular component organization and biogenesis.Organelle organization and biogenesis.Peroxisome organization and biogenesis
VIT_08s0217g00020	VVTU4242_at	chr08_08086226_08093378	2	DNA-binding protein GBP16		Metabolism.Primary metabolism.Nucleobase, nucleoside, nucleotide, nucleic acid metabolism.Nucleic acid metabolism.DNA metabolism
VIT_08s0217g00100	VVTU2907_at	chr08_08220016_08222682	5	Pyruvate decarboxylase isozyme 2	vv10010Glycolysis	Metabolism.Primary metabolism.Carbohydrate metabolism.Glycolysis Gluconeogenesis Metabolism.Primary metabolism.Organic acid metabolism.Pyruvate fermentation
VIT_09s0002g00260	VVTU8102_at	chr09_00203640_00204752	1	Unknown protein		Unknown
VIT_09s0002g00320	VVTU2395_at	chr09_00240600_00244970	2	Pectinesterase PME3	vv40006Cell_wall	Cellular process.Cellular component organization and biogenesis.Cell wall organization and biogenesis.Cell wall metabolism.Cell wall modification.Pectin modification
VIT_09s0002g00350	VVTU2384_at	chr09_00261096_00267910	1	Proteasome 20S alpha subunit E2 (PAE2)	vv23050Proteasome	Metabolism.Primary metabolism.Protein metabolism and modification.Proteolysis.cytoplasmic and nuclear protein degradation.Ubiquitin-mediated proteolysis.Proteasome
VIT_09s0002g00420	VVTU14614_at	chr09_00328735_00329592	6	Senescence-associated protein		Unknown
VIT_09s0002g00570	VVTU15562_at VVTU29863_at	chr09_00398036_00399626	6	Lipase GDSL 1		Unclear
VIT_09s0002g00880	VVTU33754_s_at VVTU12136_at	chr09_00621153_00627637	2	Oligouridylate binding protein 1B UBP1B		Metabolism.Primary metabolism.Nucleobase, nucleoside, nucleotide, nucleic acid metabolism.Nucleic acid metabolism.RNA metabolism
VIT_09s0002g00960	VVTU16250_at VVTU16247_at	chr09_00698317_00707867	1	Inter-alpha-trypsin inhibitor heavy chain		Transposable elements viral and plasmid proteins.Protein from transposable element
VIT_09s0002g01000	VVTU7545_s_at	chr09_00738893_00740568	5	Ferredoxin 4Fe-4S, iron-sulfur binding		Unclassified
VIT_09s0002g01150	VVTU6814_s_at	chr09_00889438_00894007	5	RelA/SpoT protein (RSH3)		Signaling.Signaling pathway.G-protein signaling pathway
VIT_09s0002g01440	VVTU20599_s_at VVTU4042_s_at	chr09_01223006_01224789	4	Early flowering 4	vv34710Circadian_rhythm	Signaling.Signaling pathway.Circadian clock Signaling
VIT_09s0002g01540	VVTU27416_at	chr09_01317408_01323695	1	Unknown protein		Unknown
VIT_09s0002g01580	VVTU36006_at	chr09_01372877_01380682	2	Mitogen-activated protein kinase organizer 1		Signaling.Signaling pathway.Protein kinase.MAPK cascade
VIT_09s0002g01630	VVTU1656_at VVTU7866_at	chr09_01468020_01474692	1	Band 7 family	vv50108Accessory_factors_involved_in_transport	Transport overview.Accessory factors involved in transport.Auxiliary transport proteins.Stomatin/Podocin/Band 7/Nephrosis_2/SPFH
VIT_09s0002g01690	VVTU785_s_at	chr09_01531929_01533638	4	Unknown protein		Unknown
VIT_09s0002g01830	VVTU15618_at	chr09_01623996_01629415	5	Tassel serine threonine kinase 1		Signaling.Signaling pathway.Protein kinase
VIT_09s0002g02310	VVTU15744_s_at	chr09_02116637_02122604	5	Metallo-beta-lactamase	vv10311Penicillin_and_cephalosporin_biosynthesis	Metabolism.Secondary metabolism.Penicillin and cephalosporin biosynthesis
VIT_09s0002g02530	VVTU16338_at VVTU21483_s_at	chr09_02322516_02337428	5	NADP-specific glutamate dehydrogenase	vv10251Glutamate_metabolism vv10910Nitrogen_metabolism	Metabolism.Primary metabolism.Amino acid metabolism.Glutamate metabolism.Glutamate catabolism Metabolism.Cellular metabolism.Nitrogen and sulfur metabolism.Nitrogen metabolism Metabolism.Primary metabolism.Amino acid metabolism.Amino acid catabolism
VIT_09s0002g02640	VVTU18067_s_at VVTU19151_s_at	chr09_02402767_02403751	2	Ribosomal protein S30 (RPS30C) 40S	vv23010Ribosome	Metabolism.Primary metabolism.Protein metabolism and modification.Protein synthesis.Ribosome
VIT_09s0002g02670	VVTU9476_at	chr09_02427377_02433782	1	RNA methyltransferase		Metabolism.Primary metabolism.Nucleobase, nucleoside, nucleotide, nucleic acid metabolism.Nucleic acid metabolism.RNA metabolism.RNA processing
VIT_09s0002g03410	VVTU1297_at	chr09_03075730_03079091	1	Phytochrome-associated protein 1 (PAP1)	vv34710Circadian_rhythm vv60008AUXIAA	Signaling.Signaling pathway.Circadian clock Signaling Regulation overview.Regulation of gene expression.Regulation of transcription.Transcription factor.AUXIAA family transcription factor Signaling.Hormone Signaling.Auxin Signaling.Auxin-mediated Signaling pathway
VIT_09s0002g03890	VVTU11751_at	chr09_03602105_03602945	5	Plastocyanin domain-containing protein	vv10195Photosynthesis vv50113Thylakoid_targeting_pathway	Metabolism.Primary metabolism.Generation of metabolite precursors and energy.Photosynthesis.Photosynthetic-chain phosphorylation Transport overview.Macromolecule transport.Protein transport.Thylakoid targeting pathway Metabolism.Primary metabolism.Generation of metabolite precursors and energy.Electron transport
VIT_09s0002g04040	VVTU23284_at	chr09_03722226_03723745	1	Transducin protein		Unclear
VIT_09s0002g04080	VVTU1813_at	chr09_03749950_03753753	2	IAA9	vv30003Auxin_signaling vv60008AUXIAA	Signaling.Hormone Signaling.Auxin Signaling.Auxin-mediated Signaling pathway Regulation overview.Regulation of gene expression.Regulation of transcription.Transcription factor.AUXIAA family transcription factor
VIT_09s0002g04290	VVTU35694_at	chr09_03925678_03932374	1	Hydroxyphenylpyruvate reductase (HPPR)	vv10350Tyrosine_metabolism vv10360Phenylalanine_metabolism	Metabolism.Primary metabolism.Amino acid metabolism.Aromatic amino acid metabolism.Tyrosine metabolism Metabolism.Primary metabolism.Amino acid metabolism.Aromatic amino acid metabolism.Phenylalanine metabolism.Phenylalanine biosynthesis Metabolism.Secondary metabolism.Aromatic compound metabolism.Rosmarinic acid biosynthesis
VIT_09s0002g04330	VVTU18471_s_at VVTU19019_s_at VVTU18935_s_at	chr09_03965357_03966050	1	Ribosomal protein S17 30S	vv23010Ribosome	Metabolism.Primary metabolism.Protein metabolism and modification.Protein synthesis.Ribosome
VIT_09s0002g04440	VVTU1832_x_at VVTU37887_x_at VVTU17621_s_at VVTU1832_s_at VVTU37887_s_at	chr09_04052426_04053538	1	Ribosomal protein L37 (RPL37C) 60S	vv23010Ribosome	Metabolism.Primary metabolism.Protein metabolism and modification.Protein synthesis.Ribosome
VIT_09s0002g04470	VVTU40869_s_at	chr09_04065357_04065774	2	No hit		No hit
VIT_09s0002g04500	VVTU9990_at	chr09_04090802_04093551	5	Carnitine/acylcarnitine carrier, Mitochondrial	vv50123Porters_cat_18_to_29	Transport overview.Electrochemical Potential-driven Transporters.Porters.Mitochondrial Carrier.Mitochondrial carnitine/acyl carnitine carrier Transport overview.Mitochondrial membrane transport.Mitochondrial membrane carbon compound transport
VIT_09s0002g04780	VVTU3730_at	chr09_04318253_04323104	5	Sulfate transporter 3.4	vv50124Porters_cat_30_to_64	Transport overview.Electrochemical Potential-driven Transporters.Porters.Sulfate Permease Transport overview.Ion transport.Anion transport.Sulfate transport
VIT_09s0002g05150	VVTU3361_at	chr09_04851013_04853138	5	IAA19	vv30003Auxin_signaling vv60008AUXIAA	Signaling.Hormone Signaling.Auxin Signaling.Auxin-mediated Signaling pathway Regulation overview.Regulation of gene expression.Regulation of transcription.Transcription factor.AUXIAA family transcription factor
VIT_09s0002g05250	VVTU1871_s_at VVTU3971_at VVTU18225_s_at	chr09_04932817_04957793	5	Aminotransferase class I and II	vv10252Alanine_and_aspartate_metabolism vv10272Cysteine_metabolism vv10330Arginine_and_proline_metabolism vv10350Tyrosine_metabolism vv10360Phenylalanine_metabolism vv10400Phenylalanine_tyrosine_and_tryptophan_biosynthesis vv10710Carbon_fixation vv10950Alkaloid_biosynthesis_I	Metabolism.Primary metabolism.Amino acid metabolism.Alanine and aspartate metabolism Metabolism.Primary metabolism.Amino acid metabolism.Cysteine metabolism Metabolism.Primary metabolism.Amino acid metabolism.Arginine and proline metabolism Metabolism.Primary metabolism.Amino acid metabolism.Aromatic amino acid metabolism.Tyrosine metabolism Metabolism.Primary metabolism.Amino acid metabolism.Aro…
VIT_09s0002g05570	VVTU22839_at VVTU36277_at	chr09_05294437_05301677	5	ABC transporter g family pleiotropic drug resistance 12 PDR12	vv52010ABC_transporters	Transport overview.Macromolecule transport.Multidrug transport.Multidrug ABC transport
VIT_09s0002g05990	VVTU15030_at	chr09_05800008_05806521	4	6-4 photolyase	vv34710Circadian_rhythm	Signaling.Signaling pathway.Circadian clock Signaling Metabolism.Primary metabolism.Nucleobase, nucleoside, nucleotide, nucleic acid metabolism.Nucleic acid metabolism.DNA metabolism.DNA recombination and repair.repair
VIT_09s0002g06080	VVTU159_s_at	chr09_05886628_05887571	5	No hit		No hit
VIT_09s0002g06110	VVTU6691_at	chr09_05923081_05924873	2	Zinc finger (Ran-binding)	vv60080Other_zf	Regulation overview.Regulation of gene expression.Regulation of transcription.Transcription factor.Other zinc finger family transcription factor
VIT_09s0002g06400	VVTU184_at	chr09_06317982_06318298	6	No hit		No hit
VIT_09s0002g06420	VVTU11834_at VVTU27059_s_at	chr09_06353320_06354683	5	Lactoylglutathione lyase	vv10620Pyruvate_metabolism	Metabolism.Primary metabolism.Carbohydrate metabolism.Monosaccharide metabolism.Pyruvate metabolism Metabolism.Primary metabolism.Organic acid metabolism.Pyruvate fermentation Response to stimulus.Stress response.Abiotic stress response.Oxidative stress response
VIT_09s0002g06660	VVTU37435_s_at	chr09_06583374_06602408	1	DEAD box RNA helicase RH15	vv23013RNA_transport vv23015mRNA_surveillance_pathway vv23040Spliceosome vv50133Primary_active_transporter_cat_A9_to_A18	Metabolism.Primary metabolism.Nucleobase, nucleoside, nucleotide, nucleic acid metabolism.Nucleic acid metabolism.RNA metabolism.RNA processing.mRNA processing.mRNA splicing Transport overview.Primary Active Transporters.P-P-bond hydrolysis-driven transporters.Nuclear mRNA Exporter Metabolism.Primary metabolism.Nucleobase, nucleoside, nucleotide, nucleic acid metabolism.Nucleic acid metabolism.RN…
VIT_09s0002g06970	VVTU3709_at	chr09_06876610_06878811	4	Palmitoyl-monogalactosyldiacylglycerol delta-7 desaturase, chloroplast	vv10071Fatty_acid_metabolism	Metabolism.Primary metabolism.Lipid metabolism.Fatty acid metabolism.Fatty acid biosynthesis.Unsaturated fatty acid biosynthesis
VIT_09s0002g06990	VVTU360_at	chr09_06884625_06886346	4	Phosphatidic acid phosphatase / PAP2	vv10561Glycerolipid_metabolism vv10564Glycerophospholipid_metabolism vv10565Ether_lipid_metabolism vv10600Sphingolipid_metabolism	Metabolism.Primary metabolism.Lipid metabolism.Glycerolipid metabolism.Glycerophospholipid metabolism Metabolism.Primary metabolism.Lipid metabolism.Ether lipid metabolism Metabolism.Primary metabolism.Lipid metabolism.Sphingolipid metabolism
VIT_09s0002g07060	VVTU5871_at VVTU37528_s_at	chr09_06967093_06976711	2	Receptor protein kinase PERK1		Signaling.Signaling pathway.Protein kinase
VIT_09s0002g07110	VVTU34304_s_at	chr09_07042517_07054897	5	KEG (keep on going)	vv30001ABA_signaling	Signaling.Hormone Signaling.ABA Signaling.ABA-mediated Signaling pathway
VIT_09s0002g07120	VVTU4974_s_at	chr09_07066485_07072347	1	Adenine phosphoribosyltransferase	vv10230Purine_metabolism	Metabolism.Primary metabolism.Nucleobase, nucleoside, nucleotide, nucleic acid metabolism.Nucleotide metabolism.Purine metabolism
VIT_09s0002g07530	VVTU3010_at VVTU3421_at VVTU17818_s_at	chr09_07605138_07617236	5	Tetratricopeptide helical		Unknown
VIT_09s0002g08030	VVTU20235_at	chr09_08568990_08570254	1	Arogenate dehydrogenase isoform 2	vv10400Phenylalanine_tyrosine_and_tryptophan_biosynthesis	Metabolism.Primary metabolism.Amino acid metabolism.Aromatic amino acid metabolism.Aromatic amino acid biosynthesis Metabolism.Primary metabolism.Amino acid metabolism.Amino acid catabolism Metabolism.Primary metabolism.Amino acid metabolism.Aromatic amino acid metabolism.Tyrosine metabolism.Tyrosine biosynthesis
VIT_09s0002g08090	VVTU13021_s_at VVTU3363_at VVTU17338_x_at VVTU17338_s_at	chr09_08708562_08712345	4	Oxidoreductase, 2OG-Fe(II) oxygenase		Metabolism.Cellular metabolism.Oxidation reduction.2OG-Fe(II) oxygenase superfamily
VIT_09s0002g08680	VVTU409_at	chr09_09890241_09890925	3	Unknown		Unknown
VIT_09s0002g09250	VVTU12885_at VVTU1725_at	chr09_11038414_11043848	5	CYP82A2		Metabolism.Cellular metabolism.Oxidation reduction.Cytochrome P450 oxidoreductase
VIT_09s0054g00340	VVTU9752_at	chr09_20830286_20833068	5	No hit		No hit
VIT_09s0054g01220	VVTU26819_at	chr09_22125467_22133940	5	Cycloartenol synthase	vv10100Biosynthesis_of_steroids	Metabolism.Primary metabolism.Lipid metabolism.Steroid metabolism.Steroid biosynthesis Signaling.Hormone Signaling.Brassinosteroid Signaling.Brassinosteroid metabolism.Brassinosteroid biosynthesis
VIT_09s0054g01410	VVTU26944_at	chr09_22339783_22345616	1	Beta-amyrin synthase	vv10900Terpenoid_biosynthesis	Metabolism.Secondary metabolism.Terpenoid metabolism.Terpenoid biosynthesis Metabolism.Secondary metabolism.Terpenoid metabolism.Triterpenoid metabolism.Triterpenoid biosynthesis
VIT_09s0054g01690	VVTU9991_at	chr09_22704239_22716069	2	Transcription factor		Regulation overview.Regulation of gene expression.Regulation of transcription.Transcription factor.Trihelix family transcription factor
VIT_09s0070g00130	VVTU2722_at VVTU21300_s_at	chr09_13099812_13108195	2	Ribosomal protein L7 (RPL7A) 60S	vv23010Ribosome	Metabolism.Primary metabolism.Protein metabolism and modification.Protein synthesis.Ribosome
VIT_09s0070g00240	VVTU12930_s_at	chr09_13365545_13368514	1	Cinnamoyl-CoA reductase	vv10940Phenylpropanoid_biosynthesis	Metabolism.Secondary metabolism.Phenylpropanoid metabolism.Phenylpropanoid biosynthesis Metabolism.Secondary metabolism.Phenylpropanoid metabolism.Lignin metabolism.Lignin biosynthesis
VIT_09s0096g00660	VVTU536_at	chr09_12107105_12108679	5	C2-HC type zinc finger protein C.e-MyT1		Metabolism.Primary metabolism.Nucleobase, nucleoside, nucleotide, nucleic acid metabolism.Nucleic acid metabolism.DNA metabolism
VIT_10s0003g00050	VVTU12503_at	chr10_01346397_01348736	4	Squamosa promoter-binding protein 3 (SPL3)	vv60055SBP	Regulation overview.Regulation of gene expression.Regulation of transcription.Transcription factor.SBP family transcription factor
VIT_10s0003g00080	VVTU13347_at	chr10_01391669_01397765	5	Ribosomal protein L11 methyltransferase	vv23010Ribosome	Metabolism.Primary metabolism.Protein metabolism and modification.Protein synthesis.Ribosome
VIT_10s0003g00220	VVTU35104_s_at	chr10_01495219_01496277	1	Unknown		Unknown
VIT_10s0003g00650	VVTU392_at	chr10_01870339_01872340	1	Peroxidase	vv10360Phenylalanine_metabolism vv10680Methane_metabolism	Metabolism.Primary metabolism.Amino acid metabolism.Aromatic amino acid metabolism.Phenylalanine metabolism.Phenylalanine biosynthesis Metabolism.Cellular metabolism.Methane metabolism Response to stimulus.Stress response.Abiotic stress response.Oxidative stress response
VIT_10s0003g00880	VVTU13636_s_at VVTU29977_s_at VVTU7734_at	chr10_02121041_02127962	6	Nudix hydrolase 15		Metabolism.Primary metabolism.Nucleobase, nucleoside, nucleotide, nucleic acid metabolism.Nudix hydrolase family Response to stimulus.Stress response.Abiotic stress response
VIT_10s0003g00960	VVTU17025_at	chr10_02337550_02342426	1	Carboxylic ester hydrolase		Metabolism.Cellular metabolism.Esterase activity
VIT_10s0003g01080	VVTU4094_at	chr10_02459172_02460486	1	Ribosomal protein L34	vv23010Ribosome	Metabolism.Primary metabolism.Protein metabolism and modification.Protein synthesis.Ribosome
VIT_10s0003g01430	VVTU2291_s_at VVTU25807_at	chr10_02817857_02820723	6	MEE62 (maternal effect embryo arrest 62)		Signaling.Signaling pathway.Protein kinase
VIT_10s0003g01460	VVTU17406_s_at	chr10_02861948_02866846	1	Nucleobase-ascorbate transporter 2 (NAT2)	vv50124Porters_cat_30_to_64	Transport overview.Electrochemical Potential-driven Transporters.Porters.Nucleobase:Cation Symporter-2 Transport overview.Macromolecule transport.Nucleobase or ascorbate transport
VIT_10s0003g02090	VVTU6047_at	chr10_03758667_03761924	5	Lipase GDSL		Unclear
VIT_10s0003g02180	VVTU21205_at	chr10_03937284_03949493	1	Exonuclease-1	vv23430Mismatch_repair	Metabolism.Primary metabolism.Nucleobase, nucleoside, nucleotide, nucleic acid metabolism.Nucleic acid metabolism.DNA metabolism.DNA recombination and repair.repair.Mismatch repair Metabolism.Primary metabolism.Nucleobase, nucleoside, nucleotide, nucleic acid metabolism.Nucleic acid metabolism.Nucleic acid catabolism
VIT_10s0003g02710	VVTU1365_s_at	chr10_04777313_04781247	4	Cold acclimation protein COR413-TM1		Response to stimulus.Stress response.Abiotic stress response.Temperature stress response.Cold stress response
VIT_10s0003g03130	VVTU14418_x_at	chr10_05268025_05271352	2	Ribosomal protein L18A (RPL18aB) 60S	vv23010Ribosome	Metabolism.Primary metabolism.Protein metabolism and modification.Protein synthesis.Ribosome
VIT_10s0003g03260	VVTU15433_x_at VVTU26997_x_at VVTU20913_x_at	chr10_05420652_05440666	2	Prefoldin		Metabolism.Primary metabolism.Protein metabolism and modification.Protein folding
VIT_10s0003g03790	VVTU39811_s_at	chr10_06456020_06457206	6	Jasmonate ZIM domain-containing protein 8	vv30011Jasmonate_signaling vv60069ZIM	Signaling.Hormone Signaling.Jasmonate salicylate signaling.Jasmonate Signaling.Jasmonate-mediated Signaling pathway Regulation overview.Regulation of gene expression.Regulation of transcription.Transcription factor.ZIM family transcription factor Regulation overview.Regulation of gene expression.Regulation of transcription.Transcription factor.JAZ family transcription factor
VIT_10s0003g03870	VVTU22266_at VVTU6038_at	chr10_06611495_06637173	5	Ornithine aminotransferase	vv10330Arginine_and_proline_metabolism	Metabolism.Primary metabolism.Amino acid metabolism.Arginine and proline metabolism
VIT_10s0003g03910	VVTU3149_at	chr10_06666005_06668779	4	TCP family transcription factor 24	vv60061TCP	Regulation overview.Regulation of gene expression.Regulation of transcription.Transcription factor.TCP family transcription factor
VIT_10s0003g04090	VVTU2555_at	chr10_06940083_06943464	1	Remorin		Unclear
VIT_10s0003g04270	VVTU34654_s_at VVTU3208_at	chr10_07350493_07353025	1	BCL2 binding anthogene		Cellular process.Cell growth and death.Inhibitor of cell death
VIT_10s0003g04320	VVTU15291_s_at	chr10_07410409_07412705	1	PINOID	vv50004Auxin_transport vv50125Porters_cat_66_to_94	Signaling.Hormone Signaling.Auxin Signaling.Auxin transport Transport overview.Electrochemical Potential-driven Transporters.Porters.Auxin Efflux Carrier Signaling.Hormone Signaling.Auxin Signaling.Regulation of auxin transport
VIT_10s0003g04610	VVTU22335_s_at	chr10_08217245_08226451	1	RNA, U3 small nucleolar interacting protein 2		Metabolism.Primary metabolism.Protein metabolism and modification.Protein synthesis.Ribosome
VIT_10s0003g05480	VVTU688_at	chr10_10149996_10152002	1	SEC14 cytosolic factor		Signaling.Signaling pathway.Phosphatidylinositol Signaling Transport overview.Macromolecule transport.Lipid transport.Phosphatidylinositol/Phosphatidyl choline transport
VIT_10s0042g00100	VVTU4847_at	chr10_12756628_12763527	2	Superoxide dismutase, Fe-Mn family	vv44146Peroxisome	Cellular process.Cellular component organization and biogenesis.Organelle organization and biogenesis.Peroxisome organization and biogenesis Response to stimulus.Stress response.Abiotic stress response.Oxidative stress response
VIT_10s0042g00820	VVTU11247_at	chr10_14127878_14133902	5	Transparent testa16	vv60042MADS	Regulation overview.Regulation of gene expression.Regulation of transcription.Transcription factor.MADS-box family transcription factor
VIT_10s0042g01220	VVTU1355_s_at VVTU15972_at	chr10_15216694_15223469	1	Translation initiation factor eIF-2 gamma subunit	vv23013RNA_transport	Metabolism.Primary metabolism.Protein metabolism and modification.Protein synthesis.Translation.Translational initiation Transport overview.Macromolecule transport.RNA transport
VIT_10s0071g00950	VVTU5081_at	chr10_17560267_17576560	2	Serine/threonine protein phosphatase 2A	vv34020Calcium_signaling_pathway	Signaling.Signaling pathway.Calcium sensors and Signaling Signaling.Signaling pathway.Protein phosphatase.PP2A
VIT_10s0092g00150	VVTU13204_at VVTU15220_at	chr10_11360141_11362256	1	Patatin protein 3		Metabolism.Primary metabolism.Generation of metabolite precursors and energy.Storage proteins
VIT_10s0092g00170	VVTU16319_at	chr10_11406889_11422896	2	Subtilase	vv50101Channels_and_pores	Transport overview.Channels and pores.ß-Barrel porins.Autotransporter Metabolism.Primary metabolism.Protein metabolism and modification.Proteolysis.Peptidase-mediated proteolysis.Subtilase-mediated proteolysis
VIT_10s0092g00360	VVTU35167_at	chr10_11911991_11918153	1	VPS2.2 SNF7	vv50111Tethering_factors	Transport overview.Macromolecule transport.Protein transport.Tethering factors Cellular process.Cellular transport.Protein trafficking.Vesicle-mediated trafficking
VIT_10s0092g00590	VVTU15713_s_at	chr10_12172334_12204378	4	Leucine-rich repeat family		Diverse functions.Gene family with diverse functions.NBS-LRR superfamily
VIT_10s0116g00160	VVTU40236_at VVTU20369_at VVTU17666_s_at	chr10_random_00077037_00083420	1	Bromo-adjacenty (BAH) domain-containing protein	vv60048PHD	Regulation overview.Regulation of gene expression.Regulation of transcription.Transcription factor.PHD family transcription factor
VIT_10s0116g00440	VVTU3609_at	chr10_random_00206778_00209922	1	Protein kinase G11A		Signaling.Signaling pathway.Protein kinase
VIT_10s0116g00530	VVTU5985_s_at VVTU12410_at VVTU18059_s_at	chr10_00240797_00242174	4	Thiazole biosynthetic enzyme, chloroplast (ARA6)	vv10730Thiamine_metabolism	Metabolism.Primary metabolism.Coenzyme and prosthetic group metabolism.Thiamine metabolism.Thiamine biosynthesis
VIT_10s0116g00820	VVTU16158_at VVTU8106_s_at	chr10_00378139_00381138	1	Adenosine/AMP deaminase	vv10230Purine_metabolism	Metabolism.Primary metabolism.Nucleobase, nucleoside, nucleotide, nucleic acid metabolism.Nucleotide metabolism.Purine metabolism
VIT_10s0116g00980	VVTU6095_s_at	chr10_00488792_00496750	5	Unknown protein		Unknown
VIT_10s0116g01640	VVTU9789_at	chr10_00879903_00883212	2	Glucan endo-1,3-beta-glucosidase 3 precursor	vv10500Starch_and_sucrose_metabolism	Metabolism.Primary metabolism.Carbohydrate metabolism.Polysaccharide metabolism.Starch and sucrose metabolism Metabolism.Primary metabolism.Carbohydrate metabolism.Polysaccharide metabolism.Beta-1,3 glucan metabolism.Beta-1,3 glucan catabolism
VIT_10s0597g00010	VVTU1390_s_at	chr10_01276223_01277406	5	Stem-specific protein TSJT1		Unknown
VIT_10s0597g00030	VVTU3558_at	chr10_01288705_01294634	1	Monothiol glutaredoxin-S17 (AtGrxS17)		Response to stimulus.Stress response.Abiotic stress response.Oxidative stress response
VIT_11s0016g00280	VVTU37358_s_at	chr11_00284026_00305778	5	Bifunctional lysine-ketoglutarate reductase/saccharopine dehydrogenase	vv10300Lysine_biosynthesis	Metabolism.Primary metabolism.Amino acid metabolism.Lysine metabolism.Lysine biosynthesis
VIT_11s0016g00290	VVTU11771_at	chr11_00308018_00311920	1	Pectinesterase PME3	vv40006Cell_wall	Cellular process.Cellular component organization and biogenesis.Cell wall organization and biogenesis.Cell wall metabolism.Cell wall modification.Pectin modification
VIT_11s0016g00340	VVTU25126_at	chr11_00343136_00347907	1	DNA repair protein RAD51	vv23440Homologous_recombination vv44110Cell_cycle	Metabolism.Primary metabolism.Nucleobase, nucleoside, nucleotide, nucleic acid metabolism.Nucleic acid metabolism.DNA metabolism.DNA recombination and repair.recombination Cellular process.Cell growth and death
VIT_11s0016g00600	VVTU35835_at	chr11_00586791_00595557	5	Beta-ketoacyl ACP synthase, plastidic	vv10061Fatty_acid_biosynthesis	Metabolism.Primary metabolism.Lipid metabolism.Fatty acid metabolism.Fatty acid biosynthesis
VIT_11s0016g00780	VVTU2743_at	chr11_00715732_00717851	5	Unknown protein		Unknown
VIT_11s0016g00840	VVTU4988_x_at VVTU22651_at VVTU22651_s_at VVTU4988_s_at	chr11_00761112_00762342	2	Ribosomal protein S29 (RPS29C) 40S	vv23010Ribosome	Metabolism.Primary metabolism.Protein metabolism and modification.Protein synthesis.Ribosome
VIT_11s0016g00960	VVTU2398_at	chr11_00814150_00817167	1	Subtilase		Metabolism.Primary metabolism.Protein metabolism and modification.Proteolysis.Peptidase-mediated proteolysis.Subtilase-mediated proteolysis
VIT_11s0016g01070	VVTU27342_x_at VVTU18258_x_at VVTU5720_s_at	chr11_00879792_00883795	5	Cathepsin H		Metabolism.Primary metabolism.Protein metabolism and modification.Proteolysis.Peptidase proteins
VIT_11s0016g01220	VVTU19278_s_at	chr11_00967279_00968160	1	Auxin-binding protein ABP19a precursor	vv30003Auxin_signaling	Signaling.Hormone Signaling.Auxin Signaling.Auxin-mediated Signaling pathway
VIT_11s0016g01230	VVTU4246_at	chr11_00973758_00978059	5	12-oxophytodienoate reductase 3	vv10592alpha-Linolenic_acid_metabolism	Metabolism.Primary metabolism.Lipid metabolism.Fatty acid metabolism.Alpha-linolenic acid metabolism Metabolism.Primary metabolism.Lipid metabolism.Fatty acid metabolism.Oxylipin biosynthesis Signaling.Hormone Signaling.Jasmonate salicylate signaling.Jasmonate Signaling.Jasmonate metabolism.Jasmonate biosynthesis
VIT_11s0016g01460	VVTU7944_at	chr11_01158864_01163496	1	BRXL4 (Brevis radix like 4)		Response to stimulus.Stress response.Biotic stress response
VIT_11s0016g01480	VVTU5429_at	chr11_01176254_01181820	3	Nuclear transcription factor Y subunit A-3	vv60021CCAAT	Regulation overview.Regulation of gene expression.Regulation of transcription.Transcription factor.CCAAT family transcription factor.HAP3-type-type
VIT_11s0016g01510	VVTU1193_at	chr11_01199154_01204975	2	Phenylalanine ammonia-lyase	vv10350Tyrosine_metabolism vv10360Phenylalanine_metabolism vv10910Nitrogen_metabolism vv10940Phenylpropanoid_biosynthesis	Metabolism.Primary metabolism.Amino acid metabolism.Aromatic amino acid metabolism.Tyrosine metabolism Metabolism.Primary metabolism.Amino acid metabolism.Aromatic amino acid metabolism.Phenylalanine metabolism.Phenylalanine biosynthesis Metabolism.Cellular metabolism.Nitrogen and sulfur metabolism.Nitrogen metabolism Metabolism.Secondary metabolism.Phenylpropanoid metabolism.Phenylpropanoid bios…
VIT_11s0016g01820	VVTU5852_at	chr11_01465705_01469103	5	Lactoylglutathione lyase	vv10620Pyruvate_metabolism	Metabolism.Primary metabolism.Carbohydrate metabolism.Monosaccharide metabolism.Pyruvate metabolism Metabolism.Primary metabolism.Organic acid metabolism.Pyruvate fermentation Response to stimulus.Stress response.Abiotic stress response.Oxidative stress response
VIT_11s0016g02270	VVTU1479_at	chr11_01850857_01854835	2	Transducin protein		Unclear
VIT_11s0016g02350	VVTU5788_at	chr11_01892936_01896485	3	Ubiquinone/menaquinone biosynthesis methyltransferase UbiE	vv10130Ubiquinone_biosynthesis	Metabolism.Primary metabolism.Coenzyme and prosthetic group metabolism.Biosynthesis of derivatives of dehydroquinic acid, shikimic acid and chorismic acid.Ubiquinone biosynthesis Metabolism.Secondary metabolism.Terpenoid metabolism.Terpenoid biosynthesis.Terpenoid-quinone biosynthesis
VIT_11s0016g02450	VVTU786_s_at	chr11_01974261_01975355	5	Serine O-acetyltransferase (SAT-52)	vv10272Cysteine_metabolism vv10920Sulfur_metabolism	Metabolism.Primary metabolism.Amino acid metabolism.Cysteine metabolism.Cysteine biosynthesis Metabolism.Cellular metabolism.Nitrogen and sulfur metabolism.Sulfur metabolism Metabolism.Primary metabolism.Amino acid metabolism.Amino acid biosynthesis
VIT_11s0016g02580	VVTU10354_at	chr11_02064212_02071205	6	MAPK activating protein-like		Signaling.Signaling pathway.Protein kinase.MAPK cascade
VIT_11s0016g02760	VVTU1425_at	chr11_02177686_02178281	2	No hit		No hit
VIT_11s0016g02850	VVTU17273_s_at	chr11_02299184_02306317	5	Phosphofructokinase	vv10051Fructose_and_mannose_metabolism	Metabolism.Primary metabolism.Carbohydrate metabolism.Monosaccharide metabolism.Fructose and mannose metabolism Metabolism.Primary metabolism.Carbohydrate metabolism.Glycolysis Gluconeogenesis
VIT_11s0016g02900	VVTU12776_at	chr11_02341324_02342797	1	Leucine-rich repeat family protein / extensin	vv40006Cell_wall	Cellular process.Cellular component organization and biogenesis.Cell wall organization and biogenesis.Cell wall structural protein
VIT_11s0016g02940	VVTU12164_at	chr11_02361047_02364153	5	Profilin 1	vv44810Regulation_of_actin_cytoskeleton	Cellular process.Cellular component organization and biogenesis.Cytoskeleton organization and biogenesis.Actin organization and biogenesis
VIT_11s0016g02960	VVTU1399_at	chr11_02371104_02375284	1	Glucan endo-1,3-beta-glucosidase 4 precursor	vv10500Starch_and_sucrose_metabolism	Metabolism.Primary metabolism.Carbohydrate metabolism.Polysaccharide metabolism.Starch and sucrose metabolism Metabolism.Primary metabolism.Carbohydrate metabolism.Polysaccharide metabolism.Beta-1,3 glucan metabolism.Beta-1,3 glucan catabolism
VIT_11s0016g02970	VVTU20610_at VVTU20483_at	chr11_02377706_02381306	2	MAP kinase kinase 6		Signaling.Signaling pathway.Protein kinase.MAPK cascade
VIT_11s0016g03020	VVTU20194_s_at VVTU3671_at	chr11_02434599_02437702	1	Pectinesterase family	vv40006Cell_wall	Cellular process.Cellular component organization and biogenesis.Cell wall organization and biogenesis.Cell wall metabolism.Cell wall modification.Pectin modification
VIT_11s0016g03070	VVTU2048_at	chr11_02470680_02477779	5	Hexokinase-2	vv10010Glycolysis vv10051Fructose_and_mannose_metabolism vv10052Galactose_metabolism vv10500Starch_and_sucrose_metabolism vv10530Aminosugars_metabolism	Metabolism.Primary metabolism.Carbohydrate metabolism.Glycolysis Gluconeogenesis Metabolism.Primary metabolism.Carbohydrate metabolism.Monosaccharide metabolism.Fructose and mannose metabolism Metabolism.Primary metabolism.Carbohydrate metabolism.Monosaccharide metabolism.Galactose metabolism Metabolism.Primary metabolism.Carbohydrate metabolism.Polysaccharide metabolism.Starch and sucrose metabo…
VIT_11s0016g03200	VVTU12369_at	chr11_02568013_02573551	5	Gibberellin oxidase	vv10904Diterpenoid_biosynthesis	Metabolism.Secondary metabolism.Terpenoid metabolism.Diterpenoid metabolism.Diterpenoid biosynthesis Signaling.Hormone Signaling.Gibberellic acid Signaling.Gibberellic acid metabolism.Gibberellic acid biosynthesis
VIT_11s0016g03210	VVTU13544_at VVTU18856_at VVTU18630_at	chr11_02574483_02579566	5	NADP-dependent malic enzyme	vv10620Pyruvate_metabolism vv10710Carbon_fixation	Metabolism.Primary metabolism.Carbohydrate metabolism.Monosaccharide metabolism.Pyruvate metabolism Metabolism.Primary metabolism.Organic acid metabolism.Malic acid metabolism
VIT_11s0016g03540	VVTU2445_s_at	chr11_02881444_02885216	1	Auxin-responsive protein IAA27	vv30003Auxin_signaling vv60008AUXIAA	Signaling.Hormone Signaling.Auxin Signaling.Auxin-mediated Signaling pathway Regulation overview.Regulation of gene expression.Regulation of transcription.Transcription factor.AUXIAA family transcription factor
VIT_11s0016g03640	VVTU12125_s_at	chr11_02972017_02974625	1	Rac-like GTP-binding protein ARAC7 (GTPase protein ROP9)	vv44810Regulation_of_actin_cytoskeleton	Cellular process.Cellular component organization and biogenesis.Cytoskeleton organization and biogenesis Signaling.Signaling pathway.G-protein signaling pathway
VIT_11s0016g03660	VVTU16384_s_at	chr11_02982086_02991775	5	Glucose transporter 2 plastidic	vv50121Porters_cat_1_to_6	Transport overview.Electrochemical Potential-driven Transporters.Porters.Major Facilitator Superfamily.Sugar Porter Transport overview.Macromolecule transport.Carbohydrate transport.Sugar transport
VIT_11s0016g03690	VVTU2501_at	chr11_03021953_03031545	5	Peroxisomal fatty acid beta-oxidation multifunctional protein (aim1)	vv10062Fatty_acid_elongation_in_mitochondria vv10071Fatty_acid_metabolism vv10280Valine_leucine_and_isoleucine_degradation vv10592Alpha-linolenic_acid_metabolism vv10640Propanoate_metabolism vv10650Butanoate_metabolism vv11012Iba_metabolism	Metabolism.Primary metabolism.Lipid metabolism.Fatty acid metabolism.Fatty acid biosynthesis.Fatty acid elongation Metabolism.Primary metabolism.Lipid metabolism.Fatty acid metabolism.Fatty acid catabolism.Fatty acid beta-oxidation Metabolism.Primary metabolism.Amino acid metabolism.Valine, leucine, and isoleucine metabolism.Valine, leucine, and isoleucine catabolism Metabolism.Primary metabolism…
VIT_11s0016g03710	VVTU7780_at VVTU7296_at	chr11_03044618_03049139	2	Abl interactor protein 1 (ABIL1)		Cellular process
VIT_11s0016g03890	VVTU3445_at	chr11_03174051_03179257	5	Short-chain dehydrogenase/reductase (SDR)		Metabolism.Cellular metabolism.Oxidation reduction.Alcohol dehydrogenase superfamily
VIT_11s0016g04170	VVTU20555_at	chr11_03413268_03417781	5	Sulfate transporter 3.5	vv50124Porters_cat_30_to_64	Transport overview.Electrochemical Potential-driven Transporters.Porters.Sulfate Permease Transport overview.Ion transport.Anion transport.Sulfate transport
VIT_11s0016g04230	VVTU19476_s_at VVTU2946_at	chr11_03521498_03523928	4	Unknown protein		Unknown
VIT_11s0016g04520	VVTU4445_at	chr11_03805733_03809557	5	Transmembrane protein 19		Unknown
VIT_11s0016g04630	VVTU2404_at	chr11_03959481_03961177	5	GAI protein.	vv30009Flower_development vv30010Gibberellin_signaling vv60032GRAS	Development.Reproductive development.Flower development Signaling.Hormone Signaling.Gibberellic acid Signaling.Gibberellic acid-mediated Signaling pathway Regulation overview.Regulation of gene expression.Regulation of transcription.Transcription factor.GRAS family transcription factor
VIT_11s0016g05110	VVTU8570_at	chr11_04386401_04390523	1	Sodium hypersensitive 1	vv50123Porters_cat_18_to_29	Transport overview.Electrochemical Potential-driven Transporters.Porters.Mitochondrial Carrier Transport overview.Mitochondrial membrane transport
VIT_11s0016g05130	VVTU9439_at	chr11_04403929_04419218	4	Signal peptidase, endoplasmic reticulum-type	vv23060Protein_export	Metabolism.Primary metabolism.Protein metabolism and modification.Proteolysis.Peptidase-mediated proteolysis Cellular process.Cellular transport.Protein trafficking
VIT_11s0016g05430	VVTU5317_s_at	chr11_04812624_04814041	5	Unknown protein		Unknown
VIT_11s0016g05640	VVTU9831_at	chr11_05095999_05097491	1	IAA29	vv30003Auxin_signaling vv60008AUXIAA	Signaling.Hormone Signaling.Auxin Signaling.Auxin-mediated Signaling pathway Regulation overview.Regulation of gene expression.Regulation of transcription.Transcription factor.AUXIAA family transcription factor
VIT_11s0016g05720	VVTU9503_at VVTU24935_at	chr11_05210804_05215513	1	Protein kinase APK1B		Signaling.Signaling pathway.Protein kinase
VIT_11s0037g00170	VVTU6847_at	chr11_07853536_07879185	2	Retrovirus Pol polyprotein		Transposable elements viral and plasmid proteins.Protein from transposable element
VIT_11s0037g00270	VVTU397_at	chr11_08058304_08058809	5	Accumulation of photosystem one 2 (APO2)		Unclear
VIT_11s0037g00330	VVTU30698_s_at VVTU13034_s_at	chr11_08132258_08141735	1	Unknown protein		Unknown
VIT_11s0037g00330	VVTU30698_s_at VVTU13034_s_at	chr11_08132258_08141735	3	Unknown protein		Unknown
VIT_11s0037g00390	VVTU40136_s_at	chr11_08189251_08191684	5	Unknown protein		Unknown
VIT_11s0037g00420	VVTU14187_s_at VVTU13818_at	chr11_08219091_08219617	3	RARE-cold-inducible 2A	vv50109Incompletely_characterized_transport_systems	Transport overview.Incompletely characterized transport systems.Putative transport protein.(Salt, cold) induced Hydrophobic Pep Response to stimulus.Stress response.Abiotic stress response.Osmotic stress response Response to stimulus.Stress response.Abiotic stress response.Temperature stress response.Cold stress response
VIT_11s0037g00510	VVTU12548_x_at VVTU35346_s_at VVTU12548_s_at VVTU9415_s_at VVTU19064_s_at	chr11_08347523_08349655	6	Heat shock protein 70	vv23040Spliceosome vv24141Protein_processing_in_endoplasmic_reticulum vv50101Channels_and_pores	Metabolism.Primary metabolism.Protein metabolism and modification.Protein folding.Chaperone-mediated protein folding.HSP-mediated protein folding Metabolism.Primary metabolism.Nucleobase, nucleoside, nucleotide, nucleic acid metabolism.Nucleic acid metabolism.RNA metabolism.RNA processing.mRNA processing.mRNA splicing Transport overview.Channels and pores.a-Type channels.Cation Channel-forming He…
VIT_11s0037g01130	VVTU22669_at VVTU29375_s_at VVTU18626_s_at	chr11_10203045_10204894	6	TET8 (tetraspanin8)		Development.Senescence
VIT_11s0037g01230	VVTU5210_at	chr11_10495543_10496767	4	Basic helix-loop-helix (bHLH) family	vv60011BHLH	Regulation overview.Regulation of gene expression.Regulation of transcription.Transcription factor.bHLH family transcription factor
VIT_11s0052g00030	VVTU794_at	chr11_16926514_16932856	2	PEP (pepper)		Development
VIT_11s0052g00420	VVTU5753_at	chr11_17767743_17771542	4	Allyl alcohol dehydrogenase		Unclear
VIT_11s0052g00510	VVTU605_at	chr11_17904992_17906883	2	Unknown protein		Unknown
VIT_11s0052g00620	VVTU732_at	chr11_18105273_18111364	5	AHA2 (Arabidopsis H(+)-ATPase 2)	vv10190Oxidative_phosphorylation vv50131Primary_active_transporter_cat_A2_to_A4	Metabolism.Primary metabolism.Generation of metabolite precursors and energy.Electron transport.Respiratory-chain phosphorylation Transport overview.Primary Active Transporters.P-P-bond hydrolysis-driven transporters.P-type ATPase (P-ATPase).Plasma membrane H+ ATPase Metabolism.Primary metabolism.Generation of metabolite precursors and energy.Photosynthesis.Photosynthetic-chain phosphorylation Tr…
VIT_11s0052g00750	VVTU26152_at VVTU13070_at VVTU23509_at	chr11_18301081_18305467	1	Serine carboxypeptidase 1 precursor		Metabolism.Primary metabolism.Protein metabolism and modification.Proteolysis.Peptidase-mediated proteolysis
VIT_11s0052g01180	VVTU37172_x_at VVTU16229_at	chr11_18940464_18942492	6	Xyloglucan endotransglucosylase/hydrolase 23	vv40006Cell_wall	Cellular process.Cellular component organization and biogenesis.Cell wall organization and biogenesis.Cell wall metabolism.Cell wall modification.Xyloglucan modification
VIT_11s0052g01250	VVTU1433_s_at VVTU27474_x_at VVTU25447_s_at	chr11_18981287_18982639	3	Xyloglucan endotransglucosylase/hydrolase 23	vv40006Cell_wall	Cellular process.Cellular component organization and biogenesis.Cell wall organization and biogenesis.Cell wall metabolism.Cell wall modification.Xyloglucan modification
VIT_11s0052g01390	VVTU53_at	chr11_19050671_19095228	2	Adenosylmethionine-8-amino-7- oxononanoate aminotransferase	vv10780Biotin_metabolism	Metabolism.Primary metabolism.Coenzyme and prosthetic group metabolism.Biotin metabolism
VIT_11s0065g00150	VVTU36938_at VVTU39514_s_at	chr11_13509591_13529415	4	Glycogen synthase	vv10500Starch_and_sucrose_metabolism	Metabolism.Primary metabolism.Carbohydrate metabolism.Polysaccharide metabolism.Starch and sucrose metabolism
VIT_11s0065g00370	VVTU33037_s_at	chr11_14151768_14155263	5	Senescence-associated protein		Unknown
VIT_11s0065g00720	VVTU24218_at VVTU8710_at	chr11_14746919_14750209	1	Serine carboxypeptidase S10		Metabolism.Primary metabolism.Protein metabolism and modification.Proteolysis.Peptidase-mediated proteolysis
VIT_11s0065g00740	VVTU478_at	chr11_14760595_14762110	1	Anaphase-promoting complex subunit 8	vv24120Ubiquitin_mediated_proteolysis vv44110Cell_cycle	Metabolism.Primary metabolism.Protein metabolism and modification.Proteolysis.cytoplasmic and nuclear protein degradation.Ubiquitin-mediated proteolysis Cellular process.Cell growth and death.Cell division.Mitosis Regulation overview.Regulation of cell cycle.Regulation of mitosis
VIT_11s0103g00190	VVTU11460_s_at	chr11_15800682_15801939	1	Phospholipase A2 alpha	vv10564Glycerophospholipid_metabolism vv10565Ether_lipid_metabolism vv10592Alpha-linolenic_acid_metabolism	Metabolism.Primary metabolism.Lipid metabolism.Glycerolipid metabolism.Glycerophospholipid metabolism.Glycerophospholipid catabolism Metabolism.Primary metabolism.Lipid metabolism.Ether lipid metabolism Metabolism.Primary metabolism.Lipid metabolism.Fatty acid metabolism.Alpha-linolenic acid metabolism
VIT_11s0118g00310	VVTU16733_s_at	chr11_05959675_05962732	5	1,2-diacylglycerol 3-beta-galactosyltransferase	vv10561Glycerolipid_metabolism	Metabolism.Primary metabolism.Lipid metabolism.Glycerolipid metabolism.Glycerolipid biosynthesis
VIT_11s0118g00650	VVTU351_at	chr11_06407052_06408551	5	Unknown		Unknown
VIT_11s0118g00770	VVTU7005_at	chr11_06543314_06545725	1	Unknown protein		Unknown
VIT_11s0118g00780	VVTU32485_s_at	chr11_06552717_06553829	4	Zinc finger (C3HC4-type ring finger)	vv60078Other_zf-C3HC4	Regulation overview.Regulation of gene expression.Regulation of transcription.Transcription factor.Zinc finger C3HC4 family transcription factor
VIT_11s0149g00210	VVTU22417_at	chr11_07097152_07101824	5	H(+)-ATPase 8 AHA8	vv10190Oxidative_phosphorylation vv50131Primary_active_transporter_cat_A2_to_A4	Metabolism.Primary metabolism.Generation of metabolite precursors and energy.Electron transport.Respiratory-chain phosphorylation Transport overview.Primary Active Transporters.P-P-bond hydrolysis-driven transporters.P-type ATPase (P-ATPase).Plasma membrane H+ ATPase Transport overview.Ion transport.Cation transport.Proton transport
VIT_11s0206g00020	VVTU21413_s_at	chr11_07331944_07333368	5	Isopentenyl diphosphate isomerase 2	vv10100Biosynthesis_of_steroids vv10900Terpenoid_biosynthesis	Metabolism.Primary metabolism.Lipid metabolism.Steroid metabolism.Steroid biosynthesis Metabolism.Secondary metabolism.Terpenoid metabolism.Terpenoid biosynthesis
VIT_12s0028g00040	VVTU1314_at	chr12_00718221_00719500	3	Unknown protein		Unknown
VIT_12s0028g00310	VVTU17117_at	chr12_00910423_00915231	1	Protein kinase family		Signaling.Signaling pathway.Protein kinase
VIT_12s0028g00530	VVTU27886_at VVTU27890_at	chr12_01123737_01126191	3	Cytochrome B561	vv50105Transport_electron_carriers	Transport overview.Transmembrane Electron Carriers.Transmembrane 1-electron transfer carriers.Eukaryotic Cytochrome b561 Metabolism.Primary metabolism.Generation of metabolite precursors and energy.Electron transport
VIT_12s0028g00630	VVTU9295_at	chr12_01196374_01206524	5	Hydroxyacylglutathione hydrolase 3	vv10620Pyruvate_metabolism	Metabolism.Primary metabolism.Carbohydrate metabolism.Monosaccharide metabolism.Pyruvate metabolism Metabolism.Primary metabolism.Organic acid metabolism.Pyruvate fermentation Response to stimulus.Stress response.Abiotic stress response.Oxidative stress response
VIT_12s0028g00940	VVTU27750_at VVTU7163_at	chr12_01444556_01450445	1	Electron transfer flavoprotein alpha-subunit precursor (Alpha-ETF)		Metabolism.Primary metabolism.Generation of metabolite precursors and energy.Electron transport
VIT_12s0028g01080	VVTU1950_s_at VVTU34635_s_at	chr12_01608245_01609968	3	Photosystem II oxygen-evolving complex precursor, 23kda PSBP	vv10195Photosynthesis vv50135Primary_active_transporter_cat_D3_to_E2	Metabolism.Primary metabolism.Generation of metabolite precursors and energy.Photosynthesis.Photosystem II Transport overview.Primary Active Transporters.Light absorption-driven transporters.Photosynthetic Reaction Center
VIT_12s0028g01750	VVTU1396_s_at	chr12_02385565_02386850	2	Cell wall hydrolase		Unclear
VIT_12s0028g01970	VVTU14534_at VVTU37537_at	chr12_02619707_02629882	2	Serine/threonine-protein kinase NAK		Signaling.Signaling pathway.Protein kinase
VIT_12s0028g02440	VVTU2876_s_at VVTU17744_s_at VVTU21815_x_at	chr12_03172660_03175000	5	Unknown protein		Unknown
VIT_12s0028g02520	VVTU37508_at	chr12_03280661_03283143	3	TCP family transcription factor 4	vv60061TCP	Regulation overview.Regulation of gene expression.Regulation of transcription.Transcription factor.TCP family transcription factor
VIT_12s0028g03050	VVTU35555_at	chr12_03798758_03800935	5	NAC domain-containing protein 73	vv60046NAC	Regulation overview.Regulation of gene expression.Regulation of transcription.Transcription factor.NAC family transcription factor
VIT_12s0028g03190	VVTU16086_at	chr12_03955215_03957441	1	Reticulon family protein		Unclear
VIT_12s0028g03200	VVTU21136_s_at	chr12_03959862_03963871	4	Rooty/superroot1	vv10966Glucosinolate_biosynthesis	Metabolism.Secondary metabolism.Primary amino acids derivated metabolism.Glucosinolate metabolism
VIT_12s0028g03350	VVTU3227_at	chr12_04108335_04110142	1	Squamosa promoter-binding protein 4 (SPL4)	vv60055SBP	Regulation overview.Regulation of gene expression.Regulation of transcription.Transcription factor.SBP family transcription factor
VIT_12s0028g03580	VVTU17503_at VVTU29386_at	chr12_04410385_04425087	5	Lectin-receptor like protein kinase 3		Signaling.Signaling pathway.Protein kinase
VIT_12s0028g03620	VVTU4733_at	chr12_04453119_04454372	2	Unknown protein		Unknown
VIT_12s0028g03810	VVTU35969_at	chr12_04676325_04683757	1	DTW domain-containing protein		Unknown
VIT_12s0034g00950	VVTU200_at	chr12_16762803_16770047	2	Kinetochore protein	vv44110Cell_cycle	Cellular process.Cell growth and death.Cell division.Mitosis Cellular process.Cellular component organization and biogenesis.Nucleus.Chromosome organization and biogenesis
VIT_12s0034g01760	VVTU13382_s_at	chr12_17887866_17888604	5	Unknown protein		Unknown
VIT_12s0034g01870	VVTU1996_x_at VVTU25662_x_at	chr12_18100795_18103199	5	Cupin		Unknown
VIT_12s0034g02190	VVTU10602_at	chr12_18523523_18525911	5	DnaJ homolog, subfamily B, member 13	vv50132Primary_active_transporter_cat_A5_to_A8	Transport overview.Primary Active Transporters.P-P-bond hydrolysis-driven transporters.General Secretory Pathway (Sec) Metabolism.Primary metabolism.Protein metabolism and modification.Protein folding.Chaperone-mediated protein folding.HSP-mediated protein folding.HSP-mediated protein folding co-chaperone
VIT_12s0034g02240	VVTU6194_at VVTU18589_s_at	chr12_18664082_18670677	5	Potassium channel AKT2/3	vv50101Channels_and_pores	Transport overview.Channels and pores.a-Type channels.The Voltage-gated Ion Channel.K+ channel Transport overview.Ion transport.Cation transport.Potassium transport
VIT_12s0034g02390	VVTU25694_s_at	chr12_18887112_18897524	5	T-complex protein 11		Metabolism.Primary metabolism.Protein metabolism and modification.Protein folding.Chaperone-mediated protein folding.Chaperonin
VIT_12s0035g01020	VVTU37444_s_at	chr12_20755403_20759962	1	Ribosomal protein L3B	vv23010Ribosome	Metabolism.Primary metabolism.Protein metabolism and modification.Protein synthesis.Ribosome
VIT_12s0035g01150	VVTU13725_s_at	chr12_20955727_20959744	1	RAB GTPase FP8		Cellular process.Cellular transport.Protein trafficking.Vesicle-mediated trafficking Signaling.Signaling pathway.G-protein signaling pathway.RAB-GTPase regulation
VIT_12s0035g01880	VVTU8493_at	chr12_22174979_22176293	1	Zinc finger homeobox 21	vv60068Zf-HD	Regulation overview.Regulation of gene expression.Regulation of transcription.Transcription factor.zf-HD family transcription factor
VIT_12s0035g01910	VVTU18269_s_at VVTU18390_s_at VVTU3801_s_at	chr12_22228715_22229897	6	Heat shock protein 18.2 kDa class II	vv24141Protein_processing_in_endoplasmic_reticulum	Metabolism.Primary metabolism.Protein metabolism and modification.Protein folding.Chaperone-mediated protein folding.HSP-mediated protein folding Metabolism.Primary metabolism.Protein metabolism and modification.Protein processing in endoplasmic reticulum
VIT_12s0035g02080	VVTU11949_s_at	chr12_22404090_22405930	5	Unknown protein		Unknown
VIT_12s0055g00810	VVTU769_s_at	chr12_14103613_14106187	2	Cationic peroxidase	vv10360Phenylalanine_metabolism vv10680Methane_metabolism	Metabolism.Primary metabolism.Amino acid metabolism.Aromatic amino acid metabolism.Phenylalanine metabolism.Phenylalanine biosynthesis Metabolism.Cellular metabolism.Methane metabolism Response to stimulus.Stress response.Abiotic stress response.Oxidative stress response
VIT_12s0057g00200	VVTU20431_s_at VVTU20906_at	chr12_08860316_08862972	1	Vesicle-associated membrane protein	vv50109Incompletely_characterized_transport_systems	Transport overview.Incompletely characterized transport systems.Putative transport protein.VAMP-associated protein Cellular process.Cellular transport.Protein trafficking.Vesicle-mediated trafficking
VIT_12s0057g00320	VVTU6807_at	chr12_08957400_08959057	5	Exopolygalacturonase	vv40006Cell_wall	Cellular process.Cellular component organization and biogenesis.Cell wall organization and biogenesis.Cell wall metabolism.Cell wall modification.Pectin modification
VIT_12s0057g00370	VVTU6572_at	chr12_08982274_08985156	5	Polygalacturonase PGA3	vv40006Cell_wall	Cellular process.Cellular component organization and biogenesis.Cell wall organization and biogenesis.Cell wall metabolism.Cell wall modification.Pectin modification
VIT_12s0057g00630	VVTU27076_x_at VVTU27118_x_at VVTU27118_at VVTU2316_s_at VVTU27076_s_at	chr12_09272280_09273816	3	LHCB2.1 (Photosystem II light harvesting complex gene 2.1)	vv10196Photosynthesis_antenna_proteins vv50105Transport_electron_carriers	Metabolism.Primary metabolism.Generation of metabolite precursors and energy.Photosynthesis.Antenna proteins Transport overview.Transmembrane Electron Carriers.Transmembrane 1-electron transfer carriers.Plant Photosystem I Supercomplex
VIT_12s0057g00900	VVTU534_at	chr12_09605576_09611930	2	Import inner membrane translocase subunit TIM50	vv50132Primary_active_transporter_cat_A5_to_A8	Transport overview.Primary Active Transporters.P-P-bond hydrolysis-driven transporters.Mitochondrial Protein Translocase Transport overview.Macromolecule transport.Protein transport Transport overview.Mitochondrial membrane transport.Mitochondrial membrane protein transport
VIT_12s0057g01020	VVTU6934_s_at	chr12_09713036_09714690	3	fasciclin-like arabinogalactan protein FLA2	vv40006Cell_wall	Cellular process.Cellular component organization and biogenesis.Cell wall organization and biogenesis.Cell wall structural protein
VIT_12s0057g01060	VVTU3346_s_at	chr12_09753402_09756355	5	Jasmonate O-methyltransferase	vv10592alpha-Linolenic_acid_metabolism	Metabolism.Primary metabolism.Lipid metabolism.Fatty acid metabolism.Alpha-linolenic acid metabolism Signaling.Hormone Signaling.Jasmonate salicylate signaling.Jasmonate Signaling.Jasmonate metabolism
VIT_12s0057g01140	VVTU15486_at VVTU6478_x_at	chr12_09804981_09811866	5	AarF domain containing kinase		Signaling.Signaling pathway.Protein kinase
VIT_12s0057g01160	VVTU39802_at VVTU18089_at	chr12_09898799_09904281	5	AarF domain containing kinase		Signaling.Signaling pathway.Protein kinase
VIT_12s0057g01340	VVTU2269_at	chr12_10073950_10077197	2	Transposon protein		Transposable elements viral and plasmid proteins.Protein from transposable element
VIT_12s0057g01440	VVTU5065_at	chr12_10136864_10146010	5	Heavy-metal-associated domain-containing protein		Unclear
VIT_12s0057g01510	VVTU10074_at	chr12_10238331_10250990	1	Unknown protein		Unknown
VIT_12s0059g00140	VVTU517_at	chr12_05058289_05059808	5	Ankyrin repeat protein		Diverse functions.Gene family with diverse functions.Ankyrin domain family
VIT_12s0059g00230	VVTU2606_at	chr12_05115116_05117511	5	Epoxide hydrolase 2		Metabolism.Cellular metabolism.Epoxide hydrolase family Response to stimulus.Stress response.Biotic stress response
VIT_12s0059g00260	VVTU2264_s_at VVTU13196_s_at VVTU13196_at	chr12_05128944_05132250	2	Splicing factor STA1 (stabilized1)	vv23040Spliceosome vv30009Flower_development	Metabolism.Primary metabolism.Nucleobase, nucleoside, nucleotide, nucleic acid metabolism.Nucleic acid metabolism.RNA metabolism.RNA processing.mRNA processing.mRNA splicing Development.Reproductive development.Flower development
VIT_12s0059g00290	VVTU15685_at	chr12_05149731_05152190	6	Calmodulin-binding region IQD33		Signaling.Signaling pathway.Calcium sensors and Signaling
VIT_12s0059g00770	VVTU4068_at	chr12_05575071_05578295	2	Monocopper oxidase SKS5 (SKU5 Similar 5)	vv50109Incompletely_characterized_transport_systems	Transport overview.Incompletely characterized transport systems.Recognized transporters of unknown biochemical mechanism.Iron/Lead Transporter.Oxidase-dep Fe2+ Transporter Metabolism.Cellular metabolism.Oxidation reduction.Copper oxidase family
VIT_12s0059g00840	VVTU422_at	chr12_05644803_05645495	1	Disease resistance response protein		Diverse functions.Gene family with diverse functions.NBS-LRR superfamily
VIT_12s0059g01060	VVTU37595_s_at VVTU18748_s_at VVTU5589_x_at	chr12_05972931_05975796	5	Hydroperoxide lyase (HPL1)	vv10592alpha-Linolenic_acid_metabolism	Metabolism.Primary metabolism.Lipid metabolism.Fatty acid metabolism.Alpha-linolenic acid metabolism Metabolism.Primary metabolism.Lipid metabolism.Fatty acid metabolism.Oxylipin biosynthesis
VIT_12s0059g01220	VVTU15075_at	chr12_06144934_06150368	5	Pyrophosphate-dependent phosphofructokinase beta subunit	vv10010Glycolysis vv10030Pentose_phosphate vv10051Fructose_and_mannose_metabolism	Metabolism.Primary metabolism.Carbohydrate metabolism.Glycolysis Gluconeogenesis.Glycolysis Metabolism.Primary metabolism.Carbohydrate metabolism.Monosaccharide metabolism.Monosaccharide catabolism.Pentose-phosphate shunt Metabolism.Primary metabolism.Carbohydrate metabolism.Monosaccharide metabolism.Fructose and mannose metabolism
VIT_12s0059g01250	VVTU9538_at	chr12_06169979_06177829	3	Endo-1,4-beta-glucanase	vv40006Cell_wall	Cellular process.Cellular component organization and biogenesis.Cell wall organization and biogenesis.Cell wall metabolism.Cell wall catabolism.Cellulose catabolism
VIT_12s0059g01280	VVTU21809_at	chr12_06204071_06213686	2	Nucleobase-ascorbate transporter 1 (NAT1)	vv50124Porters_cat_30_to_64	Transport overview.Electrochemical Potential-driven Transporters.Porters.Nucleobase:Cation Symporter-2 Transport overview.Macromolecule transport.Nucleobase or ascorbate transport
VIT_12s0059g01590	VVTU2351_at VVTU35684_s_at VVTU1459_at VVTU30983_s_at	chr12_06491575_06511602	5	Lipase GDSL		Unclear
VIT_12s0059g01630	VVTU2965_s_at	chr12_06532308_06544332	5	Zinc metalloproteinase		Metabolism.Primary metabolism.Protein metabolism and modification.Proteolysis.Peptidase-mediated proteolysis
VIT_12s0059g01710	VVTU10632_at	chr12_06603020_06605895	5	Hydroxyproline-rich glycoprotein family protein		Unknown
VIT_12s0059g01790	VVTU7310_x_at VVTU36927_x_at VVTU6403_s_at	chr12_06643777_06645063	1	Caffeic acid O-methyltransferase	vv10940Phenylpropanoid_biosynthesis	Metabolism.Secondary metabolism.Phenylpropanoid metabolism.Phenylpropanoid biosynthesis
VIT_12s0059g02010	VVTU7603_at	chr12_06845526_06847569	1	Glutamate formiminotransferase	vv10251Glutamate_metabolism vv10670One_carbon_pool_by_folate	Metabolism.Primary metabolism.Amino acid metabolism.Glutamate metabolism Metabolism.Cellular metabolism.One-carbon metabolism Metabolism.Primary metabolism.Coenzyme and prosthetic group metabolism.Folate metabolism
VIT_12s0059g02180	VVTU20461_x_at	chr12_06968888_06971793	1	MATE efflux family protein	vv50125Porters_cat_66_to_94	Transport overview.Electrochemical Potential-driven Transporters.Porters.Multidrug/Oligosaccharidyl-lipid/Polysaccharide Flippase.Multi Antimicrobial Extrusion Transport overview.Macromolecule transport.Multidrug transport
VIT_12s0059g02250	VVTU13004_at	chr12_07051634_07054961	3	Ribosomal protein L6	vv23010Ribosome	Metabolism.Primary metabolism.Protein metabolism and modification.Protein synthesis.Ribosome
VIT_12s0059g02260	VVTU1847_at	chr12_07057021_07062635	5	Glutamate receptor GLR5	vv50101Channels_and_pores	Transport overview.Channels and pores.a-Type channels.Glutamate-gated Ion Channel of Neurotransmitter Receptors Transport overview.Ion transport.Cation transport.Glutamate activated channel
VIT_12s0059g02390	VVTU8248_at	chr12_07174986_07176727	5	Legumin		Unknown
VIT_12s0134g00030	VVTU2550_at	chr12_07549484_07552781	5	E-beta-ocimene synthase	vv10902Monoterpenoid_biosynthesis	Metabolism.Secondary metabolism.Terpenoid metabolism.Monoterpenoid metabolism.Monoterpenoid biosynthesis
VIT_12s0134g00160	VVTU13614_at	chr12_07708822_07710848	1	Xyloglucan endotransglycosylase/hydrolase 16	vv40006Cell_wall	Cellular process.Cellular component organization and biogenesis.Cell wall organization and biogenesis.Cell wall metabolism.Cell wall modification.Xyloglucan modification
VIT_12s0142g00360	VVTU5956_at	chr12_00279426_00291956	4	SHATTERPROOF 2	vv60042MADS	Regulation overview.Regulation of gene expression.Regulation of transcription.Transcription factor.MADS-box family transcription factor
VIT_13s0019g00220	VVTU15245_at	chr13_random_02360459_02387359	1	Flowering Locus Y FY	vv30009Flower_development	Development.Reproductive development.Flower development
VIT_13s0019g00250	VVTU12832_s_at	chr13_02378577_02380960	1	Ribosomal protein L23A (RPL23aA) 60S	vv23010Ribosome	Metabolism.Primary metabolism.Protein metabolism and modification.Protein synthesis.Ribosome
VIT_13s0019g00740	VVTU6845_at	chr13_02645622_02649716	5	Amino acid binding protein		Unclear
VIT_13s0019g00750	VVTU8708_at	chr13_random_02654994_02658006	3	Annexin ANN4	vv50101Channels_and_pores	Transport overview.Channels and pores.a-Type channels.Annexin Response to stimulus.Stress response.Abiotic stress response Signaling.Signaling pathway.Calcium sensors and Signaling
VIT_13s0019g00770	VVTU6354_at	chr13_random_02658121_02660128	5	Lipase GDSL 7		Unclear
VIT_13s0019g00780	VVTU19249_s_at	chr13_02659478_02659823	1	Histone H4		Cellular process.Cellular component organization and biogenesis.Nucleus.Chromosome organization and biogenesis.Chromatin assembly
VIT_13s0019g00800	VVTU668_x_at	chr13_02663350_02663678	1	Histone H4		Cellular process.Cellular component organization and biogenesis.Nucleus.Chromosome organization and biogenesis.Chromatin assembly
VIT_13s0019g00890	VVTU5884_at	chr13_02694352_02694911	1	Integral membrane protein, MtN24		Unknown
VIT_13s0019g01100	VVTU4732_at	chr13_02798650_02801653	6	Unknown protein		Unknown
VIT_13s0019g01180	VVTU3118_s_at	chr13_02859157_02862032	1	Glucan endo-1,3-beta-glucosidase precursor	vv10500Starch_and_sucrose_metabolism	Metabolism.Primary metabolism.Carbohydrate metabolism.Polysaccharide metabolism.Starch and sucrose metabolism Metabolism.Primary metabolism.Carbohydrate metabolism.Polysaccharide metabolism.Beta-1,3 glucan metabolism.Beta-1,3 glucan catabolism
VIT_13s0019g01210	VVTU1279_at	chr13_random_02867042_02867807	1	Dirigent protein pDIR14		Response to stimulus.Stress response.Biotic stress response
VIT_13s0019g01670	VVTU13881_s_at	chr13_03133447_03139555	5	Telomeric DNA binding protein 1	vv60045MYBrelated	Regulation overview.Regulation of gene expression.Regulation of transcription.Transcription factor.MYB-related family transcription factor
VIT_13s0019g02020	VVTU11779_at	chr13_03332366_03333570	2	Thaumatin		Response to stimulus.Stress response
VIT_13s0019g02350	VVTU2053_at	chr13_03601572_03604065	1	Glycoprotein, Mitochondrial		Unknown
VIT_13s0019g02710	VVTU5552_at	chr13_03936875_03940429	1	Rho guanyl-nucleotide exchange factor ROPGEF5		Signaling.Signaling pathway.G-protein signaling pathway
VIT_13s0019g02730	VVTU2560_at	chr13_03991764_03994292	2	Unknown protein		Unknown
VIT_13s0019g02940	VVTU9672_at	chr13_04114365_04116838	5	Cis-zeatin O-beta-D-glucosyltransferase	vv10908Zeatin_biosynthesis	Signaling.Hormone Signaling.Cytokinin Signaling.Cytokinin metabolism.Cytokinin inactivation by glycosylation
VIT_13s0019g03260	VVTU4240_at	chr13_04314157_04316209	2	Ribosomal protein L35a (RPL35aC) 60S	vv23010Ribosome	Metabolism.Primary metabolism.Protein metabolism and modification.Protein synthesis.Ribosome
VIT_13s0019g03380	VVTU3760_at VVTU23697_at	chr13_04412475_04417408	5	Coronatine-insensitive protein 1	vv30011Jasmonate_signaling vv34626Plant-pathogen_interaction	Signaling.Hormone Signaling.Jasmonate salicylate signaling.Jasmonate Signaling.Jasmonate-mediated Signaling pathway Response to stimulus.Stress response.Biotic stress response.Plant-pathogen interaction
VIT_13s0019g03470	VVTU5211_at	chr13_04550268_04557794	2	Translation initiation factor eIF-3 subunit 5	vv23013RNA_transport	Metabolism.Primary metabolism.Protein metabolism and modification.Protein synthesis.Translation.Translational initiation Transport overview.Macromolecule transport.RNA transport
VIT_13s0019g03610	VVTU2356_at	chr13_04762665_04764549	1	RNA recognition motif (RRM)-containing protein		Unknown
VIT_13s0019g03940	VVTU799_at	chr13_05171641_05176416	1	Unknown protein		Unknown
VIT_13s0019g04600	VVTU6359_at	chr13_06030548_06044517	5	ABC protein 12 non-intrinsic	vv52010ABC_transporters	Transport overview.Macromolecule transport.Multidrug transport.Multidrug ABC transport
VIT_13s0019g04620	VVTU9604_at	chr13_06062364_06087114	5	OTU cysteine protease		Metabolism.Primary metabolism.Protein metabolism and modification.Proteolysis.Peptidase-mediated proteolysis
VIT_13s0019g04910	VVTU12188_s_at	chr13_06603765_06608486	1	Pectate lyase	vv40006Cell_wall	Cellular process.Cellular component organization and biogenesis.Cell wall organization and biogenesis.Cell wall metabolism.Cell wall catabolism.Pectin catabolism
VIT_13s0019g04970	VVTU10659_at	chr13_06676813_06678727	5	Nodulin		Response to stimulus.Stress response.Biotic stress response
VIT_13s0019g05090	VVTU28300_at	chr13_06837356_06842432	5	Stage III sporulation protein AA	vv50109Incompletely_characterized_transport_systems	Transport overview.Incompletely characterized transport systems.Putative transport protein.Multicomponent Put SpoIIIAE Exporter
VIT_13s0019g05130	VVTU16419_s_at	chr13_06884840_06899770	3	Serine carboxypeptidase III		Metabolism.Primary metabolism.Protein metabolism and modification.Proteolysis.Peptidase-mediated proteolysis
VIT_13s0019g05370	VVTU9787_at	chr13_07258024_07258475	2	Histone H2B		Cellular process.Cellular component organization and biogenesis.Nucleus.Chromosome organization and biogenesis.Chromatin assembly
VIT_13s0047g00360	VVTU36916_at VVTU36074_at	chr13_16251127_16277131	4	6-hydroxyisobutyryl-coenzyme A hydrolase	vv10280Valine_leucine_and_isoleucine_degradation vv10410Beta-alanine_metabolism vv10640Propanoate_metabolism	Metabolism.Primary metabolism.Amino acid metabolism.Valine, leucine, and isoleucine metabolism.Valine, leucine, and isoleucine catabolism Metabolism.Primary metabolism.Amino acid metabolism.Beta-Alanine metabolism Metabolism.Primary metabolism.Organic acid metabolism.Propanoate metabolism Metabolism.Primary metabolism.Amino acid metabolism.Amino acid catabolism
VIT_13s0047g00490	VVTU289_s_at VVTU10108_s_at	chr13_16647169_16652285	2	No hit		No hit
VIT_13s0047g00500	VVTU35103_at	chr13_16652440_16684430	5	3-hydroxyisobutyryl-CoA hydrolase	vv10280Valine_leucine_and_isoleucine_degradation vv10410Beta-alanine_metabolism vv10640Propanoate_metabolism	Metabolism.Primary metabolism.Amino acid metabolism.Valine, leucine, and isoleucine metabolism.Valine, leucine, and isoleucine catabolism Metabolism.Primary metabolism.Amino acid metabolism.Beta-Alanine metabolism Metabolism.Primary metabolism.Organic acid metabolism.Propanoate metabolism Metabolism.Primary metabolism.Amino acid metabolism.Amino acid catabolism
VIT_13s0047g01160	VVTU23033_s_at VVTU32681_s_at	chr13_18211158_18212905	2	Ribosomal protein L13 (RPL13D) 60S	vv23010Ribosome	Metabolism.Primary metabolism.Protein metabolism and modification.Protein synthesis.Ribosome
VIT_13s0047g01210	VVTU10629_at	chr13_18282475_18291645	5	Phospholipid-translocating ATPase ALA1	vv50131Primary_active_transporter_cat_A2_to_A4	Transport overview.Primary Active Transporters.P-P-bond hydrolysis-driven transporters.P-type ATPase (P-ATPase).phospholipid transporting Transport overview.Macromolecule transport.Lipid transport
VIT_13s0064g00360	VVTU9127_at	chr13_21879764_21898935	1	Notchless-like protein		Unclear
VIT_13s0064g00430	VVTU12093_s_at VVTU16283_s_at	chr13_22053523_22055619	3	Steroid sulfotransferase	vv11000Single_reactions	Metabolism.single reactions Metabolism.Primary metabolism.Lipid metabolism.Steroid metabolism.Steroid modification
VIT_13s0064g00750	VVTU38203_at	chr13_22507982_22515439	5	Polygalacturonase GH28	vv40006Cell_wall	Cellular process.Cellular component organization and biogenesis.Cell wall organization and biogenesis.Cell wall metabolism.Cell wall modification.Pectin modification
VIT_13s0064g00760	VVTU12466_at	chr13_22516138_22529108	5	Polygalacturonase GH28	vv40006Cell_wall	Cellular process.Cellular component organization and biogenesis.Cell wall organization and biogenesis.Cell wall metabolism.Cell wall modification.Pectin modification
VIT_13s0064g00840	VVTU13012_at VVTU650_at VVTU16707_x_at	chr13_22672994_22681910	5	9,10[9',10']carotenoid cleavage dioxygenase	vv10906Carotenoid_biosynthesis	Metabolism.Secondary metabolism.Terpenoid metabolism.Tetraterpenoid metabolism.Tetraterpenoid biosynthesis.Carotenoid biosynthesis
VIT_13s0064g01030	VVTU20862_at VVTU127_at	chr13_22907333_22911899	1	Zinc finger (C3HC4-type ring finger)BIG BROTHER	vv60078Other_zf-C3HC4	Regulation overview.Regulation of gene expression.Regulation of transcription.Transcription factor.Zinc finger C3HC4 family transcription factor
VIT_13s0064g01230	VVTU12630_s_at VVTU21000_s_at	chr13_23106000_23111181	2	U6 snRNA-associated Sm-like protein LSm7	vv23018RNA_degradation vv23040Spliceosome	Metabolism.Primary metabolism.Nucleobase, nucleoside, nucleotide, nucleic acid metabolism.Nucleic acid metabolism.RNA metabolism.RNA catabolism Metabolism.Primary metabolism.Nucleobase, nucleoside, nucleotide, nucleic acid metabolism.Nucleic acid metabolism.RNA metabolism.RNA processing.mRNA processing.mRNA splicing Metabolism.Primary metabolism.Nucleobase, nucleoside, nucleotide, nucleic acid me…
VIT_13s0064g01260	VVTU19656_s_at VVTU12616_s_at VVTU37598_s_at VVTU37434_x_at	chr13_23127104_23128471	5	DNA-damage-repair/toleration protein (DRT100)		Metabolism.Primary metabolism.Nucleobase, nucleoside, nucleotide, nucleic acid metabolism.Nucleic acid metabolism.DNA metabolism.DNA recombination and repair.repair
VIT_13s0064g01340	VVTU12822_at	chr13_23205094_23205513	1	Histone H3		Cellular process.Cellular component organization and biogenesis.Nucleus.Chromosome organization and biogenesis.Chromatin assembly
VIT_13s0064g01480	VVTU22040_at	chr13_23367020_23371935	5	Lipoxygenase LOX1	vv10592alpha-Linolenic_acid_metabolism	Metabolism.Primary metabolism.Lipid metabolism.Fatty acid metabolism.Alpha-linolenic acid metabolism Metabolism.Primary metabolism.Lipid metabolism.Fatty acid metabolism.Oxylipin biosynthesis
VIT_13s0064g01660	VVTU15242_at	chr13_23554104_23560471	1	Prunasin hydrolase isoform PHA precursor	vv10460Cyanoamino_acid_metabolism	Metabolism.Cellular metabolism.Amino acid derivative metabolism.Cyanoamino acid metabolism
VIT_13s0064g01760	VVTU15822_at VVTU6380_at	chr13_23649544_23654104	3	Amygdalin hydrolase isoform AH I	vv10460Cyanoamino_acid_metabolism	Metabolism.Cellular metabolism.Amino acid derivative metabolism.Cyanoamino acid metabolism Signaling.Hormone Signaling.ABA Signaling.ABA metabolism.ABA biosynthesis
VIT_13s0067g00050	VVTU2978_at	chr13_random_00037777_00041092	5	Myrcene synthase, chloroplastic	vv10902Monoterpenoid_biosynthesis	Metabolism.Secondary metabolism.Terpenoid metabolism.Monoterpenoid metabolism.Monoterpenoid biosynthesis
VIT_13s0067g00330	VVTU9810_at VVTU33865_s_at	chr13_00221035_00225885	2	AUX1 auxin influx carrier protein	vv50004Auxin_transport vv50123Porters_cat_18_to_29	Signaling.Hormone Signaling.Auxin Signaling.Auxin transport Transport overview.Electrochemical Potential-driven Transporters.Porters.Amino Acid/Auxin Permease
VIT_13s0067g00640	VVTU11968_s_at	chr13_00339995_00342758	4	High-mobility group B 1	vv60035HMG	Regulation overview.Regulation of gene expression.Regulation of transcription.Transcription factor.HMG family transcription factor
VIT_13s0067g00960	VVTU1993_at	chr13_00540882_00546879	5	Ser/Thr protein kinase		Signaling.Signaling pathway.Protein kinase
VIT_13s0067g01070	VVTU2514_at VVTU34740_s_at	chr13_00603331_00606885	6	Cys-3-His zinc finger protein	vv60018C3H	Regulation overview.Regulation of gene expression.Regulation of transcription.Transcription factor.C3H family transcription factor
VIT_13s0067g01150	VVTU39644_at VVTU21050_s_at	chr13_00635013_00637333	2	Unknown protein		Unknown
VIT_13s0067g01420	VVTU16271_at VVTU16554_at	chr13_00806695_00809495	1	Cyclin 1b (CYC1b)	vv44110Cell_cycle	Cellular process.Cell growth and death Regulation overview.Regulation of cell cycle
VIT_13s0067g01710	VVTU18010_at VVTU35629_at	chr13_00952115_00956301	1	Translation initiation factor eIF-2 alpha subunit	vv23013RNA_transport	Metabolism.Primary metabolism.Protein metabolism and modification.Protein synthesis.Translation.Translational initiation Transport overview.Macromolecule transport.RNA transport
VIT_13s0067g01980	VVTU21509_s_at	chr13_01101296_01101802	1	Proteinase inhibitor (LUTI)		Metabolism.Primary metabolism.Protein metabolism and modification.Proteolysis.Protease inhibition
VIT_13s0067g02030	VVTU22509_at VVTU8468_at	chr13_01138770_01147547	1	IMK2 (inflorescence meristem receptor-like kinase 2)		Signaling.Signaling pathway.Protein kinase Signaling.Signaling pathway.Signaling receptor
VIT_13s0067g02250	VVTU2539_at	chr13_01257945_01262817	1	Unknown protein		Unknown
VIT_13s0067g02280	VVTU9335_at	chr13_01277499_01278833	1	Basic helix-loop-helix (bHLH) family	vv60011BHLH	Regulation overview.Regulation of gene expression.Regulation of transcription.Transcription factor.bHLH family transcription factor
VIT_13s0067g02390	VVTU36123_at	chr13_01316883_01317689	4	Unknown		Unknown
VIT_13s0067g02640	VVTU4257_at VVTU28296_s_at VVTU18181_s_at	chr13_01423210_01429184	5	Alpha-galactosidase precursor	vv10052Galactose_metabolism vv10561Glycerolipid_metabolism	Metabolism.Primary metabolism.Carbohydrate metabolism.Monosaccharide metabolism.Galactose metabolism Metabolism.Primary metabolism.Lipid metabolism.Glycerolipid metabolism Metabolism.Primary metabolism.Lipid metabolism.Sphingolipid metabolism
VIT_13s0067g02700	VVTU11814_s_at	chr13_01450063_01452246	1	Ribosomal protein S26 (RPS26C) 40S	vv23010Ribosome	Metabolism.Primary metabolism.Protein metabolism and modification.Protein synthesis.Ribosome
VIT_13s0067g02910	VVTU3092_s_at	chr13_01570366_01571303	3	Non-specific lipid-transfer protein		Transport overview.Macromolecule transport.Lipid transport
VIT_13s0067g02930	VVTU29469_s_at VVTU12273_at VVTU29589_x_at VVTU29407_s_at VVTU29589_s_at	chr13_01578658_01580497	4	Expansin [Vitis labrusca x Vitis vinifera] EXPA8	vv30003Auxin_signaling	Signaling.Hormone Signaling.Auxin Signaling.Auxin-mediated Signaling pathway Cellular process.Cell growth and death.Cell growth
VIT_13s0067g03020	VVTU10266_at	chr13_01612663_01617531	2	Unknown protein		Unknown
VIT_13s0067g03050	VVTU7219_at	chr13_01641324_01645352	2	Leucine-rich repeat transmembrane protein kinase		Signaling.Signaling pathway.Protein kinase
VIT_13s0067g03200	VVTU3270_at VVTU4439_at	chr13_random_01761652_01764444	5	Proton-dependent oligopeptide transport (POT) family protein	vv50122Porters_cat_7_to_17	Transport overview.Electrochemical Potential-driven Transporters.Porters.Proton-dependent Oligopeptide Transporter Transport overview.Macromolecule transport.Oligopeptide transport
VIT_13s0067g03230	VVTU20937_at	chr13_01793798_01795013	1	CENP-E like kinetochore protein	vv44110Cell_cycle	Cellular process.Cell growth and death
VIT_13s0067g03290	VVTU8378_at	chr13_01813634_01814511	1	Ribosomal protein L10	vv23010Ribosome	Metabolism.Primary metabolism.Protein metabolism and modification.Protein synthesis.Ribosome
VIT_13s0067g03430	VVTU13271_s_at	chr13_random_01922439_01924034	5	ARR9 typeA	vv30007Cytokinin_signaling vv60072Orphans_Response_reg	Signaling.Hormone Signaling.Cytokinin Signaling.Cytokinin-mediated Signaling pathway Regulation overview.Regulation of gene expression.Regulation of transcription.Transcription factor.Orphans Response reg family transcription factor
VIT_13s0067g03490	VVTU38227_at	chr13_random_01950583_01952225	2	ARR9 typeA	vv30007Cytokinin_signaling vv60072Orphans_Response_reg	Signaling.Hormone Signaling.Cytokinin Signaling.Cytokinin-mediated Signaling pathway Regulation overview.Regulation of gene expression.Regulation of transcription.Transcription factor.Orphans Response reg family transcription factor
VIT_13s0067g03530	VVTU7397_at	chr13_01966118_01976942	5	Nitrilase	vv10910Nitrogen_metabolism vv11002Auxin_biosynthesis	Metabolism.Cellular metabolism.Nitrogen and sulfur metabolism.Nitrogen metabolism Signaling.Hormone Signaling.Auxin Signaling.Auxin metabolism
VIT_13s0067g03600	VVTU11877_at	chr13_02005652_02009957	1	RSZ33 (Arginine/serine-rich Zinc knuckle-containing protein 33)	vv50133Primary_active_transporter_cat_A9_to_A18	Transport overview.Primary Active Transporters.P-P-bond hydrolysis-driven transporters.Nuclear mRNA Exporter Metabolism.Primary metabolism.Nucleobase, nucleoside, nucleotide, nucleic acid metabolism.Nucleic acid metabolism.RNA metabolism.RNA processing.mRNA processing.mRNA splicing
VIT_13s0073g00160	VVTU38307_at	chr13_13445999_13451653	4	Unknown protein		Unknown
VIT_13s0073g00310	VVTU2675_at VVTU20979_s_at	chr13_13699767_13703484	5	Pyridine nucleotide-disulphide oxidoreductase	vv10010Glycolysis vv10020Citrate_cycle vv10252Alanine_and_aspartate_metabolism vv10260Glycine_serine_and_threonine_metabolism vv10620Pyruvate_metabolism	Metabolism.Primary metabolism.Carbohydrate metabolism.Glycolysis Gluconeogenesis.Glycolysis Metabolism.Primary metabolism.Generation of metabolite precursors and energy.Citric acid cycle Metabolism.Primary metabolism.Amino acid metabolism.Alanine and aspartate metabolism Metabolism.Primary metabolism.Amino acid metabolism.Glycine, serine, and threonine metabolism Metabolism.Primary metabolism.Car…
VIT_13s0073g00530	VVTU22552_at	chr13_14375867_14378994	1	Beta-D-glucosidase	vv10460Cyanoamino_acid_metabolism vv10500Starch_and_sucrose_metabolism vv10902Monoterpenoid_biosynthesis	Metabolism.Cellular metabolism.Amino acid derivative metabolism.Cyanoamino acid metabolism Metabolism.Primary metabolism.Carbohydrate metabolism.Polysaccharide metabolism.Starch and sucrose metabolism Metabolism.Secondary metabolism.Terpenoid metabolism.Monoterpenoid metabolism.Monoterpenoid biosynthesis Cellular process.Cellular component organization and biogenesis.Cell wall organization and bi…
VIT_13s0074g00110	VVTU14399_at	chr13_07488745_07490960	5	Bark storage protein A precursor		Metabolism.Primary metabolism.Generation of metabolite precursors and energy.Storage proteins
VIT_13s0074g00140	VVTU18011_at VVTU19529_at	chr13_07501998_07506043	2	Ribosomal protein L24 60S	vv23010Ribosome	Metabolism.Primary metabolism.Protein metabolism and modification.Protein synthesis.Ribosome
VIT_13s0074g00320	VVTU10712_at	chr13_07821358_07823698	5	Ozone-responsive stress protein		Response to stimulus.Stress response.Abiotic stress response.Oxidative stress response
VIT_13s0074g00770	VVTU19956_s_at	chr13_09143420_09146045	4	Copper chaperone ATX1	vv50131Primary_active_transporter_cat_A2_to_A4	Transport overview.Primary Active Transporters.P-P-bond hydrolysis-driven transporters.P-type ATPase (P-ATPase).Cu2+-exporting ATPase Cellular process.Cellular homeostasis.Heavy metal ion homeostasis.Copper homeostasis
VIT_13s0084g00820	VVTU13590_s_at	chr13_20059864_20062126	1	Pepsin A		Metabolism.Primary metabolism.Protein metabolism and modification.Proteolysis.Peptidase-mediated proteolysis
VIT_13s0106g00790	VVTU2769_at	chr13_10643927_10652343	5	Mevalonate diphosphate decarboxylase (MVD1)	vv10100Biosynthesis_of_steroids	Metabolism.Primary metabolism.Lipid metabolism.Steroid metabolism.Steroid biosynthesis Metabolism.Secondary metabolism.Terpenoid metabolism.Terpenoid biosynthesis
VIT_13s0139g00170	VVTU10012_at	chr13_20410336_20416426	1	Orotidine-5'-phosphate decarboxylase.	vv10240Pyrimidine_metabolism	Metabolism.Primary metabolism.Nucleobase, nucleoside, nucleotide, nucleic acid metabolism.Nucleotide metabolism.Pyrimidine metabolism
VIT_13s0156g00320	VVTU35447_at	chr13_24053891_24059493	1	KH domain and CCCH containing protein	vv60018C3H	Regulation overview.Regulation of gene expression.Regulation of transcription.Transcription factor.C3H family transcription factor
VIT_13s0158g00080	VVTU21941_at VVTU4813_at	chr13_20963411_20967558	5	Serine carboxypeptidase		Metabolism.Primary metabolism.Protein metabolism and modification.Proteolysis.Peptidase-mediated proteolysis
VIT_13s0158g00100	VVTU35202_at	chr13_20980110_20988779	5	MADS-box agamous-like 15	vv60042MADS	Regulation overview.Regulation of gene expression.Regulation of transcription.Transcription factor.MADS-box family transcription factor
VIT_13s0158g00360	VVTU7006_at	chr13_21214703_21233743	5	Calcium-transporting ATPase 11 ACA11	vv34020Calcium_signaling_pathway vv50131Primary_active_transporter_cat_A2_to_A4	Signaling.Signaling pathway.Calcium sensors and Signaling Transport overview.Primary Active Transporters.P-P-bond hydrolysis-driven transporters.P-type ATPase (P-ATPase).Ca2+-ATPase (efflux) Transport overview.Ion transport.Cation transport
VIT_14s0006g01620	VVTU36193_at	chr14_17967924_17969453	1	Myb domain protein 4	vv60044MYB	Regulation overview.Regulation of gene expression.Regulation of transcription.Transcription factor.MYB family transcription factor
VIT_14s0006g01660	VVTU5094_at VVTU24662_s_at	chr14_18041242_18104242	5	Pyridoxal kinase	vv10750Vitamin_B6_metabolism	Metabolism.Primary metabolism.Coenzyme and prosthetic group metabolism.Pyridoxine metabolism
VIT_14s0006g01790	VVTU2341_at	chr14_18305226_18309107	1	Beta-mannosidase	vv10511N-Glycan_degradation	Metabolism.Primary metabolism.Carbohydrate metabolism.Oligosaccharide metabolism.N-Glycan metabolism.N-Glycan catabolism
VIT_14s0006g02290	VVTU15886_at	chr14_19671450_19672638	3	DREB sub A-4 of ERF/AP2 transcription factor	vv30008Ethylene_signaling vv60003AP2_EREBP	Signaling.Hormone Signaling.Ethylene Signaling.Ethylene-mediated Signaling pathway Regulation overview.Regulation of gene expression.Regulation of transcription.Transcription factor.AP2 family transcription factor.DREB subfamily transcription factor
VIT_14s0006g02690	VVTU3155_s_at	chr14_20669988_20677986	1	Delta 7-sterol-C5-desaturase (STE1)	vv10902Monoterpenoid_biosynthesis	Metabolism.Secondary metabolism.Terpenoid metabolism.Monoterpenoid metabolism.Monoterpenoid biosynthesis Metabolism.Primary metabolism.Lipid metabolism.Steroid metabolism.Steroid biosynthesis.Sterol biosynthesis
VIT_14s0006g03060	VVTU3942_at	chr14_21475723_21476815	3	Ribosomal protein S3, Chloroplast 30S	vv23010Ribosome	Metabolism.Primary metabolism.Protein metabolism and modification.Protein synthesis.Ribosome
VIT_14s0006g03260	VVTU7254_at	chr14_21837585_21841589	5	Rhomboid		Unclear
VIT_14s0030g00450	VVTU5427_at	chr14_04310520_04311517	2	Histone H2AXb HTA3		Cellular process.Cellular component organization and biogenesis.Nucleus.Chromosome organization and biogenesis.Chromatin assembly
VIT_14s0030g01680	VVTU22950_s_at	chr14_06505322_06526040	2	RNA recognition motif (RRM)-containing protein		Unknown
VIT_14s0030g01700	VVTU25629_at	chr14_06582133_06586030	2	Unknown		Unknown
VIT_14s0030g01730	VVTU407_at	chr14_06596103_06600677	5	No hit		No hit
VIT_14s0030g01950	VVTU538_at	chr14_06917578_06920157	1	Transferase		Unclear
VIT_14s0030g02200	VVTU35645_s_at	chr14_07402807_07408597	5	BZIP transcription factor BZO2H1	vv60012BZIP	Regulation overview.Regulation of gene expression.Regulation of transcription.Transcription factor.bZIP family transcription factor
VIT_14s0036g00520	VVTU7392_at	chr14_10298377_10306055	5	L-allo-threonine aldolase	vv10260Glycine_serine_and_threonine_metabolism	Metabolism.Primary metabolism.Amino acid metabolism.Glycine, serine, and threonine metabolism
VIT_14s0060g00450	VVTU11476_at	chr14_00418589_00426137	2	Protein-serine/threonine kinase haspin-related		Signaling.Signaling pathway.Protein kinase
VIT_14s0060g00550	VVTU12320_s_at	chr14_00479295_00484182	5	ATP-citrate synthase	vv10020Citrate_cycle	Metabolism.Primary metabolism.Generation of metabolite precursors and energy.Citric acid cycle
VIT_14s0060g00940	VVTU35044_at	chr14_00730735_00731452	2	Unknown		Unknown
VIT_14s0060g01190	VVTU5458_at	chr14_00941773_00942959	3	Nicotianamine synthase	vv10271Methionine_metabolism	Metabolism.Primary metabolism.Amino acid metabolism.Methionine metabolism Metabolism.Cellular metabolism.Amino acid derivative metabolism.Nicotianamine biosynthesis Metabolism.Cellular metabolism.Iron metabolism.Iron assimilation Transport overview.Ion transport.Cation transport.Heavy metal ion transport.Iron transport
VIT_14s0060g01230	VVTU39221_at	chr14_00968983_00981647	1	Lon protease		Metabolism.Primary metabolism.Protein metabolism and modification.Proteolysis.Peptidase-mediated proteolysis
VIT_14s0060g01420	VVTU4850_at	chr14_01116691_01117974	2	Unknown protein		Unknown
VIT_14s0060g01630	VVTU15587_s_at VVTU3233_x_at VVTU15297_s_at	chr14_01316510_01326274	1	Translation initiation factor eIF-3 subunit 10	vv23013RNA_transport	Metabolism.Primary metabolism.Protein metabolism and modification.Protein synthesis.Translation.Translational initiation Transport overview.Macromolecule transport.RNA transport
VIT_14s0060g01730	VVTU14849_s_at	chr14_01426637_01427052	5	No hit		No hit
VIT_14s0060g01780	VVTU3005_at	chr14_01466916_01467719	1	Unknown protein		Unknown
VIT_14s0060g01840	VVTU38188_s_at	chr14_01510659_01513839	1	Unknown protein		Unknown
VIT_14s0060g01850	VVTU21665_at	chr14_01514097_01514925	3	Unknown		Unknown
VIT_14s0060g01930	VVTU720_x_at	chr14_01553322_01556003	2	Ribosomal protein L18 60S	vv23010Ribosome	Metabolism.Primary metabolism.Protein metabolism and modification.Protein synthesis.Ribosome
VIT_14s0060g02050	VVTU27621_at	chr14_01637847_01640191	2	Ribosomal protein L22-2 (RPL22B) 60S	vv23010Ribosome	Metabolism.Primary metabolism.Protein metabolism and modification.Protein synthesis.Ribosome
VIT_14s0060g02210	VVTU17364_at	chr14_01777633_01784121	2	Translation initiation factor IF-2		Metabolism.Primary metabolism.Protein metabolism and modification.Protein synthesis.Translation.Translational initiation
VIT_14s0060g02360	VVTU5624_at	chr14_01964493_01965371	1	Histone H2A.4 HTA12		Cellular process.Cellular component organization and biogenesis.Nucleus.Chromosome organization and biogenesis.Chromatin assembly
VIT_14s0066g00140	VVTU31517_s_at VVTU3892_at VVTU17901_s_at	chr14_26710220_26714463	1	RNA-binding protein RBP31	vv50133Primary_active_transporter_cat_A9_to_A18	Transport overview.Primary Active Transporters.P-P-bond hydrolysis-driven transporters.Nuclear mRNA Exporter Metabolism.Primary metabolism.Nucleobase, nucleoside, nucleotide, nucleic acid metabolism.Nucleic acid metabolism.RNA metabolism
VIT_14s0066g00140	VVTU31517_s_at VVTU3892_at VVTU17901_s_at	chr14_26710220_26714463	2	RNA-binding protein RBP31	vv50133Primary_active_transporter_cat_A9_to_A18	Transport overview.Primary Active Transporters.P-P-bond hydrolysis-driven transporters.Nuclear mRNA Exporter Metabolism.Primary metabolism.Nucleobase, nucleoside, nucleotide, nucleic acid metabolism.Nucleic acid metabolism.RNA metabolism
VIT_14s0066g00330	VVTU10134_at	chr14_26855582_26857063	2	Unknown		Unknown
VIT_14s0066g00410	VVTU1373_s_at	chr14_26916479_26921001	5	Aldose 1-epimerase	vv10010Glycolysis	Metabolism.Primary metabolism.Carbohydrate metabolism.Glycolysis Gluconeogenesis Metabolism.Primary metabolism.Carbohydrate metabolism.Monosaccharide metabolism
VIT_14s0066g00460	VVTU15792_at	chr14_26961678_26966513	5	Serine/threonine protein kinase		Signaling.Signaling pathway.Protein kinase
VIT_14s0066g00480	VVTU35438_at	chr14_26972251_26977352	1	Heterogeneous nuclear ribonucleoprotein A1/A3	vv23040Spliceosome	Metabolism.Primary metabolism.Nucleobase, nucleoside, nucleotide, nucleic acid metabolism.Nucleic acid metabolism.RNA metabolism.RNA processing.mRNA processing.mRNA splicing
VIT_14s0066g00640	VVTU24787_at VVTU8479_at	chr14_27122470_27132565	1	Pescadillo		Unknown
VIT_14s0066g00650	VVTU27063_at	chr14_27132893_27138273	2	Transducin family protein / WD-40 repeat		Unclear
VIT_14s0066g00850	VVTU5395_at	chr14_27319398_27322165	3	Nitrate transporter2.5	vv50121Porters_cat_1_to_6	Transport overview.Electrochemical Potential-driven Transporters.Porters.Major Facilitator Superfamily.Nitrate/Nitrite Porter Transport overview.Ion transport.Anion transport.Nitrate transport
VIT_14s0066g01050	VVTU6695_at VVTU8170_at	chr14_27493186_27499221	1	Glycogen synthase kinase 3 beta	vv44110Cell_cycle	Cellular process.Cell growth and death Signaling.Signaling pathway.Protein kinase
VIT_14s0066g01080	VVTU13407_s_at	chr14_27537625_27544442	5	ADP-ribosylation factor A1B	vv50110Protein_coat	Transport overview.Macromolecule transport.Protein transport.Protein coat Cellular process.Cellular transport.Protein trafficking.Vesicle-mediated trafficking
VIT_14s0066g01090	VVTU2426_at VVTU2426_s_at VVTU28555_x_at	chr14_27556538_27560404	5	Myb domain protein 24	vv60044MYB	Regulation overview.Regulation of gene expression.Regulation of transcription.Transcription factor.MYB family transcription factor
VIT_14s0066g01180	VVTU15934_at VVTU16145_at	chr14_27671486_27684278	5	Phospholipid-transporting ATPase	vv50131Primary_active_transporter_cat_A2_to_A4	Transport overview.Primary Active Transporters.P-P-bond hydrolysis-driven transporters.P-type ATPase (P-ATPase).phospholipid transporting Transport overview.Macromolecule transport.Lipid transport
VIT_14s0066g01480	VVTU37511_at	chr14_27896188_27897777	1	Cis-zeatin O-beta-D-glucosyltransferase	vv10908Zeatin_biosynthesis	Signaling.Hormone Signaling.Cytokinin Signaling.Cytokinin metabolism.Cytokinin inactivation by glycosylation
VIT_14s0066g01580	VVTU14406_at	chr14_27951972_27957364	5	K+ uptake permease 6	vv50125Porters_cat_66_to_94	Transport overview.Electrochemical Potential-driven Transporters.Porters.K+ uptake porter (aka permease) Transport overview.Ion transport.Cation transport.Potassium transport
VIT_14s0066g01780	VVTU3836_s_at	chr14_28105016_28107277	1	Heavy-metal-associated domain-containing protein		Unclear
VIT_14s0066g01920	VVTU3680_at	chr14_28209117_28215657	5	Cellular repressor of E1A-stimulated genes (CREG)		Unknown
VIT_14s0066g01950	VVTU22423_s_at VVTU14520_s_at VVTU12156_at	chr14_28224733_28225929	5	Metalloendoproteinase 1 precursor		Metabolism.Primary metabolism.Protein metabolism and modification.Proteolysis.Peptidase-mediated proteolysis.Metallopeptidase-mediated proteolysis
VIT_14s0066g02020	VVTU9336_at	chr14_28275232_28278066	5	Proton-dependent oligopeptide transport (POT) family protein	vv50122Porters_cat_7_to_17	Transport overview.Electrochemical Potential-driven Transporters.Porters.Proton-dependent Oligopeptide Transporter Transport overview.Macromolecule transport.Oligopeptide transport
VIT_14s0066g02170	VVTU2702_at	chr14_28394896_28398366	1	Prolyl 4-hydroxylase	vv10330Arginine_and_proline_metabolismis	Metabolism.Primary metabolism.Amino acid metabolism.Arginine and proline metabolism Metabolism.Secondary metabolism.Phenylpropanoid metabolism.Flavonoid metabolism.Flavonoid biosynthesis Metabolism.Primary metabolism.Protein metabolism and modification.Protein modification.Prolyl hydroxylation
VIT_14s0066g02320	VVTU6369_at	chr14_28532848_28538587	5	ABC transporter B member 11	vv52010ABC_transporters	Transport overview.Macromolecule transport.Multidrug transport.Multidrug ABC transport
VIT_14s0066g02560	VVTU9887_s_at VVTU34919_at VVTU33458_s_at VVTU33458_x_at	chr14_28755934_28756776	4	Thioredoxin H-type 2 (Trx-H-2)		Cellular process.Cellular homeostasis.Cell redox homeostasis
VIT_14s0066g02600	VVTU922_at	chr14_28771660_28775978	2	Unknown protein		Unknown
VIT_14s0068g00260	VVTU1219_at	chr14_23972158_23975509	1	Serine carboxypeptidase S10		Metabolism.Primary metabolism.Protein metabolism and modification.Proteolysis.Peptidase-mediated proteolysis
VIT_14s0068g00270	VVTU7941_at	chr14_23981569_23982426	1	Hydroxyproline-rich glycoprotein	vv40006Cell_wall	Cellular process.Cellular component organization and biogenesis.Cell wall organization and biogenesis
VIT_14s0068g00360	VVTU24107_at VVTU11775_at VVTU549_at	chr14_24075902_24080124	5	LNG1 (LONGIFOLIA1)		Cellular process.Cell growth and death.Cell growth
VIT_14s0068g00830	VVTU35939_s_at VVTU2177_at	chr14_24606690_24609786	1	2,3,4,5-tetrahydropyridine-2,6-dicarboxylate N-succinyltransferase	vv10300Lysine_biosynthesis	Metabolism.Primary metabolism.Amino acid metabolism.Lysine metabolism Metabolism.Primary metabolism.Amino acid metabolism.Amino acid biosynthesis
VIT_14s0068g01200	VVTU8001_at VVTU15281_at	chr14_24969765_24974465	1	Inducer of CBF expression 1 ICE1	vv60011BHLH	Regulation overview.Regulation of gene expression.Regulation of transcription.Transcription factor.bHLH family transcription factor
VIT_14s0068g01210	VVTU25232_at	chr14_24979316_24981695	1	Sex determination protein tasselseed-2		Development.Reproductive development
VIT_14s0068g01230	VVTU6265_at VVTU13079_at	chr14_25000024_25005896	1	fructose-2,6-bisphosphatase	vv10010Glycolysis vv10030Pentose_phosphate vv10051Fructose_and_mannose_metabolism vv10710Carbon_fixation	Metabolism.Primary metabolism.Carbohydrate metabolism.Glycolysis Gluconeogenesis Metabolism.Primary metabolism.Carbohydrate metabolism.Monosaccharide metabolism.Monosaccharide catabolism.Pentose-phosphate shunt Metabolism.Primary metabolism.Carbohydrate metabolism.Monosaccharide metabolism.Fructose and mannose metabolism Metabolism.Primary metabolism.Carbon fixation
VIT_14s0068g01570	VVTU8017_at	chr14_25278294_25279063	1	Glutaredoxin-like		Response to stimulus.Stress response.Abiotic stress response.Oxidative stress response
VIT_14s0068g01640	VVTU1498_at	chr14_25338620_25342236	2	Ribosomal protein L7A	vv23010Ribosome	Metabolism.Primary metabolism.Protein metabolism and modification.Protein synthesis.Ribosome
VIT_14s0068g01670	VVTU12608_at VVTU15235_at	chr14_25369237_25372898	5	ACT domain-containing protein (ACR6)		Unknown
VIT_14s0081g00200	VVTU14678_s_at	chr14_07831320_07854000	1	AN3 (ANGUSITFOLIA3)	vv60031GIF	Regulation overview.Regulation of gene expression.Regulation of transcription.Transcription factor.GIF family transcription factor
VIT_14s0081g00560	VVTU17216_at	chr14_08753748_08755749	1	WRKY DNA-binding protein 39	vv60066WRKY	Regulation overview.Regulation of gene expression.Regulation of transcription.Transcription factor.WRKY family transcription factor
VIT_14s0081g00630	VVTU12643_at VVTU19389_s_at	chr14_08893186_08897107	6	Ethylene receptor (EIN4)	vv30008Ethylene_signaling	Signaling.Hormone Signaling.Ethylene Signaling.Ethylene-mediated Signaling pathway
VIT_14s0083g00080	VVTU14960_at	chr14_21977661_21981107	1	Unknown protein		Unknown
VIT_14s0083g00120	VVTU1129_s_at	chr14_22042532_22044299	2	Myb domain protein 91	vv60044MYB	Regulation overview.Regulation of gene expression.Regulation of transcription.Transcription factor.MYB family transcription factor
VIT_14s0083g00290	VVTU20753_x_at	chr14_22333406_22334765	2	No hit		No hit
VIT_14s0083g00440	VVTU608_at	chr14_22511577_22526125	2	PHD finger transcription factor	vv60048PHD	Regulation overview.Regulation of gene expression.Regulation of transcription.Transcription factor.PHD family transcription factor
VIT_14s0083g00510	VVTU70_s_at	chr14_22562747_22563358	5	No hit		No hit
VIT_14s0083g00600	VVTU377_at	chr14_22639538_22640532	5	Unknown		Unknown
VIT_14s0083g00850	VVTU5052_at	chr14_23056787_23058566	5	Lipase GDSL 7		Unclear
VIT_14s0083g01010	VVTU4628_s_at	chr14_23295051_23298839	5	Protein disulfide oxidoreductase DSBA oxidoreductase		Unclear
VIT_14s0083g01150	VVTU5564_at	chr14_23524839_23527545	2	COBRA protein	vv40006Cell_wall	Cellular process.Cellular component organization and biogenesis.Cell wall organization and biogenesis
VIT_14s0083g01170	VVTU15215_at VVTU1019_s_at	chr14_23552658_23569757	2	Mitochondrial substrate carrier family protein	vv50123Porters_cat_18_to_29	Transport overview.Electrochemical Potential-driven Transporters.Porters.Mitochondrial Carrier Signaling.Signaling pathway.Calcium sensors and Signaling Transport overview.Mitochondrial membrane transport
VIT_14s0108g00030	VVTU20981_at	chr14_28869048_28870986	5	Pectate lyase	vv40006Cell_wall	Cellular process.Cellular component organization and biogenesis.Cell wall organization and biogenesis.Cell wall metabolism.Cell wall catabolism.Pectin catabolism
VIT_14s0108g00380	VVTU6257_at	chr14_29136631_29145577	1	Protein kinase APK1A		Signaling.Signaling pathway.Protein kinase
VIT_14s0108g00410	VVTU5570_s_at	chr14_29167521_29176890	6	Retrovirus Pol polyprotein		Transposable elements viral and plasmid proteins.Protein from transposable element
VIT_14s0108g00420	VVTU7674_at	chr14_29184236_29185221	5	Basic helix-loop-helix (bHLH) family	vv60011BHLH	Regulation overview.Regulation of gene expression.Regulation of transcription.Transcription factor.bHLH family transcription factor
VIT_14s0108g00440	VVTU2595_s_at	chr14_29211231_29212889	1	Tubulin alpha	vv44145Phagosome vv44810Regulation_of_actin_cytoskeleton	Cellular process.Cellular component organization and biogenesis.Cytoskeleton organization and biogenesis.Microtubule organization and biogenesis Cellular process.Cellular transport.Protein trafficking.Vesicle-mediated trafficking.Phagosome
VIT_14s0108g00970	VVTU7421_at	chr14_29610849_29612085	5	Pentatricopeptide (PPR) repeat		Diverse functions.Gene family with diverse functions.Pentatricopeptide domain family
VIT_14s0128g00080	VVTU16036_at	chr14_02645312_02647017	3	Lipase GDSL		Unclear
VIT_14s0128g00110	VVTU15080_at	chr14_02775388_02776828	1	Basic helix-loop-helix (bHLH) family	vv60011BHLH	Regulation overview.Regulation of gene expression.Regulation of transcription.Transcription factor.bHLH family transcription factor
VIT_14s0128g00160	VVTU15437_at	chr14_02839897_02843338	3	Protein kinase CDG1		Signaling.Signaling pathway.Protein kinase
VIT_14s0128g00190	VVTU27976_s_at	chr14_02869544_02871698	1	Heavy-metal-associated domain-containing protein		Unclear
VIT_14s0128g00330	VVTU38567_s_at VVTU5729_at	chr14_02969410_02974778	5	Mevalonate kinase (MK)	vv10100Biosynthesis_of_steroids vv44146Peroxisome	Metabolism.Primary metabolism.Lipid metabolism.Steroid metabolism.Steroid biosynthesis Cellular process.Cellular component organization and biogenesis.Organelle organization and biogenesis.Peroxisome organization and biogenesis Metabolism.Secondary metabolism.Terpenoid metabolism.Terpenoid biosynthesis.Mevalonate biosynthesis
VIT_14s0128g00350	VVTU6288_at	chr14_02977898_02978893	5	GPI-anchored protein-like protein II		Unknown
VIT_14s0128g00440	VVTU12122_at	chr14_03072480_03074598	2	Tangled	vv44110Cell_cycle	Cellular process.Cell growth and death
VIT_14s0128g00780	VVTU13955_at VVTU13410_at	chr14_03311605_03315678	5	Lipoxygenase	vv10592alpha-Linolenic_acid_metabolism	Metabolism.Primary metabolism.Lipid metabolism.Fatty acid metabolism.Alpha-linolenic acid metabolism Metabolism.Primary metabolism.Lipid metabolism.Fatty acid metabolism.Oxylipin biosynthesis
VIT_14s0171g00430	VVTU1277_at VVTU19111_s_at	chr14_26235694_26238650	1	Prohibitin 3		Unclear
VIT_14s0219g00180	VVTU415_at	chr14_26436070_26436859	5	Phosphoprotein NtEPb3		Development.Reproductive development.Embryo development
VIT_15s0021g00220	VVTU5200_at	chr15_09661832_09670046	5	ABC transporter C member 15	vv52010ABC_transporters	Transport overview.Macromolecule transport.Multidrug transport.Multidrug ABC transport
VIT_15s0021g00320	VVTU3354_at	chr15_09804866_09809039	5	No hit		No hit
VIT_15s0021g01580	VVTU23251_s_at VVTU16164_s_at VVTU12314_x_at	chr15_12199248_12212405	1	COP9 signalosome complex subunit 7		Metabolism.Primary metabolism.Protein metabolism and modification.Proteolysis.cytoplasmic and nuclear protein degradation.Ubiquitin-mediated proteolysis.Deubiquitination
VIT_15s0021g02270	VVTU35907_s_at VVTU35907_at	chr15_13226858_13227805	5	Unknown protein		Unknown
VIT_15s0021g02450	VVTU16389_at	chr15_13435847_13452444	1	Elongation factor G		Metabolism.Primary metabolism.Protein metabolism and modification.Protein synthesis.Translation.Translational elongation
VIT_15s0021g02480	VVTU34625_s_at	chr15_13465945_13469473	1	Ribosomal protein L15 e	vv23010Ribosome	Metabolism.Primary metabolism.Protein metabolism and modification.Protein synthesis.Ribosome
VIT_15s0021g02700	VVTU34664_s_at VVTU12817_at VVTU18848_s_at	chr15_13735914_13737731	5	Beta-expansin (EXPB4)	vv30003Auxin_signaling	Signaling.Hormone Signaling.Auxin Signaling.Auxin-mediated Signaling pathway Cellular process.Cellular component organization and biogenesis.Cell wall organization and biogenesis.Cell wall metabolism.Cell wall modification
VIT_15s0021g02720	VVTU3990_at	chr15_13755715_13757195	5	Zinc finger (C2H2 type) family	vv60017C2H2	Regulation overview.Regulation of gene expression.Regulation of transcription.Transcription factor.C2H2 family transcription factor
VIT_15s0024g00040	VVTU31681_s_at VVTU7453_at VVTU31606_s_at VVTU40361_at	chr15_00124100_00125350	5	LHCA3 (Photosystem I light harvesting complex gene 3)	vv10196Photosynthesis_antenna_proteins vv50105Transport_electron_carriers	Metabolism.Primary metabolism.Generation of metabolite precursors and energy.Photosynthesis.Antenna proteins Transport overview.Transmembrane Electron Carriers.Transmembrane 1-electron transfer carriers.Plant Photosystem I Supercomplex
VIT_15s0024g00390	VVTU1922_at	chr15_00578047_00580431	3	Ribosomal protein L3	vv23010Ribosome	Metabolism.Primary metabolism.Protein metabolism and modification.Protein synthesis.Ribosome
VIT_15s0024g00620	VVTU4545_at	chr15_01071765_01080238	2	Terminal flower 2 protein	vv30009Flower_development	Development.Reproductive development.Flower development Cellular process.Cellular component organization and biogenesis.Nucleus.Chromosome organization and biogenesis.Chromatin organization
VIT_15s0045g00310	VVTU12778_at	chr15_05019103_05024666	3	Cyclin dependent kinase A CDKA1	vv44110Cell_cycle	Cellular process.Cell growth and death Regulation overview.Regulation of cell cycle
VIT_15s0046g00260	VVTU14116_at VVTU7578_s_at VVTU35257_s_at	chr15_17282514_17286012	5	Unknown protein		Unknown
VIT_15s0046g00290	VVTU39674_at VVTU30_at	chr15_17300361_17304595	1	Auxin response factor 18	vv30003Auxin_signaling vv60004ARF	Signaling.Hormone Signaling.Auxin Signaling.Auxin-mediated Signaling pathway Regulation overview.Regulation of gene expression.Regulation of transcription.Transcription factor.ARF family transcription factor
VIT_15s0046g00520	VVTU38185_x_at	chr15_17483597_17487538	1	Wax synthase	vv11000Single_reactions	Metabolism.single reactions Metabolism.Primary metabolism.Lipid metabolism.Wax metabolism.Wax biosynthesis
VIT_15s0046g00710	VVTU21899_at	chr15_17635542_17639230	5	Wax synthase	vv11000Single_reactions	Metabolism.single reactions Metabolism.Primary metabolism.Lipid metabolism.Wax metabolism.Wax biosynthesis
VIT_15s0046g01130	VVTU22024_at	chr15_18177439_18178248	2	Myb Triptychon	vv44110Cell_cycle vv60045MYBrelated	Cellular process.Cell growth and death Regulation overview.Regulation of gene expression.Regulation of transcription.Transcription factor.MYB-related family transcription factor Development
VIT_15s0046g01330	VVTU9168_at	chr15_18344730_18349226	4	Nucleotide-sugar transporter family protein	vv50122Porters_cat_7_to_17	Transport overview.Electrochemical Potential-driven Transporters.Porters.Drug/Metabolite Transporter.CMP-Sialate:CMP Antiporter Transport overview.Macromolecule transport.Carbohydrate transport.Sugar transport
VIT_15s0046g01450	VVTU22677_at	chr15_18430833_18434245	2	Alpha-L-fucosidase	vv10511N-Glycan_degradation	Metabolism.Primary metabolism.Carbohydrate metabolism.Oligosaccharide metabolism.N-Glycan metabolism.N-Glycan catabolism
VIT_15s0046g01560	VVTU19843_x_at VVTU25314_s_at VVTU937_s_at	chr15_18496035_18501256	6	Unknown protein		Unknown
VIT_15s0046g01900	VVTU9442_s_at	chr15_18731177_18735110	5	ferric reduction oxidase 2	vv50105Transport_electron_carriers	Transport overview.Transmembrane Electron Carriers.Transmembrane 1-electron transfer carriers.Plant Photosystem I Supercomplex Metabolism.Cellular metabolism.Iron metabolism.Iron assimilation
VIT_15s0046g01960	VVTU27115_at	chr15_18789361_18790868	1	Hydroquinone glucosyltransferase	vv10500Starch_and_sucrose_metabolism	Metabolism.Primary metabolism.Carbohydrate metabolism.Polysaccharide metabolism.Starch and sucrose metabolism Metabolism.Secondary metabolism.Aromatic compound metabolism.Aromatic compound glysosylation
VIT_15s0046g02000	VVTU6893_s_at	chr15_18819117_18821528	1	Polygalacturonase GH28	vv40006Cell_wall	Cellular process.Cellular component organization and biogenesis.Cell wall organization and biogenesis.Cell wall metabolism.Cell wall modification.Pectin modification
VIT_15s0046g02370	VVTU5016_at	chr15_19166554_19171599	5	Unknown protein		Unknown
VIT_15s0046g02820	VVTU22531_at	chr15_19542369_19545367	1	R protein PRF disease resistance protein	vv34627R_proteins_from_Plant-pathogen_interaction	Response to stimulus.Stress response.Biotic stress response.Plant-pathogen interaction.R proteins from Plant-pathogen interaction
VIT_15s0046g03040	VVTU15064_at VVTU22906_x_at	chr15_19687801_19689234	5	Cofilin	vv44810Regulation_of_actin_cytoskeleton	Cellular process.Cellular component organization and biogenesis.Cytoskeleton organization and biogenesis.Actin depolymerization
VIT_15s0046g03190	VVTU15363_at	chr15_19778733_19781642	1	Myb domain protein 17	vv60044MYB	Regulation overview.Regulation of gene expression.Regulation of transcription.Transcription factor.MYB family transcription factor
VIT_15s0046g03370	VVTU22363_s_at VVTU21870_at	chr15_19987159_19988915	5	LIM domain containing protein	vv60040LIM	Regulation overview.Regulation of gene expression.Regulation of transcription.Transcription factor.LIM family transcription factor
VIT_15s0046g03570	VVTU7133_s_at	chr15_20108852_20114144	4	(+)-neomenthol dehydrogenase	vv10902Monoterpenoid_biosynthesis	Metabolism.Secondary metabolism.Terpenoid metabolism.Monoterpenoid metabolism.Monoterpenoid biosynthesis
VIT_15s0046g03680	VVTU12177_at	chr15_20181869_20188221	3	Unknown protein		Unknown
VIT_15s0046g03730	VVTU2956_s_at	chr15_20263859_20268666	5	Digalactosyldiacylglycerol synthase	vv10561Glycerolipid_metabolism	Metabolism.Primary metabolism.Lipid metabolism.Glycerolipid metabolism.Glycerolipid biosynthesis
VIT_15s0046g03770	VVTU3929_s_at	chr15_20300677_20302386	2	Anaphase-promoting complex component APC11	vv24120Ubiquitin_mediated_proteolysis vv44110Cell_cycle	Metabolism.Primary metabolism.Protein metabolism and modification.Proteolysis.cytoplasmic and nuclear protein degradation.Ubiquitin-mediated proteolysis Cellular process.Cell growth and death Regulation overview.Regulation of cell cycle.Regulation of mitosis
VIT_15s0048g00420	VVTU5482_at	chr15_14534672_14540177	4	Arginase 1	vv10220Urea_cycle_and_metabolism_of_amino_groups vv10330Arginine_and_proline_metabolism	Metabolism.Primary metabolism.Amino acid metabolism.Arginine and proline metabolism.Urea cycle
VIT_15s0048g00650	VVTU24257_at	chr15_14772969_14778059	2	Unknown protein		Unknown
VIT_15s0048g00680	VVTU7062_at VVTU5326_at	chr15_14806729_14810237	2	NIK3 (NSP- interacting kinase 3)		Signaling.Signaling pathway.Protein kinase
VIT_15s0048g00790	VVTU12008_s_at VVTU15416_s_at	chr15_14953896_14955023	4	TCH2 (touch 2)	vv34626Plant-pathogen_interaction	Response to stimulus.Stress response.Biotic stress response.Plant-pathogen interaction
VIT_15s0048g00870	VVTU9144_at	chr15_15035239_15043545	2	AT-hook protein 1 (AHP1)	vv60035HMG	Regulation overview.Regulation of gene expression.Regulation of transcription.Transcription factor.HMG family transcription factor
VIT_15s0048g01130	VVTU8945_at	chr15_15244253_15252325	3	Subtilase		Metabolism.Primary metabolism.Protein metabolism and modification.Proteolysis.Peptidase-mediated proteolysis.Subtilase-mediated proteolysis
VIT_15s0048g01230	VVTU10143_s_at VVTU20708_s_at VVTU10144_at	chr15_15353619_15366200	2	1-acylglycerol-3-phosphate O-acyltransferase	vv10561Glycerolipid_metabolism vv10564Glycerophospholipid_metabolism vv10565Ether_lipid_metabolism	Metabolism.Primary metabolism.Lipid metabolism.Glycerolipid metabolism.Glycerophospholipid metabolism.Glycerophospholipid biosynthesis Metabolism.Primary metabolism.Lipid metabolism.Ether lipid metabolism
VIT_15s0048g01540	VVTU21236_at	chr15_15696589_15697021	1	CYP76B1		Metabolism.Cellular metabolism.Oxidation reduction.Cytochrome P450 oxidoreductase
VIT_15s0048g01740	VVTU6331_at	chr15_15941212_15945130	1	Growth-regulating factor 9	vv60033GRF	Regulation overview.Regulation of gene expression.Regulation of transcription.Transcription factor.GRF family transcription factor
VIT_15s0048g01870	VVTU3611_at VVTU19079_s_at	chr15_16004435_16009685	3	Arginine/serine-rich splicing factor RSP41		Metabolism.Primary metabolism.Nucleobase, nucleoside, nucleotide, nucleic acid metabolism.Nucleic acid metabolism.RNA metabolism.RNA processing.mRNA processing.mRNA splicing
VIT_15s0048g02220	VVTU6977_at	chr15_16422238_16423593	1	Unknown protein		Unknown
VIT_15s0048g02390	VVTU912_at	chr15_16573796_16580800	1	Wall-associated receptor kinase-like 14		Signaling.Signaling pathway.Protein kinase
VIT_15s0048g02430	VVTU5239_s_at	chr15_16617750_16619204	5	Naringenin,2-oxoglutarate 3-dioxygenase	vv10941Flavonoid_biosynthesis	Metabolism.Secondary metabolism.Phenylpropanoid metabolism.Flavonoid metabolism.Flavonoid biosynthesis
VIT_15s0048g02480	VVTU6966_s_at VVTU27179_at	chr15_16656694_16658792	1	Caffeate 3-O-methyltransferase 1	vv10940Phenylpropanoid_biosynthesis	Metabolism.Secondary metabolism.Phenylpropanoid metabolism.Phenylpropanoid biosynthesis
VIT_15s0048g02500	VVTU2374_x_at VVTU16615_x_at	chr15_16666862_16668469	4	Thylakoid membrane phosphoprotein 14 kda, chloroplast precursor		Unknown
VIT_15s0107g00300	VVTU35613_x_at VVTU9348_s_at	chr15_08512184_08515704	4	Unknown		Unknown
VIT_15s0107g00380	VVTU10279_at	chr15_08616820_08618617	3	Basic helix-loop-helix (bHLH) family	vv60011BHLH	Regulation overview.Regulation of gene expression.Regulation of transcription.Transcription factor.bHLH family transcription factor
VIT_16s0013g00260	VVTU38435_at	chr16_05200379_05205994	2	Superoxide dismutase, Fe-Mn family	vv44146Peroxisome	Cellular process.Cellular component organization and biogenesis.Organelle organization and biogenesis.Peroxisome organization and biogenesis Response to stimulus.Stress response.Abiotic stress response.Oxidative stress response
VIT_16s0013g00600	VVTU19029_at	chr16_05801690_05806110	3	No hit		No hit
VIT_16s0013g00620	VVTU35114_s_at	chr16_05831477_05839230	5	Methionine sulfoxide reductase A	vv10271Methionine_metabolism	Metabolism.Primary metabolism.Amino acid metabolism.Methionine metabolism Response to stimulus.Stress response.Abiotic stress response.Oxidative stress response
VIT_16s0013g01750	VVTU6358_at	chr16_08750362_08773363	5	Ceramide kinase	vv10600Sphingolipid_metabolism	Metabolism.Primary metabolism.Lipid metabolism.Sphingolipid metabolism
VIT_16s0013g02020	VVTU36146_s_at	chr16_09641836_09645463	2	Ribosomal protein L15e	vv23010Ribosome	Metabolism.Primary metabolism.Protein metabolism and modification.Protein synthesis.Ribosome
VIT_16s0022g00840	VVTU4276_at	chr16_12343317_12344180	5	Invertase/pectin methylesterase inhibitor	vv40006Cell_wall	Cellular process.Cellular component organization and biogenesis.Cell wall organization and biogenesis Metabolism.Primary metabolism.Carbohydrate metabolism.Carbohydrate metabolism enzyme inhibitor.Invertase/pectin methylesterase inhibitor family
VIT_16s0022g00890	VVTU13433_at VVTU20432_s_at	chr16_12473080_12473856	5	Invertase/pectin methylesterase inhibitor	vv40006Cell_wall	Cellular process.Cellular component organization and biogenesis.Cell wall organization and biogenesis Metabolism.Primary metabolism.Carbohydrate metabolism.Carbohydrate metabolism enzyme inhibitor.Invertase/pectin methylesterase inhibitor family
VIT_16s0022g00960	VVTU18870_at VVTU19688_at VVTU21415_s_at VVTU18660_s_at VVTU18888_s_at	chr16_12517766_12518431	5	Invertase/pectin methylesterase inhibitor	vv40006Cell_wall	Cellular process.Cellular component organization and biogenesis.Cell wall organization and biogenesis Metabolism.Primary metabolism.Carbohydrate metabolism.Carbohydrate metabolism enzyme inhibitor.Invertase/pectin methylesterase inhibitor family
VIT_16s0022g01210	VVTU13172_at	chr16_13107299_13109050	1	Myb domain protein 85	vv60044MYB	Regulation overview.Regulation of gene expression.Regulation of transcription.Transcription factor.MYB family transcription factor
VIT_16s0022g01560	VVTU3829_at	chr16_13642018_13646841	2	Nucleotide-sensitive chloride conductance regulator (ICln)	vv23013RNA_transport vv50101Channels_and_pores	Transport overview.Channels and pores.a-Type channels.Nucleotide-sensitive Anion-selective Channel Transport overview.Ion transport.Anion transport.Chloride transport Transport overview.Macromolecule transport.RNA transport
VIT_16s0022g01650	VVTU18566_s_at	chr16_13732870_13735892	5	Receptor serine/threonine kinase PR5K		Signaling.Signaling pathway.Protein kinase
VIT_16s0022g01840	VVTU7785_s_at	chr16_14054411_14061513	3	Clp amino terminal domain-containing protein		Metabolism.Primary metabolism.Protein metabolism and modification.Proteolysis.Peptidase proteins
VIT_16s0022g02090	VVTU20668_s_at	chr16_14544699_14545650	1	Embryo-specific 3		Development.Reproductive development.Embryo development
VIT_16s0022g02100	VVTU1531_s_at	chr16_14549186_14550409	5	Embryo-specific 3		Development.Reproductive development.Embryo development
VIT_16s0022g02380	VVTU2815_at	chr16_14995616_15008617	1	MADS-box agamous-like 42	vv60042MADS	Regulation overview.Regulation of gene expression.Regulation of transcription.Transcription factor.MADS-box family transcription factor
VIT_16s0039g00490	VVTU7054_at	chr16_00234013_00242663	5	Unknown protein		Unknown
VIT_16s0039g00820	VVTU16345_s_at	chr16_00439597_00441387	5	CYP89A5		Metabolism.Cellular metabolism.Oxidation reduction.Cytochrome P450 oxidoreductase
VIT_16s0039g00920	VVTU9880_at	chr16_00506130_00508048	4	CYP89A28		Metabolism.Cellular metabolism.Oxidation reduction.Cytochrome P450 oxidoreductase
VIT_16s0039g01410	VVTU930_at VVTU33644_s_at	chr16_00875777_00879829	4	Tocopherol O-methyltransferase, chloroplast precursor	vv10100Biosynthesis_of_steroids	Metabolism.Primary metabolism.Lipid metabolism.Steroid metabolism.Steroid biosynthesis Metabolism.Secondary metabolism.Terpenoid metabolism.Terpenoid biosynthesis.Terpenoid-quinone biosynthesis
VIT_16s0039g01450	VVTU4783_at	chr16_00975988_00979958	1	Growth-regulating factor 5	vv60033GRF	Regulation overview.Regulation of gene expression.Regulation of transcription.Transcription factor.GRF family transcription factor
VIT_16s0039g01780	VVTU168_at	chr16_01706818_01713263	2	DNA replication complex GINS protein PSF2		Metabolism.Primary metabolism.Nucleobase, nucleoside, nucleotide, nucleic acid metabolism.Nucleic acid metabolism.DNA metabolism.DNA replication
VIT_16s0039g02110	VVTU7096_at	chr16_02166951_02173724	1	AAA-type ATPase		Diverse functions.Gene family with diverse functions.AAA-type ATPase domain family
VIT_16s0039g02400	VVTU10786_at	chr16_02545018_02562339	1	Protein kinase FU (FUSED)		Signaling.Signaling pathway.Protein kinase
VIT_16s0050g00080	VVTU12039_at	chr16_16921360_16925884	4	Remorin		Unclear
VIT_16s0050g00090	VVTU31467_s_at VVTU5608_s_at	chr16_16936427_16939248	1	Cytochrome B561	vv50105Transport_electron_carriers	Transport overview.Transmembrane Electron Carriers.Transmembrane 1-electron transfer carriers.Eukaryotic Cytochrome b561 Metabolism.Primary metabolism.Generation of metabolite precursors and energy.Electron transport
VIT_16s0050g00380	VVTU7099_s_at VVTU21918_x_at VVTU39245_at	chr16_17206698_17208766	2	Tubulin beta-1	vv44145Phagosome vv44810Regulation_of_actin_cytoskeleton	Cellular process.Cellular component organization and biogenesis.Cytoskeleton organization and biogenesis.Microtubule organization and biogenesis Cellular process.Cellular transport.Protein trafficking.Vesicle-mediated trafficking.Phagosome
VIT_16s0050g00690	VVTU40663_at VVTU16323_at	chr16_17636698_17646472	5	Protein kinase		Signaling.Signaling pathway.Protein kinase
VIT_16s0050g00710	VVTU7168_at VVTU21148_s_at	chr16_17658057_17659050	4	Unknown protein		Unknown
VIT_16s0050g00950	VVTU27392_s_at	chr16_17872783_17874912	5	Scarecrow-like transcription factor 8 (SCL8)	vv60032GRAS	Regulation overview.Regulation of gene expression.Regulation of transcription.Transcription factor.GRAS family transcription factor
VIT_16s0050g01070	VVTU27568_s_at	chr16_17997150_17998539	2	MIND (accumulation and replication of chloroplast 11)	vv44110Cell_cycle	Cellular process.Cell growth and death
VIT_16s0050g01110	VVTU21084_at VVTU27564_s_at	chr16_18026669_18039457	5	Polygalacturonase GH28	vv40006Cell_wall	Cellular process.Cellular component organization and biogenesis.Cell wall organization and biogenesis.Cell wall metabolism.Cell wall modification.Pectin modification
VIT_16s0050g01440	VVTU10460_at VVTU34395_at	chr16_18318018_18324441	1	Unknown protein		Unknown
VIT_16s0050g01780	VVTU27064_at	chr16_18732093_18733566	2	Unknown protein		Unknown
VIT_16s0050g02430	VVTU14351_at	chr16_19365864_19368456	1	Receptor protein kinase		Signaling.Signaling pathway.Protein kinase
VIT_16s0050g02700	VVTU16560_s_at	chr16_19741448_19742780	5	Receptor kinase homolog LRK10		Signaling.Signaling pathway.Protein kinase
VIT_16s0098g00700	VVTU35010_s_at	chr16_21082364_21083238	5	No hit		No hit
VIT_16s0098g00720	VVTU3978_s_at	chr16_21086800_21089225	4	Lectin protein kinase		Signaling.Signaling pathway.Protein kinase
VIT_16s0098g00790	VVTU2760_at	chr16_21130941_21133087	5	Copper-binding family protein		Unclear
VIT_16s0098g00830	VVTU1362_at	chr16_21156331_21158316	2	Nascent polypeptide associated complex alpha chain		Metabolism.Primary metabolism.Protein metabolism and modification.Protein folding
VIT_16s0098g00890	VVTU1580_at	chr16_21228114_21228963	5	Harpin-induced protein		Response to stimulus.Stress response.Biotic stress response.Virus stress response
VIT_16s0098g01080	VVTU2826_at	chr16_21346622_21349185	1	Growth-regulating factor 7	vv60033GRF	Regulation overview.Regulation of gene expression.Regulation of transcription.Transcription factor.GRF family transcription factor
VIT_16s0098g01240	VVTU12434_at	chr16_21491538_21492440	5	Unknown protein		Unknown
VIT_16s0098g01510	VVTU21032_at	chr16_21677420_21681935	2	Histone-lysine N-methyltransferase ATXR6	vv10300Lysine_biosynthesis vv60048PHD	Metabolism.Primary metabolism.Amino acid metabolism.Lysine metabolism Regulation overview.Regulation of gene expression.Regulation of transcription.Transcription factor.PHD family transcription factor Cellular process.Cellular component organization and biogenesis.Nucleus.Chromosome organization and biogenesis.Chromatin organization Metabolism.Primary metabolism.Protein metabolism and modificatio…
VIT_16s0098g01540	VVTU6017_at	chr16_21708635_21712089	3	Thylakoid lumenal 17.4 kDa protein, chloroplast		Unknown
VIT_16s0098g01670	VVTU3863_at	chr16_21785901_21788951	1	Ribosomal protein L9	vv23010Ribosome	Metabolism.Primary metabolism.Protein metabolism and modification.Protein synthesis.Ribosome
VIT_16s0100g00640	VVTU40319_s_at	chr16_16123183_16126365	5	Rhomboid ATRBL2		Unclear
VIT_16s0100g00650	VVTU14328_at	chr16_16131147_16132181	2	Ribosomal protein L24 60S	vv23010Ribosome	Metabolism.Primary metabolism.Protein metabolism and modification.Protein synthesis.Ribosome
VIT_16s0100g01280	VVTU2734_s_at	chr16_16790774_16793578	5	Cytochrome b5 domain-containing protein		Unclear
VIT_17s0000g00150	VVTU34563_at	chr17_00071718_00073739	1	LEAFY protein (Floricaula/leafy protein)	vv30009Flower_development vv60039LFY	Development.Reproductive development.Flower development Regulation overview.Regulation of gene expression.Regulation of transcription.Transcription factor.LFY family transcription factor
VIT_17s0000g00250	VVTU3688_at	chr17_00175746_00178056	2	Unknown protein		Unknown
VIT_17s0000g00280	VVTU2215_at	chr17_00181418_00183459	1	Magnesium-protoporphyrin O-methyltransferase	vv10860Porphyrin_and_chlorophyll_metabolism	Metabolism.Primary metabolism.Cofactor metabolism.Tetrapyrrole metabolism.Chlorophyll metabolism.Chlorophyll biosynthesis Metabolism.Primary metabolism.Generation of metabolite precursors and energy.Photosynthesis.Reaction center pigment biosynthesis
VIT_17s0000g00780	VVTU1461_at	chr17_00512361_00514831	2	Import inner membrane translocase subunit Tim8, Mitochondrial	vv50132Primary_active_transporter_cat_A5_to_A8	Transport overview.Primary Active Transporters.P-P-bond hydrolysis-driven transporters.Mitochondrial Protein Translocase Transport overview.Macromolecule transport.Protein transport Transport overview.Mitochondrial membrane transport.Mitochondrial membrane protein transport
VIT_17s0000g01110	VVTU32590_x_at VVTU7305_x_at VVTU660_s_at VVTU32535_at	chr17_00784245_00785956	5	ATFP3 (Arabidopsis thaliana farnesylated protein 3		Unclear
VIT_17s0000g01290	VVTU35174_at	chr17_00928709_00931440	1	RGP1 (reversibly glycosylated polypeptide 1)	vv10052Galactose_metabolism	Metabolism.Primary metabolism.Carbohydrate metabolism.Monosaccharide metabolism.Galactose metabolism Cellular process.Cellular component organization and biogenesis.Cell wall organization and biogenesis.Cell wall metabolism.Cell wall biosynthesis.Cellulose biosynthesis Metabolism.Primary metabolism.Protein metabolism and modification.Protein modification.Protein glycosylation
VIT_17s0000g01840	VVTU25392_s_at VVTU40195_at VVTU12518_at	chr17_01382394_01394515	2	3-oxoacyl-[acyl-carrier-protein] reductase, chloroplast	vv10061Fatty_acid_biosynthesis vv11040Biosynthesis_of_unsaturated_fatty_acids	Metabolism.Primary metabolism.Lipid metabolism.Fatty acid metabolism.Fatty acid biosynthesis.Unsaturated fatty acid biosynthesis Metabolism.Cellular metabolism.Oxidation reduction
VIT_17s0000g01910	VVTU37065_x_at VVTU23036_s_at VVTU33904_s_at VVTU8122_at VVTU25816_s_at	chr17_01487856_01491378	4	Glutamine synthetase cytosolic isozyme 1	vv10251Glutamate_metabolism vv10550Peptidoglycan_biosynthesis vv10910Nitrogen_metabolism	Metabolism.Primary metabolism.Amino acid metabolism.Glutamate metabolism Metabolism.Primary metabolism.Carbohydrate metabolism.Oligosaccharide metabolism.Glycan metabolism.Peptidoglycan biosynthesis Metabolism.Cellular metabolism.Nitrogen and sulfur metabolism.Nitrogen metabolism Metabolism.Primary metabolism.Amino acid metabolism.Amino acid biosynthesis Metabolism.Primary metabolism.Amino acid m…
VIT_17s0000g02230	VVTU4273_s_at	chr17_01857317_01861423	5	Jasmonate ZIM domain-containing protein 3	vv30011Jasmonate_signaling vv34626Plant-pathogen_interaction vv60069ZIM	Signaling.Hormone Signaling.Jasmonate salicylate signaling.Jasmonate Signaling.Jasmonate-mediated Signaling pathway Response to stimulus.Stress response.Biotic stress response.Plant-pathogen interaction Regulation overview.Regulation of gene expression.Regulation of transcription.Transcription factor.ZIM family transcription factor Regulation overview.Regulation of gene expression.Regulation of t…
VIT_17s0000g02370	VVTU9947_at	chr17_02090873_02092015	5	Receptor protein kinase		Signaling.Signaling pathway.Protein kinase
VIT_17s0000g02480	VVTU12644_s_at VVTU18475_s_at	chr17_02264174_02265009	6	Calcium-binding protein		Unknown
VIT_17s0000g02550	VVTU1266_at	chr17_02349564_02352090	2	HMR1 protein		Metabolism.Primary metabolism.Nucleobase, nucleoside, nucleotide, nucleic acid metabolism.Nucleic acid metabolism.DNA metabolism
VIT_17s0000g02600	VVTU1636_at	chr17_02401206_02402977	1	Unknown protein		Unknown
VIT_17s0000g02680	VVTU1302_at	chr17_02495970_02498824	1	ABA glucosidase	vv11013ABA_biosynthesis	Signaling.Hormone Signaling.ABA Signaling.ABA metabolism.ABA biosynthesis
VIT_17s0000g02700	VVTU8464_at	chr17_02506139_02509845	6	Alpha-dioxygenase 2	vv10592alpha-Linolenic_acid_metabolism	Metabolism.Primary metabolism.Lipid metabolism.Fatty acid metabolism.Alpha-linolenic acid metabolism Metabolism.Primary metabolism.Lipid metabolism.Fatty acid metabolism.Oxylipin biosynthesis
VIT_17s0000g02840	VVTU5115_at	chr17_02596204_02605608	3	Pre-mRNA-splicing factor SPF27	vv23040Spliceosome	Metabolism.Primary metabolism.Nucleobase, nucleoside, nucleotide, nucleic acid metabolism.Nucleic acid metabolism.RNA metabolism.RNA processing.mRNA processing.mRNA splicing
VIT_17s0000g02950	VVTU5683_at	chr17_02721139_02722142	4	Glutathione S-transferase 25 GSTU7	vv10480Glutathione_metabolism	Metabolism.Primary metabolism.Coenzyme and prosthetic group metabolism.Peptide derived compounds biosynthesis.Glutathione metabolism Response to stimulus.Stress response.Abiotic stress response.Oxidative stress response
VIT_17s0000g03040	VVTU4506_s_at VVTU4937_at	chr17_02870895_02872707	1	Chaperonin		Metabolism.Primary metabolism.Protein metabolism and modification.Protein folding.Chaperone-mediated protein folding
VIT_17s0000g03280	VVTU15091_s_at VVTU35353_s_at	chr17_03158455_03159122	5	Alcohol dehydrogenase 7	vv10010Glycolysis vv10071Fatty_acid_metabolism vv10350Tyrosine_metabolism	Metabolism.Primary metabolism.Carbohydrate metabolism.Glycolysis Gluconeogenesis Metabolism.Primary metabolism.Lipid metabolism.Fatty acid metabolism Metabolism.Primary metabolism.Amino acid metabolism.Aromatic amino acid metabolism.Tyrosine metabolism Metabolism.Cellular metabolism.Oxidation reduction.Alcohol dehydrogenase superfamily
VIT_17s0000g03880	VVTU12707_s_at	chr17_03799123_03805862	5	Aspartyl protease		Metabolism.Primary metabolism.Protein metabolism and modification.Proteolysis.Peptidase-mediated proteolysis
VIT_17s0000g04010	VVTU6391_at	chr17_04031362_04061473	1	Actin-related protein 4	vv44810Regulation_of_actin_cytoskeleton	Cellular process.Cellular component organization and biogenesis.Cytoskeleton organization and biogenesis.Actin organization and biogenesis
VIT_17s0000g04290	VVTU8338_at	chr17_04521710_04522464	5	Phosphoprotein NtEPc		Development.Reproductive development.Embryo development
VIT_17s0000g04310	VVTU3493_at	chr17_04528760_04537633	2	DEAD (Asp-Glu-Ala-Asp) box polypeptide 18	vv23040Spliceosome vv50133Primary_active_transporter_cat_A9_to_A18	Metabolism.Primary metabolism.Nucleobase, nucleoside, nucleotide, nucleic acid metabolism.Nucleic acid metabolism.RNA metabolism.RNA processing.mRNA processing.mRNA splicing Transport overview.Primary Active Transporters.P-P-bond hydrolysis-driven transporters.Nuclear mRNA Exporter
VIT_17s0000g04560	VVTU38361_at	chr17_04792628_04798711	1	Kinetochore protein	vv44110Cell_cycle	Cellular process.Cell growth and death.Cell division.Mitosis Cellular process.Cellular component organization and biogenesis.Nucleus.Chromosome organization and biogenesis
VIT_17s0000g04570	VVTU35453_x_at VVTU35700_at VVTU7951_at VVTU14484_s_at VVTU35700_s_at	chr17_04798795_04799729	5	No hit		No hit
VIT_17s0000g04600	VVTU37525_at	chr17_04820279_04821543	1	Strictosidine synthase	vv10900Terpenoid_biosynthesis vv10902Monoterpenoid_biosynthesis	Metabolism.Secondary metabolism.Terpenoid metabolism.Terpenoid biosynthesis Metabolism.Secondary metabolism.Terpenoid metabolism.Monoterpenoid metabolism.Monoterpenoid biosynthesis Metabolism.Secondary metabolism.Primary amino acids derivated metabolism.Alkaloid metabolism.Alkaloid biosynthesis.Monoterpenoid indole alkaloid metabolism.Monoterpenoid indole alkaloid biosynthesis
VIT_17s0000g04750	VVTU8153_at	chr17_05148048_05149740	5	UDP-glycosyltransferase 89B2	vv10040Pentose_glucuronate_interconversion vv10500Starch_and_sucrose_metabolism	Metabolism.Primary metabolism.Carbohydrate metabolism.Monosaccharide metabolism.Pentose glucuronate interconversion Metabolism.Primary metabolism.Carbohydrate metabolism.Polysaccharide metabolism.Starch and sucrose metabolism Metabolism.Primary metabolism.Organic acid metabolism.Ascorbate and aldarate metabolism
VIT_17s0000g05020	VVTU8469_at	chr17_05506041_05513173	1	Squamosa promoter-binding protein 6 (SPL6)	vv60055SBP	Regulation overview.Regulation of gene expression.Regulation of transcription.Transcription factor.SBP family transcription factor
VIT_17s0000g05110	VVTU32165_s_at VVTU18509_s_at VVTU19785_s_at	chr17_05600225_05602640	1	CYP78A4		Metabolism.Cellular metabolism.Oxidation reduction.Cytochrome P450 oxidoreductase
VIT_17s0000g05160	VVTU1301_at	chr17_05652214_05657534	3	SP1L2 (SPIRAL2)	vv44810Regulation_of_actin_cytoskeleton	Cellular process.Cellular component organization and biogenesis.Cytoskeleton organization and biogenesis
VIT_17s0000g05370	VVTU3286_s_at	chr17_05834834_05839220	5	MYC ZCW32 (bigpetal, bigpetalub)	vv60011BHLH	Regulation overview.Regulation of gene expression.Regulation of transcription.Transcription factor.bHLH family transcription factor
VIT_17s0000g05470	VVTU13340_at	chr17_05959100_05961553	5	Nodulin		Response to stimulus.Stress response.Biotic stress response
VIT_17s0000g05490	VVTU532_at	chr17_05986034_05987218	5	Lateral organ boundaries domain family protein (LBD27)	vv60007AS2	Regulation overview.Regulation of gene expression.Regulation of transcription.Transcription factor.AS2 family transcription factor
VIT_17s0000g05570	VVTU10100_at VVTU11578_at	chr17_06076049_06081359	1	Receptor protein kinase		Signaling.Signaling pathway.Protein kinase
VIT_17s0000g05630	VVTU5732_at	chr17_06134173_06136422	3	Homeodomain leucine zipper protein HB-1	vv60034HB	Regulation overview.Regulation of gene expression.Regulation of transcription.Transcription factor.Homeobox domain family transcription factor
VIT_17s0000g05640	VVTU14893_at VVTU15484_at VVTU28657_s_at	chr17_06144991_06147996	5	Nitrate transporter 1:2	vv50122Porters_cat_7_to_17	Transport overview.Electrochemical Potential-driven Transporters.Porters.Proton-dependent Oligopeptide Transporter Transport overview.Ion transport.Anion transport.Nitrate transport
VIT_17s0000g05690	VVTU4495_at	chr17_06167654_06170135	1	Isochorismate synthase 1, chloroplast precursor	vv10130Ubiquinone_biosynthesis vv50101Channels_and_pores	Metabolism.Primary metabolism.Coenzyme and prosthetic group metabolism.Biosynthesis of derivatives of dehydroquinic acid, shikimic acid and chorismic acid.Ubiquinone biosynthesis Transport overview.Channels and pores.ß-Barrel porins.Mitochondrial and Plastid Porin Metabolism.Secondary metabolism.Terpenoid metabolism.Terpenoid biosynthesis.Terpenoid-quinone biosynthesis Signaling.Hormone Signaling…
VIT_17s0000g05830	VVTU14370_at	chr17_06357705_06361180	1	Unknown protein		Unknown
VIT_17s0000g05900	VVTU12512_at	chr17_06455525_06456812	5	Basic helix-loop-helix (bHLH) family	vv60011BHLH	Regulation overview.Regulation of gene expression.Regulation of transcription.Transcription factor.bHLH family transcription factor
VIT_17s0000g06030	VVTU1239_at	chr17_06601253_06607379	2	Nucleosome assembly protein (NAP-related) NRP2		Cellular process.Cellular component organization and biogenesis.Nucleus.Chromosome organization and biogenesis.Chromatin assembly
VIT_17s0000g06190	VVTU15517_s_at VVTU13111_at	chr17_06754044_06755968	6	Myb domain protein 94	vv60044MYB	Regulation overview.Regulation of gene expression.Regulation of transcription.Transcription factor.MYB family transcription factor
VIT_17s0000g06240	VVTU4861_at	chr17_06795578_06797695	1	Unknown protein		Unknown
VIT_17s0000g06270	VVTU1058_s_at	chr17_06803673_06806402	5	Malate dehydrogenase precursor	vv10020Citrate_cycle vv10620Pyruvate_metabolism vv10630Glyoxylate_and_dicarboxylate_metabolism vv10710Carbon_fixation vv10720Reductive_carboxylate_cycle	Metabolism.Primary metabolism.Generation of metabolite precursors and energy.Citric acid cycle Metabolism.Primary metabolism.Carbohydrate metabolism.Monosaccharide metabolism.Pyruvate metabolism Metabolism.Primary metabolism.Generation of metabolite precursors and energy.Glyoxylate and dicarboxylate metabolism Metabolism.Primary metabolism.Carbon fixation Metabolism.Primary metabolism.Generation …
VIT_17s0000g06320	VVTU2542_s_at	chr17_06854237_06859740	2	Endonuclease		Metabolism.Primary metabolism.Nucleobase, nucleoside, nucleotide, nucleic acid metabolism.Nucleic acid metabolism.DNA metabolism.DNA recombination and repair.repair
VIT_17s0000g06520	VVTU509_s_at VVTU356_s_at	chr17_07067454_07068641	5	Timing of CAB expression 1	vv34710Circadian_rhythm vv60050PseudoARR-B	Signaling.Signaling pathway.Circadian clock Signaling Regulation overview.Regulation of gene expression.Regulation of transcription.Transcription factor.PseudoARR-B family transcription factor
VIT_17s0000g06530	VVTU154_at	chr17_07071258_07072402	5	No hit		No hit
VIT_17s0000g06570	VVTU22197_at	chr17_07101564_07108734	5	Timing of CAB expression 1 protein	vv34710Circadian_rhythm vv60050PseudoARR-B	Signaling.Signaling pathway.Circadian clock Signaling Regulation overview.Regulation of gene expression.Regulation of transcription.Transcription factor.PseudoARR-B family transcription factor
VIT_17s0000g06930	VVTU27638_s_at	chr17_07609556_07613137	3	Unfertilized embryo sac 10 UNE10	vv60011BHLH	Regulation overview.Regulation of gene expression.Regulation of transcription.Transcription factor.bHLH family transcription factor
VIT_17s0000g07260	VVTU14696_s_at	chr17_08111159_08115861	1	Glucan endo-1,3-beta-glucosidase 3 precursor	vv10500Starch_and_sucrose_metabolism	Metabolism.Primary metabolism.Carbohydrate metabolism.Polysaccharide metabolism.Starch and sucrose metabolism Metabolism.Primary metabolism.Carbohydrate metabolism.Polysaccharide metabolism.Beta-1,3 glucan metabolism.Beta-1,3 glucan catabolism
VIT_17s0000g07650	VVTU12252_s_at	chr17_08614309_08620601	5	Betaine aldehyde dehydrogenase	vv10260Glycine_serine_and_threonine_metabolism vv50101Channels_and_pores	Metabolism.Primary metabolism.Amino acid metabolism.Glycine, serine, and threonine metabolism Transport overview.Channels and pores.ß-Barrel porins.Outer Membrane Factor Metabolism.Cellular metabolism.Amino acid derivative metabolism.Glycine betaine biosynthesis Response to stimulus.Stress response.Abiotic stress response.Osmotic stress response
VIT_17s0000g07690	VVTU155_at	chr17_08671015_08672326	5	Transducin family protein / WD-40		Unclear
VIT_17s0000g07800	VVTU4756_at	chr17_08770935_08775610	4	Unknown protein		Unknown
VIT_17s0000g07820	VVTU3580_at	chr17_08783483_08786513	2	LIM domain protein WLIM1	vv60040LIM	Regulation overview.Regulation of gene expression.Regulation of transcription.Transcription factor.LIM family transcription factor
VIT_17s0000g08070	VVTU1027_s_at	chr17_09063859_09068388	4	Aldehyde dehydrogenase 1 precursor	vv10010Glycolysis vv10071Fatty_acid_metabolism vv10220Urea_cycle_and_metabolism_of_amino_groups vv10280Valine_leucine_and_isoleucine_degradation vv10340Histidine_metabolism vv10410Beta-alanine_metabolism vv10561Glycerolipid_metabolism vv10620Pyruvate_metabolism	Metabolism.Primary metabolism.Carbohydrate metabolism.Glycolysis Gluconeogenesis Metabolism.Primary metabolism.Lipid metabolism.Fatty acid metabolism Metabolism.Primary metabolism.Amino acid metabolism.Arginine and proline metabolism.Urea cycle Metabolism.Primary metabolism.Amino acid metabolism.Valine, leucine, and isoleucine metabolism.Valine, leucine, and isoleucine catabolism Metabolism.Prima…
VIT_17s0000g08110	VVTU16_at VVTU21041_s_at	chr17_09117577_09119099	5	Nodulin MtN3		Development.Root development
VIT_17s0000g08160	VVTU27744_at VVTU27716_at	chr17_09221624_09223628	2	Polygalacturonase BURP	vv40006Cell_wall	Cellular process.Cellular component organization and biogenesis.Cell wall organization and biogenesis.Cell wall metabolism.Cell wall modification.Pectin modification
VIT_17s0000g08170	VVTU12567_at	chr17_09224833_09239785	1	Chaperonin		Metabolism.Primary metabolism.Protein metabolism and modification.Protein folding.Chaperone-mediated protein folding
VIT_17s0000g08500	VVTU5502_s_at	chr17_09721089_09721998	1	Ribosomal protein L12	vv23010Ribosome	Metabolism.Primary metabolism.Protein metabolism and modification.Protein synthesis.Ribosome
VIT_17s0000g08520	VVTU5942_at	chr17_09731669_09759393	5	Pantothenate kinase	vv10770Pantothenate_and_CoA_biosynthesis	Metabolism.Primary metabolism.Coenzyme and prosthetic group metabolism.Pantothenate and CoA metabolism.Pantothenate and CoA biosynthesis
VIT_17s0000g08580	VVTU5721_s_at VVTU31724_at	chr17_09881482_09885639	4	ApaG domain protein		Unknown
VIT_17s0000g08860	VVTU12904_at	chr17_10309360_10310984	2	UBX domain-containing protein		Unknown
VIT_17s0000g08920	VVTU4630_at	chr17_10401072_10403551	1	Ribitol dehydrogenase	vv10040Pentose_glucuronate_interconversion	Metabolism.Primary metabolism.Carbohydrate metabolism.Monosaccharide metabolism.Pentose glucuronate interconversion
VIT_17s0000g09010	VVTU37917_at	chr17_10578569_10581033	1	Lateral organ boundaries 3	vv60007AS2	Regulation overview.Regulation of gene expression.Regulation of transcription.Transcription factor.AS2 family transcription factor
VIT_17s0000g09280	VVTU3546_at VVTU37300_at	chr17_10869064_10874126	5	Ubiquitin-associated (UBA)		Unclear
VIT_17s0000g09320	VVTU10866_at	chr17_10885567_10892759	1	AAA-type ATPase		Diverse functions.Gene family with diverse functions.AAA-type ATPase domain family
VIT_17s0000g09330	VVTU11472_at	chr17_10893474_10895655	2	Pentatricopeptide (PPR) repeat-containing protein		Diverse functions.Gene family with diverse functions.Pentatricopeptide domain family
VIT_17s0000g09370	VVTU1923_s_at	chr17_10957599_10959197	3	Elongation factor EF-Tu RABE1B	vv34626Plant-pathogen_interaction	Response to stimulus.Stress response.Biotic stress response.Plant-pathogen interaction Metabolism.Primary metabolism.Protein metabolism and modification.Protein synthesis.Translation.Translational elongation
VIT_17s0000g09690	VVTU34623_at	chr17_11466372_11469645	5	L-isoaspartate-O-methyl transferase	vv10271Methionine_metabolism	Metabolism.Primary metabolism.Amino acid metabolism.Methionine metabolism Metabolism.Primary metabolism.Protein metabolism and modification.Protein modification.Protein methylation
VIT_17s0000g09770	VVTU3694_at	chr17_11633097_11634949	5	Cysteine proteinase		Metabolism.Primary metabolism.Protein metabolism and modification.Proteolysis.Peptidase-mediated proteolysis
VIT_17s0000g09780	VVTU12078_at	chr17_11635523_11636943	4	Methionine sulfoxide reductase A	vv10271Methionine_metabolism	Metabolism.Primary metabolism.Amino acid metabolism.Methionine metabolism Response to stimulus.Stress response.Abiotic stress response.Oxidative stress response
VIT_17s0000g09840	VVTU2551_at VVTU21705_s_at	chr17_11735945_11738132	1	Adenosylhomocysteinase 1	vv10271Methionine_metabolism vv10450Selenoamino_acid_metabolism	Metabolism.Primary metabolism.Amino acid metabolism.Methionine metabolism Metabolism.Cellular metabolism.Amino acid derivative metabolism.Selenoamino acid metabolism
VIT_17s0000g10280	VVTU3916_at VVTU27662_s_at	chr17_12530668_12532972	1	Nucleotide diphosphate kinase II, chloroplast (NDPK2)	vv10230Purine_metabolism vv10240Pyrimidine_metabolism	Metabolism.Primary metabolism.Nucleobase, nucleoside, nucleotide, nucleic acid metabolism.Nucleotide metabolism.Purine metabolism Metabolism.Primary metabolism.Nucleobase, nucleoside, nucleotide, nucleic acid metabolism.Nucleotide metabolism.Pyrimidine metabolism
VIT_17s0053g00560	VVTU15292_at	chr17_15501812_15504523	3	Uclacyanin I		Cellular process.Cellular homeostasis.Cell redox homeostasis
VIT_17s0053g00590	VVTU9193_at	chr17_15569452_15573868	1	Kinase interacting protein		Signaling.Signaling pathway.Protein kinase
VIT_17s0053g00770	VVTU9541_s_at	chr17_16194126_16197787	2	RNA recognition motif (RRM)-containing protein		Unknown
VIT_18s0001g00040	VVTU4291_at	chr18_01093021_01094144	1	Unknown protein		Unknown
VIT_18s0001g00190	VVTU1213_s_at VVTU23154_s_at VVTU30314_s_at VVTU5814_at	chr18_01214938_01217846	4	Cell division protease FtsH	vv50133Primary_active_transporter_cat_A9_to_A18	Transport overview.Primary Active Transporters.P-P-bond hydrolysis-driven transporters.Endoplasmic Reticular Retrotranslocon Metabolism.Primary metabolism.Protein metabolism and modification.Proteolysis.Peptidase-mediated proteolysis.Metallopeptidase-mediated proteolysis
VIT_18s0001g00380	VVTU6545_at	chr18_01307547_01311198	5	Alcohol dehydrogenase	vv10010Glycolysis vv10071Fatty_acid_metabolism vv10350Tyrosine_metabolism	Metabolism.Primary metabolism.Carbohydrate metabolism.Glycolysis Gluconeogenesis Metabolism.Primary metabolism.Lipid metabolism.Fatty acid metabolism Metabolism.Primary metabolism.Amino acid metabolism.Aromatic amino acid metabolism.Tyrosine metabolism Metabolism.Cellular metabolism.Oxidation reduction.Alcohol dehydrogenase superfamily
VIT_18s0001g00550	VVTU27866_at VVTU16290_at	chr18_01404490_01409074	1	Rho guanyl-nucleotide exchange factor ROPGEF1		Signaling.Signaling pathway.G-protein signaling pathway
VIT_18s0001g00680	VVTU4057_at	chr18_random_01459686_01461202	5	Laccase	vv11000Single_reactions vv50109Incompletely_characterized_transport_systems	Metabolism.single reactions Transport overview.Incompletely characterized transport systems.Recognized transporters of unknown biochemical mechanism.Iron/Lead Transporter.Oxidase-dep Fe2+ Transporter Metabolism.Secondary metabolism.Phenylpropanoid metabolism.Lignin metabolism Response to stimulus.Stress response.Abiotic stress response.Oxidative stress response
VIT_18s0001g00750	VVTU1337_at	chr18_01529511_01530722	5	Zinc finger (DNL type)	vv60080Other_zf	Regulation overview.Regulation of gene expression.Regulation of transcription.Transcription factor.Other zinc finger family transcription factor
VIT_18s0001g00760	VVTU12455_at	chr18_01535465_01536264	3	Plastocyanin, chloroplast precursor	vv10195Photosynthesis vv50113Thylakoid_targeting_pathway	Metabolism.Primary metabolism.Generation of metabolite precursors and energy.Photosynthesis.Photosynthetic-chain phosphorylation Transport overview.Macromolecule transport.Protein transport.Thylakoid targeting pathway Metabolism.Primary metabolism.Generation of metabolite precursors and energy.Electron transport
VIT_18s0001g00820	VVTU1734_s_at	chr18_01569336_01570424	4	Thioredoxin-like protein CDSP32		Cellular process.Cellular homeostasis.Cell redox homeostasis
VIT_18s0001g01080	VVTU2924_s_at	chr18_01743072_01745139	5	Unknown protein		Unknown
VIT_18s0001g01090	VVTU13105_at	chr18_01752553_01758037	2	Nucleic acid binding		Unknown
VIT_18s0001g01130	VVTU4229_at	chr18_01778921_01780342	5	Alpha-expansin 1 precursor	vv30003Auxin_signaling	Signaling.Hormone Signaling.Auxin Signaling.Auxin-mediated Signaling pathway Cellular process.Cell growth and death.Cell growth
VIT_18s0001g01660	VVTU2122_at	chr18_02227558_02229622	4	NADH dehydrogenase I subunit M	vv10190Oxidative_phosphorylation vv50134Primary_active_transporter_cat_D1	Metabolism.Primary metabolism.Generation of metabolite precursors and energy.Electron transport.Respiratory-chain phosphorylation Transport overview.Primary Active Transporters.Oxidoreduction-driven transporters.Proton-translocating NADH Dehydrogenase
VIT_18s0001g01690	VVTU1768_at	chr18_02256608_02258038	5	Glutathione transferase 5 GSTF5	vv10480Glutathione_metabolism	Metabolism.Primary metabolism.Coenzyme and prosthetic group metabolism.Peptide derived compounds biosynthesis.Glutathione metabolism Response to stimulus.Stress response.Abiotic stress response.Oxidative stress response
VIT_18s0001g01760	VVTU12076_at	chr18_02291789_02294046	4	PISTILLATA (PI) floral homeotic protein	vv30009Flower_development vv60042MADS	Development.Reproductive development.Flower development Regulation overview.Regulation of gene expression.Regulation of transcription.Transcription factor.MADS-box family transcription factor
VIT_18s0001g02060	VVTU9125_at	chr18_02479868_02484109	1	Cyclin A1	vv44110Cell_cycle	Cellular process.Cell growth and death Regulation overview.Regulation of cell cycle
VIT_18s0001g02090	VVTU2716_at	chr18_02496692_02503378	2	DNA replication factor C complex subunit 4	vv23030DNA_replication vv23420Nucleotide_excision_repair vv23430Mismatch_repair	Metabolism.Primary metabolism.Nucleobase, nucleoside, nucleotide, nucleic acid metabolism.Nucleic acid metabolism.DNA metabolism.DNA replication Metabolism.Primary metabolism.Nucleobase, nucleoside, nucleotide, nucleic acid metabolism.Nucleic acid metabolism.DNA metabolism.DNA recombination and repair.repair.Nucleotide excision repair Metabolism.Primary metabolism.Nucleobase, nucleoside, nucleoti…
VIT_18s0001g02290	VVTU15315_at	chr18_random_02632545_02645773	2	Diphenol oxidase	vv10350Tyrosine_metabolism vv50109Incompletely_characterized_transport_systems	Metabolism.Primary metabolism.Amino acid metabolism.Aromatic amino acid metabolism.Tyrosine metabolism Transport overview.Incompletely characterized transport systems.Recognized transporters of unknown biochemical mechanism.Iron/Lead Transporter.Oxidase-dep Fe2+ Transporter Metabolism.Secondary metabolism.Aromatic compound metabolism.Rosmarinic acid biosynthesis Response to stimulus.Stress respon…
VIT_18s0001g02340	VVTU5590_at	chr18_02663270_02675579	6	Armadillo/beta-catenin repeat		Unknown
VIT_18s0001g02370	VVTU21848_s_at VVTU14481_s_at	chr18_02677244_02684335	3	DNA replication factor C complex subunit 5	vv23030DNA_replication vv23420Nucleotide_excision_repair vv23430Mismatch_repair	Metabolism.Primary metabolism.Nucleobase, nucleoside, nucleotide, nucleic acid metabolism.Nucleic acid metabolism.DNA metabolism.DNA replication Metabolism.Primary metabolism.Nucleobase, nucleoside, nucleotide, nucleic acid metabolism.Nucleic acid metabolism.DNA metabolism.DNA recombination and repair.repair.Nucleotide excision repair Metabolism.Primary metabolism.Nucleobase, nucleoside, nucleoti…
VIT_18s0001g02400	VVTU9852_at	chr18_random_02720579_02724686	1	Laccase	vv11000Single_reactions vv50109Incompletely_characterized_transport_systems	Metabolism.single reactions Transport overview.Incompletely characterized transport systems.Recognized transporters of unknown biochemical mechanism.Iron/Lead Transporter.Oxidase-dep Fe2+ Transporter Metabolism.Secondary metabolism.Phenylpropanoid metabolism.Lignin metabolism Response to stimulus.Stress response.Abiotic stress response.Oxidative stress response
VIT_18s0001g02440	VVTU16130_s_at VVTU5150_s_at	chr18_02745381_02754460	4	Aldehyde dehydrogenase	vv10010Glycolysis vv10071Fatty_acid_metabolism vv10220Urea_cycle_and_metabolism_of_amino_groups vv10280Valine_leucine_and_isoleucine_degradation vv10340Histidine_metabolism vv10410Beta-alanine_metabolism vv10561Glycerolipid_metabolism vv10620Pyruvate_metabolism	Metabolism.Primary metabolism.Carbohydrate metabolism.Glycolysis Gluconeogenesis Metabolism.Primary metabolism.Lipid metabolism.Fatty acid metabolism Metabolism.Primary metabolism.Amino acid metabolism.Arginine and proline metabolism.Urea cycle Metabolism.Primary metabolism.Amino acid metabolism.Valine, leucine, and isoleucine metabolism.Valine, leucine, and isoleucine catabolism Metabolism.Prima…
VIT_18s0001g02460	VVTU1705_at	chr18_random_02753219_02763308	4	Unknown protein		Unknown
VIT_18s0001g02570	VVTU6520_at	chr18_02822064_02827157	5	IAA-amino acid hydrolase 6	vv11002Auxin_biosynthesis	Signaling.Hormone Signaling.Auxin Signaling.Auxin metabolism.Auxin activation by conjugation hydrolysis
VIT_18s0001g02610	VVTU4754_at	chr18_02845415_02847110	1	Caffeic acid methyltransferase	vv10940Phenylpropanoid_biosynthesis	Metabolism.Secondary metabolism.Phenylpropanoid metabolism.Phenylpropanoid biosynthesis
VIT_18s0001g02680	VVTU12184_at	chr18_02877451_02880061	5	BTB/POZ domain-containing protein	vv60093TRAF	Regulation overview.Regulation of gene expression.Regulation of transcription.Transcription factor.TRAF Metabolism.Primary metabolism.Protein metabolism and modification.Proteolysis.cytoplasmic and nuclear protein degradation.Ubiquitin-mediated proteolysis
VIT_18s0001g02710	VVTU7186_at	chr18_02885819_02894159	2	Unknown protein		Unknown
VIT_18s0001g03000	VVTU3103_at	chr18_03064354_03065865	1	Universal stress protein (USP) family protein		Response to stimulus.Stress response
VIT_18s0001g03010	VVTU8286_at	chr18_random_03068050_03070405	5	BZIP transcription factor	vv60012BZIP	Regulation overview.Regulation of gene expression.Regulation of transcription.Transcription factor.bZIP family transcription factor
VIT_18s0001g03080	VVTU5169_at	chr18_03098022_03101041	1	Chitin elicitor-binding CEBIP LysM domain-containing	vv34626Plant-pathogen_interaction	Response to stimulus.Stress response.Biotic stress response.Plant-pathogen interaction
VIT_18s0001g03230	VVTU6250_at VVTU39212_at	chr18_03208995_03214247	5	Aminoacylase/ metallopeptidase	vv10220Urea_cycle_and_metabolism_of_amino_groups	Metabolism.Primary metabolism.Amino acid metabolism.Arginine and proline metabolism.Urea cycle Metabolism.Secondary metabolism.Primary amino acids derivated metabolism.Alkaloid metabolism.Alkaloid biosynthesis.Alkaloid derived from ornithine biosynthesis
VIT_18s0001g03280	VVTU246_at	chr18_random_03240587_03241126	5	V-type H+-transporting ATPase subunit G	vv10190Oxidative_phosphorylation vv44145Phagosome vv50131Primary_active_transporter_cat_A2_to_A4	Metabolism.Primary metabolism.Generation of metabolite precursors and energy.Electron transport.Respiratory-chain phosphorylation Transport overview.Primary Active Transporters.P-P-bond hydrolysis-driven transporters.H+ or Na+ trsloc F-t, V-t and A-t ATPase Transport overview.Ion transport.Cation transport.Proton transport Cellular process.Cellular transport.Protein trafficking.Vesicle-mediated t…
VIT_18s0001g03490	VVTU21925_at VVTU17571_at	chr18_03349225_03350592	5	Flavonol synthase	vv10941Flavonoid_biosynthesis	Metabolism.Secondary metabolism.Phenylpropanoid metabolism.Flavonoid metabolism.Flavonoid biosynthesis
VIT_18s0001g04050	VVTU8942_x_at VVTU25930_at	chr18_random_03669343_03671686	5	Valencene synthase	vv10900Terpenoid_biosynthesis	Metabolism.Secondary metabolism.Terpenoid metabolism.Terpenoid biosynthesis Metabolism.Secondary metabolism.Terpenoid metabolism.Sesquiterpenoid metabolism.Sesquiterpenoid biosynthesis
VIT_18s0001g04080	VVTU15463_x_at VVTU21892_at	chr18_random_03686077_03695562	5	Sesquiterpene synthase	vv10100Biosynthesis_of_steroids vv10900Terpenoid_biosynthesis	Metabolism.Primary metabolism.Lipid metabolism.Steroid metabolism.Steroid biosynthesis Metabolism.Secondary metabolism.Terpenoid metabolism.Terpenoid biosynthesis
VIT_18s0001g04530	VVTU35125_x_at VVTU22966_x_at VVTU13316_s_at	chr18_random_03880237_03881495	5	(-)-germacrene D synthase	vv10900Terpenoid_biosynthesis	Metabolism.Secondary metabolism.Terpenoid metabolism.Terpenoid biosynthesis Metabolism.Secondary metabolism.Terpenoid metabolism.Sesquiterpenoid metabolism.Sesquiterpenoid biosynthesis
VIT_18s0001g05020	VVTU13584_s_at	chr18_04122072_04123281	4	Senescence-associated protein		Unknown
VIT_18s0001g05060	VVTU6196_at	chr18_04143615_04147853	5	2,3-bisphosphoglycerate-dependent phosphoglycerate mutase	vv10010Glycolysis	Metabolism.Primary metabolism.Carbohydrate metabolism.Glycolysis Gluconeogenesis
VIT_18s0001g05220	VVTU2531_s_at	chr18_04205002_04212978	5	WD-40 repeat		Unknown
VIT_18s0001g05480	VVTU12018_s_at	chr18_04326127_04329358	1	Unknown protein		Unknown
VIT_18s0001g06690	VVTU7332_at	chr18_05029717_05032277	4	Gibberellin 20 oxidase 2	vv10904Diterpenoid_biosynthesis	Metabolism.Secondary metabolism.Terpenoid metabolism.Diterpenoid metabolism.Diterpenoid biosynthesis Signaling.Hormone Signaling.Gibberellic acid Signaling.Gibberellic acid metabolism.Gibberellic acid biosynthesis
VIT_18s0001g07020	VVTU2720_at	chr18_05247639_05250783	1	No hit		No hit
VIT_18s0001g07340	VVTU2368_at VVTU19248_s_at	chr18_05617243_05618758	1	Aspartic proteinase nepenthesin-1 precursor		Metabolism.Primary metabolism.Protein metabolism and modification.Proteolysis.Peptidase-mediated proteolysis
VIT_18s0001g07550	VVTU164_at	chr18_05807852_05821070	1	Kinesin family member 4/7/21/27	vv44810Regulation_of_actin_cytoskeleton	Cellular process.Cellular component organization and biogenesis.Cytoskeleton organization and biogenesis.Microtubule organization and biogenesis.Microtubule-driven movement
VIT_18s0001g07920	VVTU13269_at VVTU12577_at	chr18_06388506_06390594	2	Pentatricopeptide (PPR) repeat-containing		Diverse functions.Gene family with diverse functions.Pentatricopeptide domain family
VIT_18s0001g08240	VVTU38217_at VVTU14907_at	chr18_06730344_06733236	4	Leucine-rich repeat transmembrane protein kinase		Signaling.Signaling pathway.Protein kinase
VIT_18s0001g08330	VVTU13176_s_at	chr18_06831294_06834674	1	Erg28 like protein		Unknown
VIT_18s0001g08430	VVTU8342_at	chr18_06893297_06896731	5	Branched-chain-amino-acid aminotransferase 2, chloroplast (Atbcat-2)	vv10280Valine_leucine_and_isoleucine_degradation vv10290Valine_leucine_and_isoleucine_biosynthesis vv10770Pantothenate_and_CoA_biosynthesis vv10966Glucosinolate_biosynthesis	Metabolism.Primary metabolism.Amino acid metabolism.Valine, leucine, and isoleucine metabolism.Valine, leucine, and isoleucine catabolism Metabolism.Primary metabolism.Amino acid metabolism.Valine, leucine, and isoleucine metabolism.Valine, leucine, and isoleucine biosynthesis Metabolism.Primary metabolism.Coenzyme and prosthetic group metabolism.Pantothenate and CoA metabolism Metabolism.Seconda…
VIT_18s0001g08610	VVTU38011_at VVTU27045_at	chr18_07050289_07054311	2	AP2-like AINTEGUMENTA-like	vv30008Ethylene_signaling vv60003AP2_EREBP	Signaling.Hormone Signaling.Ethylene Signaling.Ethylene-mediated Signaling pathway Regulation overview.Regulation of gene expression.Regulation of transcription.Transcription factor.AP2 family transcription factor.ERF subfamily transcription factor
VIT_18s0001g08650	VVTU21952_at VVTU8946_at	chr18_07086494_07089975	1	Growth-regulating factor 1	vv60033GRF	Regulation overview.Regulation of gene expression.Regulation of transcription.Transcription factor.GRF family transcription factor
VIT_18s0001g08800	VVTU367_at	chr18_07296289_07303266	3	Lecithine cholesterol acyltransferase-like protein	vv10564Glycerophospholipid_metabolism	Metabolism.Primary metabolism.Lipid metabolism.Glycerolipid metabolism.Glycerophospholipid metabolism Metabolism.Primary metabolism.Lipid metabolism.Steroid metabolism
VIT_18s0001g09160	VVTU10462_at	chr18_07627007_07628513	2	Cyclin, N-terminal	vv44110Cell_cycle	Cellular process.Cell growth and death Regulation overview.Regulation of cell cycle
VIT_18s0001g09450	VVTU8270_at VVTU9283_at	chr18_07901902_07904564	1	Unknown protein		Unknown
VIT_18s0001g09460	VVTU15111_x_at VVTU4769_x_at VVTU17951_s_at VVTU17973_s_at VVTU18191_s_at VVTU19167_s_at VVTU19657_s_at VVTU12305_x_at VVTU18690_at VVTU15111_s_at VVTU4769_at VVTU4769_s_at VVTU12305_s_at VVTU12251_s_at	chr18_07914321_07915120	5	GASA5	vv30010Gibberellin_signaling	Signaling.Hormone Signaling.Gibberellic acid Signaling.Gibberellic acid-mediated Signaling pathway Diverse functions.Gene family with diverse functions.GASA family
VIT_18s0001g09470	VVTU4408_at	chr18_07918126_07925289	5	Peptidase aspartic		Metabolism.Primary metabolism.Protein metabolism and modification.Proteolysis.Peptidase-mediated proteolysis
VIT_18s0001g09510	VVTU6284_at	chr18_07956081_07958237	5	CYP81B2v1		Metabolism.Cellular metabolism.Oxidation reduction.Cytochrome P450 oxidoreductase
VIT_18s0001g09920	VVTU1892_at	chr18_08294435_08296759	1	Cyclin delta-3 (CYCD3_1)	vv30007Cytokinin_signaling vv44110Cell_cycle	Signaling.Hormone Signaling.Cytokinin Signaling.Cytokinin-mediated Signaling pathway Cellular process.Cell growth and death Regulation overview.Regulation of cell cycle
VIT_18s0001g09990	VVTU14888_s_at VVTU39770_s_at	chr18_08369187_08372858	5	Cysteine protease CP1		Metabolism.Primary metabolism.Protein metabolism and modification.Proteolysis.Peptidase-mediated proteolysis
VIT_18s0001g10380	VVTU11733_at	chr18_08708588_08710123	2	Heat shock transcription factor B4	vv60037HSF	Metabolism.Primary metabolism.Protein metabolism and modification.Protein folding.Chaperone-mediated protein folding.HSP-mediated protein folding Regulation overview.Regulation of gene expression.Regulation of transcription.Transcription factor.HSF family transcription factor Response to stimulus.Stress response.Abiotic stress response.Temperature stress response
VIT_18s0001g10540	VVTU9156_at	chr18_08866981_08871163	1	Dem protein		Metabolism.Primary metabolism.Protein metabolism and modification.Proteolysis
VIT_18s0001g10620	VVTU4165_s_at VVTU13798_s_at	chr18_08941786_08944739	5	No hit		No hit
VIT_18s0001g11080	VVTU8455_at	chr18_09401110_09407290	1	RNA-binding protein 47C' ATRBP47C'		Metabolism.Primary metabolism.Nucleobase, nucleoside, nucleotide, nucleic acid metabolism.Nucleic acid metabolism.RNA metabolism.RNA biosynthesis
VIT_18s0001g11250	VVTU5716_at VVTU24916_at	chr18_09566593_09570177	5	R protein MLA10	vv34627R_proteins_from_Plant-pathogen_interaction	Response to stimulus.Stress response.Biotic stress response.Plant-pathogen interaction.R proteins from Plant-pathogen interaction
VIT_18s0001g11260	VVTU15657_s_at VVTU4059_s_at VVTU14064_s_at	chr18_09571971_09578214	5	Nucleobase-ascorbate transporter 3 (NAT3)	vv50124Porters_cat_30_to_64	Transport overview.Electrochemical Potential-driven Transporters.Porters.Nucleobase:Cation Symporter-2 Transport overview.Macromolecule transport.Nucleobase or ascorbate transport
VIT_18s0001g11370	VVTU34857_at	chr18_09680018_09680699	1	Cytochrome b6f complex subunit (petM)	vv10195Photosynthesis vv50105Transport_electron_carriers	Metabolism.Primary metabolism.Generation of metabolite precursors and energy.Photosynthesis.Photosynthetic-chain phosphorylation Transport overview.Transmembrane Electron Carriers.Transmembrane 1-electron transfer carriers.Plant Photosystem I Supercomplex Metabolism.Primary metabolism.Generation of metabolite precursors and energy.Electron transport
VIT_18s0001g11600	VVTU8298_at	chr18_09890461_09892608	5	Transducin protein		Unclear
VIT_18s0001g11630	VVTU16057_at	chr18_09911196_09912972	5	Allene oxide synthase	vv10592alpha-Linolenic_acid_metabolism	Metabolism.Primary metabolism.Lipid metabolism.Fatty acid metabolism.Alpha-linolenic acid metabolism Metabolism.Primary metabolism.Lipid metabolism.Fatty acid metabolism.Oxylipin biosynthesis Signaling.Hormone Signaling.Jasmonate salicylate signaling.Jasmonate Signaling.Jasmonate metabolism
VIT_18s0001g11820	VVTU9223_at VVTU10361_at	chr18_10082521_10096921	5	LIM domain containing protein	vv60040LIM	Regulation overview.Regulation of gene expression.Regulation of transcription.Transcription factor.LIM family transcription factor
VIT_18s0001g11950	VVTU25667_at	chr18_10192993_10194992	5	Unknown protein		Unknown
VIT_18s0001g12030	VVTU8749_at	chr18_10239618_10244192	1	Uracil-DNA glycosylase	vv23410Base_excision_repair	Metabolism.Primary metabolism.Nucleobase, nucleoside, nucleotide, nucleic acid metabolism.Nucleic acid metabolism.DNA metabolism.DNA recombination and repair.repair.Base excision repair
VIT_18s0001g12470	VVTU4052_at	chr18_10663515_10668547	5	Dehydration-responsive protein		Response to stimulus.Stress response.Abiotic stress response.Drought stress response
VIT_18s0001g12480	VVTU1503_at	chr18_10670045_10675852	5	Metal transporter CNNM4 (Cyclin-M4)	vv50109Incompletely_characterized_transport_systems	Transport overview.Incompletely characterized transport systems.Recognized transporters of unknown biochemical mechanism.HlyC/CorC
VIT_18s0001g12500	VVTU6361_at	chr18_10682095_10684613	4	Unknown protein		Unknown
VIT_18s0001g12510	VVTU17862_s_at	chr18_10686816_10697439	5	5' nucleotidase	vv10230Purine_metabolism vv10240Pyrimidine_metabolism vv10760Nicotinate_and_nicotinamide_metabolism	Metabolism.Primary metabolism.Nucleobase, nucleoside, nucleotide, nucleic acid metabolism.Nucleotide metabolism.Purine metabolism Metabolism.Primary metabolism.Nucleobase, nucleoside, nucleotide, nucleic acid metabolism.Nucleotide metabolism.Pyrimidine metabolism Metabolism.Primary metabolism.Coenzyme and prosthetic group metabolism.Nicotinate and nicotinamide metabolism Metabolism.Secondary meta…
VIT_18s0001g12780	VVTU866_at	chr18_10891362_10903342	1	Ornithine carbamoyltransferase	vv10220Urea_cycle_and_metabolism_of_amino_groups vv10330Arginine_and_proline_metabolism	Metabolism.Primary metabolism.Amino acid metabolism.Arginine and proline metabolism.Urea cycle
VIT_18s0001g13110	VVTU22316_at	chr18_11184119_11185662	3	Peroxidase	vv10360Phenylalanine_metabolism vv10680Methane_metabolism	Metabolism.Primary metabolism.Amino acid metabolism.Aromatic amino acid metabolism.Phenylalanine metabolism.Phenylalanine biosynthesis Metabolism.Cellular metabolism.Methane metabolism Response to stimulus.Stress response.Abiotic stress response.Oxidative stress response
VIT_18s0001g13130	VVTU14388_at	chr18_11196526_11198302	1	BEL1-like homeodomain 10	vv60034HB	Regulation overview.Regulation of gene expression.Regulation of transcription.Transcription factor.Homeobox domain family transcription factor
VIT_18s0001g13380	VVTU8318_at	chr18_11409762_11411534	1	Papain cysteine proteinase isoform I		Metabolism.Primary metabolism.Protein metabolism and modification.Proteolysis.Peptidase-mediated proteolysis
VIT_18s0001g13400	VVTU9151_at	chr18_11425591_11427332	1	Papain cysteine proteinase isoform I		Metabolism.Primary metabolism.Protein metabolism and modification.Proteolysis.Peptidase-mediated proteolysis
VIT_18s0001g13460	VVTU4397_at	chr18_11506606_11512370	4	MADS-box AP3 [Vitis labrusca x Vitis vinifera]	vv30009Flower_development vv60042MADS	Development.Reproductive development.Flower development Regulation overview.Regulation of gene expression.Regulation of transcription.Transcription factor.MADS-box family transcription factor
VIT_18s0001g13590	VVTU37892_at	chr18_11608623_11612061	2	Leucine-rich repeat protein kinase		Signaling.Signaling pathway.Protein kinase
VIT_18s0001g13890	VVTU13520_at	chr18_11893711_11897887	1	Unknown protein		Unknown
VIT_18s0001g13930	VVTU5927_at	chr18_11920505_11928962	1	Auxin response factor 5 (Transcription factor MONOPTEROS)	vv30003Auxin_signaling vv60004ARF	Signaling.Hormone Signaling.Auxin Signaling.Auxin-mediated Signaling pathway Regulation overview.Regulation of gene expression.Regulation of transcription.Transcription factor.ARF family transcription factor
VIT_18s0001g14450	VVTU1397_at	chr18_12453766_12456583	4	Ferredoxin:nadp+ Oxidoreductase PETH	vv10195Photosynthesis vv50135Primary_active_transporter_cat_D3_to_E2	Metabolism.Primary metabolism.Generation of metabolite precursors and energy.Photosynthesis.Photosynthetic-chain phosphorylation Transport overview.Primary Active Transporters.Oxidoreduction-driven transporters.a+-translocating NADH:Quinone Dhgenase Metabolism.Primary metabolism.Generation of metabolite precursors and energy.Electron transport
VIT_18s0001g14480	VVTU2304_at	chr18_12468330_12470542	1	Thaumatin SCUTL1		Response to stimulus.Stress response
VIT_18s0001g14510	VVTU15265_at VVTU30305_at	chr18_12509258_12513293	2	Ribosomal protein L28	vv23010Ribosome	Metabolism.Primary metabolism.Protein metabolism and modification.Protein synthesis.Ribosome
VIT_18s0001g14760	VVTU14968_at	chr18_12821158_12822999	5	Lipase 3 (EXL3) family II extracellular		Unclear
VIT_18s0001g15280	VVTU8511_at	chr18_13418393_13429810	2	RNA exonuclease 1	vv23008Ribosome_biogenesis_in_Eukaryotes	Metabolism.Primary metabolism.Nucleobase, nucleoside, nucleotide, nucleic acid metabolism.Nucleic acid metabolism.Nucleic acid catabolism Cellular process.Cellular component organization and biogenesis.Ribosome organization and biogenesis
VIT_18s0001g15450	VVTU12336_at VVTU30588_at VVTU34281_s_at	chr18_13581959_13584888	5	Alcohol dehydrogenase 3	vv10010Glycolysis vv10071Fatty_acid_metabolism vv10350Tyrosine_metabolism	Metabolism.Primary metabolism.Carbohydrate metabolism.Glycolysis Gluconeogenesis Metabolism.Primary metabolism.Lipid metabolism.Fatty acid metabolism Metabolism.Primary metabolism.Amino acid metabolism.Aromatic amino acid metabolism.Tyrosine metabolism Metabolism.Cellular metabolism.Oxidation reduction.Alcohol dehydrogenase superfamily
VIT_18s0001g15640	VVTU3446_s_at	chr18_13803789_13805200	4	Pathogenesis-related		Response to stimulus.Stress response.Biotic stress response
VIT_18s0001g15730	VVTU3691_at	chr18_13865318_13866466	5	Dof zinc finger protein DOF3.5	vv60015C2C2-DOF	Regulation overview.Regulation of gene expression.Regulation of transcription.Transcription factor.C2C2-DOF family transcription factor
VIT_18s0041g02150	VVTU1057_at	chr18_27298746_27301498	1	Lipase GDSL		Unclear
VIT_18s0072g00060	VVTU9214_at	chr18_19082276_19085502	1	Ribosomal protein S18 (RPS18C) 40S	vv23010Ribosome	Metabolism.Primary metabolism.Protein metabolism and modification.Protein synthesis.Ribosome
VIT_18s0072g00340	VVTU12943_s_at VVTU12152_s_at VVTU20867_s_at	chr18_19526474_19530962	1	Ribosomal protein L3 (RPL3B) 60S	vv23010Ribosome	Metabolism.Primary metabolism.Protein metabolism and modification.Protein synthesis.Ribosome
VIT_18s0072g00370	VVTU15797_at	chr18_19565374_19573298	6	Cellulose synthase CESA2	vv40006Cell_wall	Cellular process.Cellular component organization and biogenesis.Cell wall organization and biogenesis.Cell wall metabolism.Cell wall biosynthesis.Cellulose biosynthesis
VIT_18s0072g00480	VVTU10831_at	chr18_19689715_19690961	1	Hydroxyproline-rich glycoprotein family protein	vv40006Cell_wall	Cellular process.Cellular component organization and biogenesis.Cell wall organization and biogenesis
VIT_18s0072g00800	VVTU7149_at	chr18_20146097_20146520	1	Histone H3		Cellular process.Cellular component organization and biogenesis.Nucleus.Chromosome organization and biogenesis.Chromatin assembly
VIT_18s0072g00830	VVTU16210_at VVTU31191_at VVTU22597_at	chr18_20203331_20206781	1	forkhead-associated domain-containing protein	vv60028FHA	Regulation overview.Regulation of gene expression.Regulation of transcription.Transcription factor.FHA family transcription factor
VIT_18s0072g00860	VVTU20512_at	chr18_20224500_20234919	3	Photosystem I assembly protein Ycf37		Metabolism.Primary metabolism.Generation of metabolite precursors and energy.Photosynthesis.Photosystem I
VIT_18s0072g00920	VVTU38452_at	chr18_20311706_20316217	1	Caffeate 3-O-methyltransferase 1	vv10940Phenylpropanoid_biosynthesis	Metabolism.Secondary metabolism.Phenylpropanoid metabolism.Phenylpropanoid biosynthesis
VIT_18s0072g00950	VVTU5977_at VVTU14962_at	chr18_20356672_20367619	5	Permease nonimprinted in Prader-Willi/Angelman	vv50122Porters_cat_7_to_17	Transport overview.Electrochemical Potential-driven Transporters.Porters.Drug/Metabolite Transporter.NIPA Mg2+ Uptake Permease
VIT_18s0072g01170	VVTU5075_at VVTU10527_at	chr18_20836420_20839569	5	Phosphoribosylanthranilate transferase	vv10400Phenylalanine_tyrosine_and_tryptophan_biosynthesis	Metabolism.Primary metabolism.Amino acid metabolism.Aromatic amino acid metabolism.Aromatic amino acid biosynthesis Metabolism.Primary metabolism.Amino acid metabolism.Amino acid biosynthesis Metabolism.Primary metabolism.Amino acid metabolism.Aromatic amino acid metabolism.Tryptophan metabolism.Tryptophan biosynthesis
VIT_18s0075g00880	VVTU16890_at	chr18_22618344_22638666	2	TRNA nucleotidyltransferase		Metabolism.Primary metabolism.Nucleobase, nucleoside, nucleotide, nucleic acid metabolism.Nucleic acid metabolism.RNA metabolism.rRNA metabolism
VIT_18s0076g00330	VVTU5563_at	chr18_16209694_16218061	5	VirE2-interacting protein (VIP1)	vv60012BZIP	Regulation overview.Regulation of gene expression.Regulation of transcription.Transcription factor.bZIP family transcription factor
VIT_18s0089g00410	VVTU4280_at	chr18_28209036_28216160	5	Sucrose-phosphate synthase 1	vv10500Starch_and_sucrose_metabolism	Metabolism.Primary metabolism.Carbohydrate metabolism.Polysaccharide metabolism.Starch and sucrose metabolism.Sucrose biosynthesis
VIT_18s0089g01230	VVTU5437_at	chr18_29115655_29118015	5	fructokinase-2	vv10051Fructose_and_mannose_metabolism vv10500Starch_and_sucrose_metabolism	Metabolism.Primary metabolism.Carbohydrate metabolism.Monosaccharide metabolism.Fructose and mannose metabolism Metabolism.Primary metabolism.Carbohydrate metabolism.Polysaccharide metabolism.Starch and sucrose metabolism.Starch biosynthesis catabolism
VIT_18s0089g01240	VVTU17084_at VVTU5353_at	chr18_29118328_29129945	5	ATP-dependent Clp protease ATP-binding subunit ClpX1 (CLPX)		Metabolism.Primary metabolism.Protein metabolism and modification.Proteolysis.Clp complex-mediated proteolysis
VIT_18s0117g00070	VVTU8046_at	chr18_23143168_23144116	5	R protein L6	vv34627R_proteins_from_Plant-pathogen_interaction	Response to stimulus.Stress response.Biotic stress response.Plant-pathogen interaction.R proteins from Plant-pathogen interaction
VIT_18s0117g00130	VVTU18727_s_at	chr18_23202853_23205900	5	Pi starvation-induced protein		Metabolism.Primary metabolism.Protein metabolism and modification.Proteolysis.Peptidase-mediated proteolysis.Subtilase-mediated proteolysis Signaling.Signaling pathway.Stress response Signaling.Salt stress response Signaling
VIT_18s0117g00270	VVTU1074_at VVTU27641_at	chr18_23508689_23509863	1	Zinc finger homeobox 22	vv60068Zf-HD	Regulation overview.Regulation of gene expression.Regulation of transcription.Transcription factor.zf-HD family transcription factor
VIT_18s0122g00180	VVTU7822_at VVTU18167_s_at	chr18_00227392_00228170	6	Calmodulin CML37	vv34020Calcium_signaling_pathway vv34626Plant-pathogen_interaction	Signaling.Signaling pathway.Calcium sensors and Signaling Response to stimulus.Stress response.Biotic stress response.Plant-pathogen interaction
VIT_18s0122g00550	VVTU7180_s_at	chr18_00444081_00446439	1	Cyclin-dependent kinase B2;1	vv44110Cell_cycle	Cellular process.Cell growth and death Regulation overview.Regulation of cell cycle
VIT_18s0122g00560	VVTU4412_s_at	chr18_00447717_00470555	1	High mobility group (HMG1/2) family protein	vv60005ARID	Regulation overview.Regulation of gene expression.Regulation of transcription.Transcription factor.ARID family transcription factor
VIT_18s0122g00620	VVTU39860_at	chr18_00505244_00507993	1	Cinnamoyl-CoA reductase	vv10940Phenylpropanoid_biosynthesis	Metabolism.Secondary metabolism.Phenylpropanoid metabolism.Phenylpropanoid biosynthesis Metabolism.Secondary metabolism.Phenylpropanoid metabolism.Lignin metabolism.Lignin biosynthesis
VIT_18s0122g00980	VVTU2098_at	chr18_00694337_00696186	1	Glucan endo-1,3-beta-glucosidase 7 precursor	vv10500Starch_and_sucrose_metabolism	Metabolism.Primary metabolism.Carbohydrate metabolism.Polysaccharide metabolism.Starch and sucrose metabolism Metabolism.Primary metabolism.Carbohydrate metabolism.Polysaccharide metabolism.Beta-1,3 glucan metabolism.Beta-1,3 glucan catabolism
VIT_18s0122g01350	VVTU16226_s_at	chr18_00945312_00948334	2	Small nuclear ribonucleoprotein D3	vv23040Spliceosome	Metabolism.Primary metabolism.Nucleobase, nucleoside, nucleotide, nucleic acid metabolism.Nucleic acid metabolism.RNA metabolism.RNA processing.mRNA processing.mRNA splicing
VIT_18s0122g01460	VVTU37889_at	chr18_01007917_01011014	1	CYP87A3		Metabolism.Cellular metabolism.Oxidation reduction.Cytochrome P450 oxidoreductase
VIT_18s0157g00090	VVTU9135_at	chr18_18858918_18864125	1	Alliin lyase precursor	vv10272Cysteine_metabolism	Metabolism.Primary metabolism.Amino acid metabolism.Cysteine metabolism Metabolism.Cellular metabolism.Nitrogen and sulfur metabolism.Sulfur metabolism.Sulfur compound metabolism Response to stimulus.Stress response.Biotic stress response
VIT_18s0164g00030	VVTU11956_at	chr18_18213114_18214038	3	ATP synthase delta chain, chloroplast precursor	vv10190Oxidative_phosphorylation vv10195Photosynthesis vv50131Primary_active_transporter_cat_A2_to_A4	Metabolism.Primary metabolism.Generation of metabolite precursors and energy.Electron transport.Respiratory-chain phosphorylation Metabolism.Primary metabolism.Generation of metabolite precursors and energy.Photosynthesis.Photosynthetic-chain phosphorylation Transport overview.Primary Active Transporters.P-P-bond hydrolysis-driven transporters.H+ or Na+ trsloc F-t, V-t and A-t ATPase Transport ov…
VIT_18s0166g00160	VVTU25903_x_at VVTU35471_s_at VVTU1722_s_at	chr18_14116931_14117425	5	No hit		No hit
VIT_19s0014g00090	VVTU25516_s_at VVTU3175_at	chr19_00075850_00077853	3	Glucan endo-1,3-beta-glucosidase 4 precursor	vv10500Starch_and_sucrose_metabolism	Metabolism.Primary metabolism.Carbohydrate metabolism.Polysaccharide metabolism.Starch and sucrose metabolism Metabolism.Primary metabolism.Carbohydrate metabolism.Polysaccharide metabolism.Beta-1,3 glucan metabolism.Beta-1,3 glucan catabolism
VIT_19s0014g00150	VVTU10760_at	chr19_00147901_00149445	5	Purine permease 11 PUP11	vv50122Porters_cat_7_to_17	Transport overview.Electrochemical Potential-driven Transporters.Porters.Drug/Metabolite Transporter.Plant Organocation Permease Transport overview.Macromolecule transport.Nucleotide transport
VIT_19s0014g00160	VVTU12084_s_at	chr19_00150633_00151462	3	LHCII type I CAB-1	vv10196Photosynthesis_antenna_proteins vv50105Transport_electron_carriers vv50113Thylakoid_targeting_pathway	Metabolism.Primary metabolism.Generation of metabolite precursors and energy.Photosynthesis.Antenna proteins Transport overview.Transmembrane Electron Carriers.Transmembrane 1-electron transfer carriers.Plant Photosystem I Supercomplex Transport overview.Macromolecule transport.Protein transport.Thylakoid targeting pathway
VIT_19s0014g01350	VVTU34811_s_at	chr19_01427173_01429631	5	Ribulose bisphosphate carboxylase, large chain	vv10710Carbon_fixation	Metabolism.Primary metabolism.Carbon fixation Metabolism.Primary metabolism.Generation of metabolite precursors and energy.Photosynthesis.Calvin cycle
VIT_19s0014g01490	VVTU8315_at	chr19_01585964_01592311	1	Galactosyltransferase family protein		Unknown
VIT_19s0014g01550	VVTU5685_s_at	chr19_01640956_01644572	2	DAG protein, chloroplast,		Cellular process.Cellular component organization and biogenesis.Organelle organization and biogenesis.Plastid organization and biogenesis
VIT_19s0014g01800	VVTU8996_s_at	chr19_01981267_01985111	5	Homogentisate 1,2-dioxygenase	vv10350Tyrosine_metabolism	Metabolism.Primary metabolism.Amino acid metabolism.Aromatic amino acid metabolism.Tyrosine metabolism.Tyrosine catabolism Metabolism.Primary metabolism.Amino acid metabolism.Amino acid catabolism
VIT_19s0014g01870	VVTU12287_s_at	chr19_02061558_02065002	4	Transcription elongation factor 1		Metabolism.Primary metabolism.Nucleobase, nucleoside, nucleotide, nucleic acid metabolism.Nucleic acid metabolism.RNA metabolism.RNA biosynthesis.mRNA biosynthesis
VIT_19s0014g02090	VVTU20623_at	chr19_02252679_02257710	2	Polynucleotidyl transferase, Ribonuclease H fold		Metabolism.Primary metabolism.Nucleobase, nucleoside, nucleotide, nucleic acid metabolism.Nucleic acid metabolism.RNA metabolism.RNA processing
VIT_19s0014g02190	VVTU3991_at	chr19_02309050_02317231	5	Tyrosine aminotransferase	vv10271Methionine_metabolism vv10350Tyrosine_metabolism vv10360Phenylalanine_metabolism vv10400Phenylalanine_tyrosine_and_tryptophan_biosynthesis vv10950Alkaloid_biosynthesis_I	Metabolism.Primary metabolism.Amino acid metabolism.Methionine metabolism Metabolism.Primary metabolism.Amino acid metabolism.Aromatic amino acid metabolism.Tyrosine metabolism Metabolism.Primary metabolism.Amino acid metabolism.Aromatic amino acid metabolism.Phenylalanine metabolism.Phenylalanine biosynthesis Metabolism.Primary metabolism.Amino acid metabolism.Aromatic amino acid metabolism.Arom…
VIT_19s0014g02230	VVTU3702_s_at VVTU31326_at	chr19_02359690_02364238	3	Ribosomal protein S20, Chloroplast 30S	vv23010Ribosome	Metabolism.Primary metabolism.Protein metabolism and modification.Protein synthesis.Ribosome
VIT_19s0014g02490	VVTU5301_at	chr19_02589475_02590454	3	VQ motif-containing protein		Unknown
VIT_19s0014g02500	VVTU11025_at	chr19_02599266_02605072	1	Dynamin family protein	vv50109Incompletely_characterized_transport_systems	Transport overview.Incompletely characterized transport systems.Putative transport protein.YbbM Cellular process.Cellular transport.Protein trafficking.Vesicle-mediated trafficking
VIT_19s0014g02650	VVTU5844_at	chr19_02716665_02720509	5	Glycosyl transferase family 14 protein		Metabolism.Primary metabolism.Carbohydrate metabolism.Oligosaccharide metabolism.N-Glycan metabolism.N-Glycan biosynthesis
VIT_19s0014g02880	VVTU2178_s_at	chr19_02980211_02982638	5	Glycosyl hydrolase family 5 protein		Metabolism.Primary metabolism.Carbohydrate metabolism.Carbohydrate catabolism
VIT_19s0014g03160	VVTU17495_s_at VVTU19154_s_at VVTU11780_s_at VVTU27646_s_at	chr19_03298278_03300500	3	NADPH:protochlorophyllide oxidoreductase	vv10860Porphyrin_and_chlorophyll_metabolism	Metabolism.Primary metabolism.Cofactor metabolism.Tetrapyrrole metabolism.Chlorophyll metabolism.Chlorophyll biosynthesis Metabolism.Primary metabolism.Generation of metabolite precursors and energy.Photosynthesis.Reaction center pigment biosynthesis
VIT_19s0014g03220	VVTU8684_at	chr19_03355228_03356129	1	Unknown protein		Unknown
VIT_19s0014g03250	VVTU21051_at	chr19_03377492_03381785	5	Beta-mannosidase 4	vv10511N-Glycan_degradation	Metabolism.Primary metabolism.Carbohydrate metabolism.Oligosaccharide metabolism.N-Glycan metabolism.N-Glycan catabolism
VIT_19s0014g03290	VVTU37106_s_at VVTU13940_s_at VVTU2853_s_at	chr19_03412628_03414263	6	NAC domain containing protein 19	vv60046NAC	Regulation overview.Regulation of gene expression.Regulation of transcription.Transcription factor.NAC family transcription factor
VIT_19s0014g03300	VVTU34683_s_at VVTU19007_s_at	chr19_03429396_03431041	5	NAC domain containing protein 2	vv60046NAC	Regulation overview.Regulation of gene expression.Regulation of transcription.Transcription factor.NAC family transcription factor
VIT_19s0014g03660	VVTU34940_at	chr19_03777470_03778927	3	LHCII type III, chloroplast precursor	vv10196Photosynthesis_antenna_proteins vv50105Transport_electron_carriers	Metabolism.Primary metabolism.Generation of metabolite precursors and energy.Photosynthesis.Antenna proteins Transport overview.Transmembrane Electron Carriers.Transmembrane 1-electron transfer carriers.Plant Photosystem I Supercomplex
VIT_19s0014g04690	VVTU5628_at	chr19_05016103_05018391	1	Indole-3-acetic acid-amido synthetase	vv11002Auxin_biosynthesis	Signaling.Hormone Signaling.Auxin Signaling.Auxin metabolism.Auxin inactivation by conjugation
VIT_19s0014g04900	VVTU22351_at VVTU35576_at	chr19_05226851_05232162	5	(-)-germacrene D synthase	vv10900Terpenoid_biosynthesis	Metabolism.Secondary metabolism.Terpenoid metabolism.Terpenoid biosynthesis Metabolism.Secondary metabolism.Terpenoid metabolism.Sesquiterpenoid metabolism.Sesquiterpenoid biosynthesis
VIT_19s0014g05070	VVTU20857_at	chr19_05387366_05394242	1	Kinesin family member C1	vv44810Regulation_of_actin_cytoskeleton	Cellular process.Cellular component organization and biogenesis.Cytoskeleton organization and biogenesis.Microtubule organization and biogenesis.Microtubule-driven movement
VIT_19s0014g05120	VVTU15476_at	chr19_05407393_05410337	5	Constans-like 11	vv30009Flower_development vv34710Circadian_rhythm vv60014C2C2-CO	Development.Reproductive development.Flower development Signaling.Signaling pathway.Circadian clock Signaling Regulation overview.Regulation of gene expression.Regulation of transcription.Transcription factor.CO-like / B-box family transcriprion factor
VIT_19s0014g05130	VVTU27768_at VVTU273_at	chr19_05411336_05414622	5	Glycosyl transferase family 8 protein		Metabolism.Primary metabolism.Carbohydrate metabolism.Glycosyl transference
VIT_19s0015g00140	VVTU12506_s_at	chr19_08116770_08120728	3	Ribosomal protein S10 30S	vv23010Ribosome	Metabolism.Primary metabolism.Protein metabolism and modification.Protein synthesis.Ribosome
VIT_19s0015g00520	VVTU5743_at	chr19_08590812_08591606	3	Unknown protein		Unknown
VIT_19s0015g01030	VVTU515_at	chr19_09113583_09114711	5	No hit		No hit
VIT_19s0015g01330	VVTU12427_at	chr19_09531075_09539000	2	Small nuclear ribonucleoprotein D1	vv23040Spliceosome	Metabolism.Primary metabolism.Nucleobase, nucleoside, nucleotide, nucleic acid metabolism.Nucleic acid metabolism.RNA metabolism.RNA processing.mRNA processing.mRNA splicing
VIT_19s0015g01770	VVTU15040_at VVTU8657_at	chr19_10490145_10498093	2	High mobility group (HMG1/2)	vv60005ARID	Regulation overview.Regulation of gene expression.Regulation of transcription.Transcription factor.ARID family transcription factor
VIT_19s0015g01850	VVTU1853_at VVTU34181_s_at	chr19_10605105_10620036	5	CLC-F (chloride channel F)	vv50124Porters_cat_30_to_64	Transport overview.Electrochemical Potential-driven Transporters.Porters.Chloride Carrier/Channel Transport overview.Ion transport.Anion transport.Chloride transport
VIT_19s0027g00010	VVTU14982_at	chr19_18056453_18061402	5	Leucine-rich repeat family protein		Diverse functions.Gene family with diverse functions.NBS-LRR superfamily
VIT_19s0027g00200	VVTU3666_x_at VVTU8047_x_at	chr19_18708816_18709975	4	Photosystem II 10 kDa polypeptide PSBR	vv10195Photosynthesis vv50113Thylakoid_targeting_pathway	Metabolism.Primary metabolism.Generation of metabolite precursors and energy.Photosynthesis.Photosystem II Transport overview.Macromolecule transport.Protein transport.Thylakoid targeting pathway
VIT_19s0027g00210	VVTU10994_at	chr19_18712458_18722678	2	DNA repair protein recA, chloroplast precursor		Metabolism.Primary metabolism.Nucleobase, nucleoside, nucleotide, nucleic acid metabolism.Nucleic acid metabolism.DNA metabolism.DNA recombination and repair.repair
VIT_19s0027g00500	VVTU24981_at VVTU21762_at	chr19_19485312_19493785	2	GTP-binding protein YchF		Signaling.Signaling pathway.G-protein signaling pathway
VIT_19s0027g01820	VVTU3692_at	chr19_22109424_22113051	5	Potassium transporter (KUP1)	vv50125Porters_cat_66_to_94	Transport overview.Electrochemical Potential-driven Transporters.Porters.K+ uptake porter (aka permease) Transport overview.Ion transport.Cation transport.Potassium transport
VIT_19s0027g01850	VVTU10682_at	chr19_22135834_22136453	1	Unknown protein		Unknown
VIT_19s0027g01880	VVTU36133_at	chr19_22155094_22157209	1	Amino acid transport protein	vv50123Porters_cat_18_to_29	Transport overview.Electrochemical Potential-driven Transporters.Porters.Amino Acid/Auxin Permease Transport overview.Macromolecule transport.Amino acid transport
VIT_19s0085g00020	VVTU11228_at VVTU8492_at	chr19_22290826_22301656	1	Nucleolar complex protein 3 homolog (Protein NOC3 homolog)		Unclear
VIT_19s0085g00500	VVTU5963_at	chr19_22886998_22896598	5	Peroxisomal 2,4-dienoyl-CoA reductase	vv10062Fatty_acid_elongation_in_mitochondria vv44146Peroxisome	Metabolism.Primary metabolism.Lipid metabolism.Fatty acid metabolism.Fatty acid biosynthesis.Fatty acid elongation Cellular process.Cellular component organization and biogenesis.Organelle organization and biogenesis.Peroxisome organization and biogenesis Metabolism.Primary metabolism.Lipid metabolism.Fatty acid metabolism.Fatty acid catabolism.Fatty acid beta-oxidation
VIT_19s0085g00520	VVTU6141_s_at	chr19_22905452_22906585	1	Nuclear transcription factor Y subunit C-2	vv60021CCAAT	Regulation overview.Regulation of gene expression.Regulation of transcription.Transcription factor.CCAAT family transcription factor.HAP5-type
VIT_19s0085g00550	VVTU26427_at VVTU8379_at	chr19_22924891_22931831	6	Ser/Thr protein kinase		Signaling.Signaling pathway.Protein kinase
VIT_19s0085g01160	VVTU174_at	chr19_23841516_23845696	5	Unknown protein		Unknown
VIT_19s0090g00130	VVTU9748_at VVTU23634_at	chr19_06299270_06305904	5	Unknown protein		Unknown
VIT_19s0090g00230	VVTU6400_s_at	chr19_06349891_06356256	5	Calcineurin phosphoesterase		Unclassified
VIT_19s0090g00500	VVTU23403_at	chr19_06634484_06634933	2	Unknown protein		Unknown
VIT_19s0090g00830	VVTU15182_at	chr19_06870963_06877992	1	Phytepsin	vv50101Channels_and_pores	Transport overview.Channels and pores.Pore-forming toxins.Amoebapore
VIT_19s0090g01030	VVTU14574_at	chr19_07121828_07124314	1	Aspartate carbamoyltransferase chloroplast precursor	vv10240Pyrimidine_metabolism vv10252Alanine_and_aspartate_metabolism	Metabolism.Primary metabolism.Nucleobase, nucleoside, nucleotide, nucleic acid metabolism.Nucleotide metabolism.Pyrimidine metabolism.Pyrimidine biosynthesis Metabolism.Primary metabolism.Amino acid metabolism.Alanine and aspartate metabolism
VIT_19s0090g01160	VVTU14420_at VVTU40224_at	chr19_07223203_07225710	1	Lipase GDSL		Unclear
VIT_19s0090g01350	VVTU14471_s_at VVTU22994_s_at VVTU13570_s_at VVTU35604_s_at	chr19_07430899_07431539	5	Aspartyl protease		Metabolism.Primary metabolism.Protein metabolism and modification.Proteolysis.Peptidase-mediated proteolysis
VIT_19s0090g01360	VVTU2710_s_at VVTU24124_x_at	chr19_07441182_07441958	4	No hit		No hit
VIT_19s0090g01530	VVTU2526_at	chr19_07622514_07624400	5	Pirin		Unknown
VIT_19s0090g01590	VVTU3900_at	chr19_07671515_07674046	1	Import inner membrane translocase subunit Tim17/Tim22/Tim23	vv50132Primary_active_transporter_cat_A5_to_A8	Transport overview.Primary Active Transporters.P-P-bond hydrolysis-driven transporters.Mitochondrial Protein Translocase Transport overview.Macromolecule transport.Protein transport Transport overview.Mitochondrial membrane transport.Mitochondrial membrane protein transport
VIT_19s0090g01600	VVTU7788_at VVTU25030_at	chr19_07676335_07684462	2	Kinesin motor protein	vv44810Regulation_of_actin_cytoskeleton	Cellular process.Cellular component organization and biogenesis.Cytoskeleton organization and biogenesis.Microtubule organization and biogenesis.Microtubule-driven movement
VIT_19s0093g00160	VVTU14633_x_at VVTU40263_x_at VVTU40582_s_at VVTU29825_s_at VVTU28941_s_at	chr19_16593532_16595257	5	Glutathione S-transferase 8 GSTU19	vv10480Glutathione_metabolism	Metabolism.Primary metabolism.Coenzyme and prosthetic group metabolism.Peptide derived compounds biosynthesis.Glutathione metabolism Response to stimulus.Stress response.Abiotic stress response.Oxidative stress response
VIT_19s0093g00350	VVTU15957_s_at	chr19_17054270_17055458	4	Glutathione S-transferase 25 GSTU25	vv10480Glutathione_metabolism	Metabolism.Primary metabolism.Coenzyme and prosthetic group metabolism.Peptide derived compounds biosynthesis.Glutathione metabolism Response to stimulus.Stress response.Abiotic stress response.Oxidative stress response
VIT_19s0093g00510	VVTU3499_at	chr19_17510524_17514468	4	S-2-hydroxy-acid oxidase, peroxisomal	vv10630Glyoxylate_and_dicarboxylate_metabolism vv44146Peroxisome	Metabolism.Primary metabolism.Generation of metabolite precursors and energy.Glyoxylate and dicarboxylate metabolism Cellular process.Cellular component organization and biogenesis.Organelle organization and biogenesis.Peroxisome organization and biogenesis
VIT_19s0177g00100	VVTU40822_s_at	chr19_05929703_05931655	5	Translation initiation factor eIF-1	vv23013RNA_transport	Transport overview.Macromolecule transport.RNA transport
VIT_19s0177g00340	VVTU11773_s_at	chr19_06182005_06184606	3	Unknown protein		Unknown
VVTU10368_at	VVTU10368_at		2	No hit		No hit
VVTU10456_at	VVTU10456_at		5	Phospholipid-transporting ATPase	vv50131Primary_active_transporter_cat_A2_to_A4	Transport overview.Primary Active Transporters.P-P-bond hydrolysis-driven transporters.P-type ATPase (P-ATPase).phospholipid transporting Transport overview.Macromolecule transport.Lipid transport
VVTU11784_at	VVTU11784_at		2	No hit		No hit
VVTU11973_s_at	VVTU11973_s_at		1	Glucan endo-1,3-beta-glucosidase 7 precursor	vv10500Starch_and_sucrose_metabolism	Metabolism.Primary metabolism.Carbohydrate metabolism.Polysaccharide metabolism.Starch and sucrose metabolism Metabolism.Primary metabolism.Carbohydrate metabolism.Polysaccharide metabolism.Beta-1,3 glucan metabolism.Beta-1,3 glucan catabolism
VVTU12099_s_at	VVTU12099_s_at		2	No hit		No hit
VVTU12387_at	VVTU12387_at		2	No hit		No hit
VVTU12436_at	VVTU12436_at		5	No hit		No hit
VVTU12464_s_at	VVTU12464_s_at VVTU25770_s_at		2	No hit		No hit
VVTU12528_at	VVTU12528_at		4	No hit		No hit
VVTU12530_s_at	VVTU12530_s_at		3	Unknown protein		Unknown
VVTU12935_s_at	VVTU12935_s_at		4	No hit		No hit
VVTU13_at	VVTU13_at		2	No hit		No hit
VVTU13621_at	VVTU13621_at		4	No hit		No hit
VVTU13751_at	VVTU13751_at		2	No hit		No hit
VVTU14192_at	VVTU14192_at VVTU5425_x_at		2	No hit		No hit
VVTU1455_s_at	VVTU1455_s_at		2	No hit		No hit
VVTU14587_s_at	VVTU14587_s_at		2	No hit		No hit
VVTU14990_at	VVTU14990_at		5	WRKY DNA-binding protein 39	vv60066WRKY	Regulation overview.Regulation of gene expression.Regulation of transcription.Transcription factor.WRKY family transcription factor
VVTU15205_s_at	VVTU15205_s_at		4	No hit		No hit
VVTU156_at	VVTU156_at		2	No hit		No hit
VVTU1714_at	VVTU1714_at		2	H/ACA ribonucleoprotein complex subunit 3	vv23008Ribosome_biogenesis_in_Eukaryotes	Cellular process.Cellular component organization and biogenesis.Ribosome organization and biogenesis
VVTU17652_s_at	VVTU17652_s_at		5	No hit		No hit
VVTU17729_at	VVTU17729_at		1	No hit		No hit
VVTU2010_s_at	VVTU2010_s_at VVTU27124_s_at		3	No hit		No hit
VVTU20706_at	VVTU20706_at		1	Receptor protein kinase		Signaling.Signaling pathway.Protein kinase
VVTU20839_at	VVTU20839_at		4	No hit		No hit
VVTU21439_at	VVTU21439_at		5	F-box domain containing protein		Metabolism.Primary metabolism.Protein metabolism and modification.Proteolysis.cytoplasmic and nuclear protein degradation.Ubiquitin-mediated proteolysis
VVTU22231_at	VVTU22231_at		5	No hit		No hit
VVTU22269_s_at	VVTU22269_s_at		5	Metallothionein 2A		Cellular process.Cellular homeostasis.Heavy metal ion homeostasis
VVTU22289_s_at	VVTU22289_s_at		5	No hit		No hit
VVTU22767_at	VVTU22767_at		1	Abscisic acid receptor PYL9 RCAR1	vv30001ABA_signaling	Signaling.Hormone Signaling.ABA Signaling.ABA-mediated Signaling pathway
VVTU2498_s_at	VVTU2498_s_at		6	No hit		No hit
VVTU25603_s_at	VVTU25603_s_at		5	Metallothionein		Cellular process.Cellular homeostasis.Heavy metal ion homeostasis
VVTU25675_x_at	VVTU25675_x_at		4	ELIP1 (early light-inducible protein)		Response to stimulus.Stress response.Abiotic stress response.Light stress response
VVTU2616_s_at	VVTU2616_s_at		2	No hit		No hit
VVTU26996_x_at	VVTU26996_x_at VVTU26996_at		1	No hit		No hit
VVTU27550_at	VVTU27550_at		2	No hit		No hit
VVTU27593_at	VVTU27593_at		3	Pyruvoyl-dependent arginine decarboxylase	vv10220Urea_cycle_and_metabolism_of_amino_groups vv10251Glutamate_metabolism	Metabolism.Primary metabolism.Amino acid metabolism.Arginine and proline metabolism.Urea cycle Metabolism.Primary metabolism.Amino acid metabolism.Glutamate metabolism Metabolism.Secondary metabolism.Polyamine metabolism.Polyamine biosynthesis
VVTU28884_s_at	VVTU28884_s_at		1	Monocopper oxidase SKS5 (SKU5 Similar 5)	vv50109Incompletely_characterized_transport_systems	Transport overview.Incompletely characterized transport systems.Recognized transporters of unknown biochemical mechanism.Iron/Lead Transporter.Oxidase-dep Fe2+ Transporter Metabolism.Cellular metabolism.Oxidation reduction.Copper oxidase family
VVTU29209_at	VVTU29209_at		2	GATA transcription factor 19	vv60016C2C2-GATA	Regulation overview.Regulation of gene expression.Regulation of transcription.Transcription factor.C2C2-GATA family transcription factor
VVTU29518_x_at	VVTU29518_x_at		5	Glutathione S-transferase 25 GSTU25	vv10480Glutathione_metabolism	Metabolism.Primary metabolism.Coenzyme and prosthetic group metabolism.Peptide derived compounds biosynthesis.Glutathione metabolism Response to stimulus.Stress response.Abiotic stress response.Oxidative stress response
VVTU297_at	VVTU297_at		1	Unknown protein		Unknown
VVTU34681_s_at	VVTU34681_s_at		4	No hit		No hit
VVTU35111_s_at	VVTU35111_s_at		5	UDP-glucose 4-epimerase GEPI48	vv10052Galactose_metabolism vv10520Nucleotide_sugars_metabolism	Metabolism.Primary metabolism.Carbohydrate metabolism.Monosaccharide metabolism.Galactose metabolism Metabolism.Primary metabolism.Carbohydrate metabolism.Monosaccharide metabolism.Nucleotide sugar metabolism
VVTU35243_at	VVTU35243_at		2	No hit		No hit
VVTU3555_s_at	VVTU3555_s_at		5	No hit		No hit
VVTU35733_s_at	VVTU35733_s_at		5	No hit		No hit
VVTU35762_s_at	VVTU35762_s_at		5	No hit		No hit
VVTU35826_s_at	VVTU35826_s_at		5	Acyl-CoA synthetase	vv10071Fatty_acid_metabolism vv50104Group_translocators	Metabolism.Primary metabolism.Lipid metabolism.Fatty acid metabolism Transport overview.Group translocators.Acyl CoA ligase-coupled transporters.Proposed Fatty Acid Transporter
VVTU36029_at	VVTU36029_at		5	No hit		No hit
VVTU36053_s_at	VVTU36053_s_at		1	Ribosomal protein L23A (RPL23aA) 60S	vv23010Ribosome	Metabolism.Primary metabolism.Protein metabolism and modification.Protein synthesis.Ribosome
VVTU36172_at	VVTU36172_at		2	No hit		No hit
VVTU36331_at	VVTU36331_at		2	Ribosomal protein S19 [Vitis vinifera]	vv23010Ribosome	Metabolism.Primary metabolism.Protein metabolism and modification.Protein synthesis.Ribosome
VVTU36491_at	VVTU36491_at		5	No hit		No hit
VVTU3689_at	VVTU3689_at		2	No hit		No hit
VVTU36975_at	VVTU36975_at		1	LTCOR11	vv30010Gibberellin_signaling	Signaling.Hormone Signaling.Gibberellic acid Signaling.Gibberellic acid-mediated Signaling pathway Response to stimulus.Stress response.Abiotic stress response
VVTU37478_at	VVTU37478_at		2	No hit		No hit
VVTU37761_at	VVTU37761_at		2	Ribosomal protein S8 (RPS8B) 40S	vv23010Ribosome	Metabolism.Primary metabolism.Protein metabolism and modification.Protein synthesis.Ribosome
VVTU3818_s_at	VVTU3818_s_at		4	Defective chloroplasts and leaves protein / DCL protein		Cellular process.Cellular component organization and biogenesis.Organelle organization and biogenesis.Plastid organization and biogenesis
VVTU39661_at	VVTU39661_at		1	MRH1 (morphogenesis of root hair 1)		Signaling.Signaling pathway.Protein kinase Development.Reproductive development.Fruit development
VVTU4292_at	VVTU4292_at		1	Copper-binding family protein		Unclear
VVTU446_at	VVTU446_at		5	Invertase/pectin methylesterase inhibitor	vv40006Cell_wall	Cellular process.Cellular component organization and biogenesis.Cell wall organization and biogenesis Metabolism.Primary metabolism.Carbohydrate metabolism.Carbohydrate metabolism enzyme inhibitor.Invertase/pectin methylesterase inhibitor family
VVTU465_at	VVTU465_at		5	No hit		No hit
VVTU469_at	VVTU469_at		5	Invertase/pectin methylesterase inhibitor	vv40006Cell_wall	Cellular process.Cellular component organization and biogenesis.Cell wall organization and biogenesis Metabolism.Primary metabolism.Carbohydrate metabolism.Carbohydrate metabolism enzyme inhibitor.Invertase/pectin methylesterase inhibitor family
VVTU4709_at	VVTU4709_at		5	No hit		No hit
VVTU5126_s_at	VVTU5126_s_at		5	No hit		No hit
VVTU5136_at	VVTU5136_at		1	WD-40 repeat protein		Unknown
VVTU5548_x_at	VVTU5548_x_at		1	Transposase Tam3		Transposable elements viral and plasmid proteins.Protein from transposable element
VVTU6138_at	VVTU6138_at		1	No hit		No hit
VVTU6580_s_at	VVTU6580_s_at		5	Pectinesterase family	vv40006Cell_wall	Cellular process.Cellular component organization and biogenesis.Cell wall organization and biogenesis.Cell wall metabolism.Cell wall modification.Pectin modification
VVTU6583_at	VVTU6583_at		2	No hit		No hit
VVTU6775_at	VVTU6775_at		2	No hit		No hit
VVTU7458_at	VVTU7458_at		6	Unknown protein		Unknown
VVTU7757_at	VVTU7757_at		3	Rapid ALkalinization Factor RALFL31		Signaling.Signaling pathway.Signaling molecules.Signaling peptide
VVTU8222_at	VVTU8222_at		5	No hit		No hit
VVTU8417_s_at	VVTU8417_s_at		5	Isoflavone reductase	vv10943Isoflavonoid_biosynthesis	Metabolism.Secondary metabolism.Phenylpropanoid metabolism.Flavonoid metabolism.Isoflavonoid metabolism.Isoflavonoid biosynthesis
VVTU8508_at	VVTU8508_at		3	No hit		No hit
VVTU8521_at	VVTU8521_at		1	Kinesin motor protein	vv44810Regulation_of_actin_cytoskeleton	Cellular process.Cellular component organization and biogenesis.Cytoskeleton organization and biogenesis.Microtubule organization and biogenesis.Microtubule-driven movement
VVTU9007_at	VVTU9007_at		1	No hit		No hit
VVTU9035_at	VVTU9035_at		2	Exosome complex exonuclease RRP46	vv23018RNA_degradation	Metabolism.Primary metabolism.Nucleobase, nucleoside, nucleotide, nucleic acid metabolism.Nucleic acid metabolism.RNA metabolism.RNA catabolism
VVTU9574_at	VVTU9574_at		1	Unknown protein		Unknown
VVTU9997_at	VVTU9997_at		4	No hit		No hit
